# Supplementary material for: Reconstruction of Eriocheir sinensis Y-organ Genome-Scale Metabolic Network and Differential Analysis After Eyestalk Ablation
Source: Front Genet. 2020 Sep 25;11:532492. doi: 10.3389/fgene.2020.532492 (PMC7545369; doi:10.3389/fgene.2020.532492)
Supplement: Supplementary File 3 — SBML formatted file of Y-organ GSMN. [file Data_Sheet_1.ZIP]

Archive with 1 entries (1 files):
- supplementary file 3.xml
