# Supplementary material for: Reconstruction of Eriocheir sinensis Y-organ Genome-Scale Metabolic Network and Differential Analysis After Eyestalk Ablation
Source: Front Genet. 2020 Sep 25;11:532492. doi: 10.3389/fgene.2020.532492 (PMC7545369; doi:10.3389/fgene.2020.532492)
Supplement: Supplementary File 3 — SBML formatted file of Y-organ GSMN. [file Data_Sheet_1.ZIP › supplementary file 3.xml]

<?xml version="1.0" encoding="UTF-8" ?>
<sbml xmlns="http://www.sbml.org/sbml/level2" level="2" version="1">
<model id="crab" name="crab">
  <notes>
   <html xmlns="http://www.w3.org/1999/xhtml"><p>COBRA_Toolbox</p></html>
  </notes>
  <listOfUnitDefinitions>
    <unitDefinition id="mmol_per_gDW_per_hr">
    </unitDefinition>
  </listOfUnitDefinitions>
  <listOfCompartments>
    <compartment id="C_e"/>
    <compartment id="C_c" outside="C_e"/>
  </listOfCompartments>
  <listOfSpecies>
   <species id="M_C00001_c" name="H2O; Water" compartment="C_c">
    <notes>
     <html xmlns="http://www.w3.org/1999/xhtml"><p>FORMULA: H2O</p></html>
    </notes>
</species>
   <species id="M_C00001_e" name="H2O; Water(extracellular)" compartment="C_e">
    <notes>
     <html xmlns="http://www.w3.org/1999/xhtml"><p>FORMULA: H2O</p></html>
    </notes>
</species>
   <species id="M_C00002_c" name="ATP; Adenosine 5'-triphosphate" compartment="C_c">
    <notes>
     <html xmlns="http://www.w3.org/1999/xhtml"><p>FORMULA: C10H16N5O13P3</p></html>
    </notes>
</species>
   <species id="M_C00003_c" name="NAD+; NAD; Nicotinamide adenine dinucleotide; DPN; Diphosphopyridine nucleotide; Nadide" compartment="C_c">
    <notes>
     <html xmlns="http://www.w3.org/1999/xhtml"><p>FORMULA: C21H28N7O14P2</p></html>
    </notes>
</species>
   <species id="M_C00004_c" name="NADH; DPNH; Reduced nicotinamide adenine dinucleotide" compartment="C_c">
    <notes>
     <html xmlns="http://www.w3.org/1999/xhtml"><p>FORMULA: C21H29N7O14P2</p></html>
    </notes>
</species>
   <species id="M_C00005_c" name="NADPH; TPNH; Reduced nicotinamide adenine dinucleotide phosphate" compartment="C_c">
    <notes>
     <html xmlns="http://www.w3.org/1999/xhtml"><p>FORMULA: C21H30N7O17P3</p></html>
    </notes>
</species>
   <species id="M_C00006_c" name="NADP+; NADP; Nicotinamide adenine dinucleotide phosphate; beta-Nicotinamide adenine dinucleotide phosphate; TPN; Triphosphopyridine nucleotide" compartment="C_c">
    <notes>
     <html xmlns="http://www.w3.org/1999/xhtml"><p>FORMULA: C21H29N7O17P3</p></html>
    </notes>
</species>
   <species id="M_C00007_c" name="Oxygen; O2" compartment="C_c">
    <notes>
     <html xmlns="http://www.w3.org/1999/xhtml"><p>FORMULA: O2</p></html>
    </notes>
</species>
   <species id="M_C00008_c" name="ADP; Adenosine 5'-diphosphate" compartment="C_c">
    <notes>
     <html xmlns="http://www.w3.org/1999/xhtml"><p>FORMULA: C10H15N5O10P2</p></html>
    </notes>
</species>
   <species id="M_C00009_c" name="Orthophosphate; Phosphate; Phosphoric acid; Orthophosphoric acid" compartment="C_c">
    <notes>
     <html xmlns="http://www.w3.org/1999/xhtml"><p>FORMULA: H3PO4</p></html>
    </notes>
</species>
   <species id="M_C00010_c" name="CoA; Coenzyme A; CoA-SH" compartment="C_c">
    <notes>
     <html xmlns="http://www.w3.org/1999/xhtml"><p>FORMULA: C21H36N7O16P3S</p></html>
    </notes>
</species>
   <species id="M_C00011_c" name="CO2; Carbon dioxide" compartment="C_c">
    <notes>
     <html xmlns="http://www.w3.org/1999/xhtml"><p>FORMULA: CO2</p></html>
    </notes>
</species>
   <species id="M_C00012_c" name="Peptide" compartment="C_c">
    <notes>
     <html xmlns="http://www.w3.org/1999/xhtml"><p>FORMULA: C2H4NO2R(C2H2NOR)n</p></html>
    </notes>
</species>
   <species id="M_C00013_c" name="Diphosphate; Diphosphoric acid; Pyrophosphate; Pyrophosphoric acid; PPi" compartment="C_c">
    <notes>
     <html xmlns="http://www.w3.org/1999/xhtml"><p>FORMULA: H4P2O7</p></html>
    </notes>
</species>
   <species id="M_C00014_c" name="NH3; Ammonia" compartment="C_c">
    <notes>
     <html xmlns="http://www.w3.org/1999/xhtml"><p>FORMULA: NH3</p></html>
    </notes>
</species>
   <species id="M_C00015_c" name="UDP; Uridine 5'-diphosphate" compartment="C_c">
    <notes>
     <html xmlns="http://www.w3.org/1999/xhtml"><p>FORMULA: C9H14N2O12P2</p></html>
    </notes>
</species>
   <species id="M_C00016_c" name="FAD; Flavin adenine dinucleotide" compartment="C_c">
    <notes>
     <html xmlns="http://www.w3.org/1999/xhtml"><p>FORMULA: C27H33N9O15P2</p></html>
    </notes>
</species>
   <species id="M_C00017_c" name="Protein" compartment="C_c">
    <notes>
     <html xmlns="http://www.w3.org/1999/xhtml"><p>FORMULA: C2H4NO2R(C2H2NOR)n</p></html>
    </notes>
</species>
   <species id="M_C00018_c" name="Pyridoxal phosphate; Pyridoxal 5-phosphate; Pyridoxal 5'-phosphate; PLP" compartment="C_c">
    <notes>
     <html xmlns="http://www.w3.org/1999/xhtml"><p>FORMULA: C8H10NO6P</p></html>
    </notes>
</species>
   <species id="M_C00019_c" name="S-Adenosyl-L-methionine; S-Adenosylmethionine; AdoMet; SAM" compartment="C_c">
    <notes>
     <html xmlns="http://www.w3.org/1999/xhtml"><p>FORMULA: C15H22N6O5S</p></html>
    </notes>
</species>
   <species id="M_C00020_c" name="AMP; Adenosine 5'-monophosphate; Adenylic acid; Adenylate; 5'-AMP; 5'-Adenylic acid; 5'-Adenosine monophosphate; Adenosine 5'-phosphate" compartment="C_c">
    <notes>
     <html xmlns="http://www.w3.org/1999/xhtml"><p>FORMULA: C10H14N5O7P</p></html>
    </notes>
</species>
   <species id="M_C00021_c" name="S-Adenosyl-L-homocysteine; S-Adenosylhomocysteine" compartment="C_c">
    <notes>
     <html xmlns="http://www.w3.org/1999/xhtml"><p>FORMULA: C14H20N6O5S</p></html>
    </notes>
</species>
   <species id="M_C00022_c" name="Pyruvate; Pyruvic acid; 2-Oxopropanoate; 2-Oxopropanoic acid; Pyroracemic acid" compartment="C_c">
    <notes>
     <html xmlns="http://www.w3.org/1999/xhtml"><p>FORMULA: C3H4O3</p></html>
    </notes>
</species>
   <species id="M_C00024_c" name="Acetyl-CoA; Acetyl coenzyme A" compartment="C_c">
    <notes>
     <html xmlns="http://www.w3.org/1999/xhtml"><p>FORMULA: C23H38N7O17P3S</p></html>
    </notes>
</species>
   <species id="M_C00025_c" name="L-Glutamate; L-Glutamic acid; L-Glutaminic acid; Glutamate" compartment="C_c">
    <notes>
     <html xmlns="http://www.w3.org/1999/xhtml"><p>FORMULA: C5H9NO4</p></html>
    </notes>
</species>
   <species id="M_C00025_e" name="L-Glutamate; L-Glutamic acid; L-Glutaminic acid; Glutamate(extracellular)" compartment="C_e">
    <notes>
     <html xmlns="http://www.w3.org/1999/xhtml"><p>FORMULA: C5H9NO4</p></html>
    </notes>
</species>
   <species id="M_C00026_c" name="2-Oxoglutarate; Oxoglutaric acid; 2-Ketoglutaric acid; alpha-Ketoglutaric acid" compartment="C_c">
    <notes>
     <html xmlns="http://www.w3.org/1999/xhtml"><p>FORMULA: C5H6O5</p></html>
    </notes>
</species>
   <species id="M_C00027_c" name="Hydrogen peroxide; H2O2; Oxydol" compartment="C_c">
    <notes>
     <html xmlns="http://www.w3.org/1999/xhtml"><p>FORMULA: H2O2</p></html>
    </notes>
</species>
   <species id="M_C00028_c" name="Acceptor; Hydrogen-acceptor; A; Oxidized donor" compartment="C_c">
    <notes>
     <html xmlns="http://www.w3.org/1999/xhtml"><p>FORMULA: </p></html>
    </notes>
</species>
   <species id="M_C00029_c" name="UDP-glucose; UDPglucose; UDP-D-glucose; Uridine diphosphate glucose; UDP-alpha-D-glucose" compartment="C_c">
    <notes>
     <html xmlns="http://www.w3.org/1999/xhtml"><p>FORMULA: C15H24N2O17P2</p></html>
    </notes>
</species>
   <species id="M_C00030_c" name="Reduced acceptor; AH2; Hydrogen-donor; Donor" compartment="C_c">
    <notes>
     <html xmlns="http://www.w3.org/1999/xhtml"><p>FORMULA: </p></html>
    </notes>
</species>
   <species id="M_C00032_c" name="Heme; Haem; Protoheme; Heme B; Protoheme IX" compartment="C_c">
    <notes>
     <html xmlns="http://www.w3.org/1999/xhtml"><p>FORMULA: C34H32FeN4O4</p></html>
    </notes>
</species>
   <species id="M_C00033_c" name="Acetate; Acetic acid; Ethanoic acid" compartment="C_c">
    <notes>
     <html xmlns="http://www.w3.org/1999/xhtml"><p>FORMULA: C2H4O2</p></html>
    </notes>
</species>
   <species id="M_C00035_c" name="GDP; Guanosine 5'-diphosphate; Guanosine diphosphate" compartment="C_c">
    <notes>
     <html xmlns="http://www.w3.org/1999/xhtml"><p>FORMULA: C10H15N5O11P2</p></html>
    </notes>
</species>
   <species id="M_C00036_c" name="Oxaloacetate; Oxalacetic acid; Oxaloacetic acid; 2-Oxobutanedioic acid; Oxosuccinic acid; keto-Oxaloacetate" compartment="C_c">
    <notes>
     <html xmlns="http://www.w3.org/1999/xhtml"><p>FORMULA: C4H4O5</p></html>
    </notes>
</species>
   <species id="M_C00037_c" name="Glycine; Aminoacetic acid; Gly" compartment="C_c">
    <notes>
     <html xmlns="http://www.w3.org/1999/xhtml"><p>FORMULA: C2H5NO2</p></html>
    </notes>
</species>
   <species id="M_C00037_e" name="Glycine; Aminoacetic acid; Gly(extracellular)" compartment="C_e">
    <notes>
     <html xmlns="http://www.w3.org/1999/xhtml"><p>FORMULA: C2H5NO2</p></html>
    </notes>
</species>
   <species id="M_C00039_c" name="DNA; DNAn; DNAn+1; (Deoxyribonucleotide)n; (Deoxyribonucleotide)m; (Deoxyribonucleotide)n+m; Deoxyribonucleic acid" compartment="C_c">
    <notes>
     <html xmlns="http://www.w3.org/1999/xhtml"><p>FORMULA: C10H17O8PR2(C5H8O5PR)n</p></html>
    </notes>
</species>
   <species id="M_C00040_c" name="Acyl-CoA; Acyl coenzyme A" compartment="C_c">
    <notes>
     <html xmlns="http://www.w3.org/1999/xhtml"><p>FORMULA: C22H35N7O17P3SR</p></html>
    </notes>
</species>
   <species id="M_C00041_c" name="L-Alanine; L-2-Aminopropionic acid; L-alpha-Alanine" compartment="C_c">
    <notes>
     <html xmlns="http://www.w3.org/1999/xhtml"><p>FORMULA: C3H7NO2</p></html>
    </notes>
</species>
   <species id="M_C00041_e" name="L-Alanine; L-2-Aminopropionic acid; L-alpha-Alanine(extracellular)" compartment="C_e">
    <notes>
     <html xmlns="http://www.w3.org/1999/xhtml"><p>FORMULA: C3H7NO2</p></html>
    </notes>
</species>
   <species id="M_C00042_c" name="Succinate; Succinic acid; Butanedionic acid; Ethylenesuccinic acid" compartment="C_c">
    <notes>
     <html xmlns="http://www.w3.org/1999/xhtml"><p>FORMULA: C4H6O4</p></html>
    </notes>
</species>
   <species id="M_C00043_c" name="UDP-N-acetyl-D-glucosamine; UDP-N-acetylglucosamine" compartment="C_c">
    <notes>
     <html xmlns="http://www.w3.org/1999/xhtml"><p>FORMULA: C17H27N3O17P2</p></html>
    </notes>
</species>
   <species id="M_C00044_c" name="GTP; Guanosine 5'-triphosphate" compartment="C_c">
    <notes>
     <html xmlns="http://www.w3.org/1999/xhtml"><p>FORMULA: C10H16N5O14P3</p></html>
    </notes>
</species>
   <species id="M_C00045_c" name="Amino acid; Amino acids" compartment="C_c">
    <notes>
     <html xmlns="http://www.w3.org/1999/xhtml"><p>FORMULA: C2H4NO2R</p></html>
    </notes>
</species>
   <species id="M_C00046_c" name="RNA; RNAn; RNAn+1; RNA(linear); (Ribonucleotide)n; (Ribonucleotide)m; (Ribonucleotide)n+m; Ribonucleic acid" compartment="C_c">
    <notes>
     <html xmlns="http://www.w3.org/1999/xhtml"><p>FORMULA: C10H18O13P2R2(C5H8O6PR)n</p></html>
    </notes>
</species>
   <species id="M_C00047_c" name="L-Lysine; Lysine acid; 2,6-Diaminohexanoic acid" compartment="C_c">
    <notes>
     <html xmlns="http://www.w3.org/1999/xhtml"><p>FORMULA: C6H14N2O2</p></html>
    </notes>
</species>
   <species id="M_C00047_e" name="L-Lysine; Lysine acid; 2,6-Diaminohexanoic acid(extracellular)" compartment="C_e">
    <notes>
     <html xmlns="http://www.w3.org/1999/xhtml"><p>FORMULA: C6H14N2O2</p></html>
    </notes>
</species>
   <species id="M_C00048_c" name="Glyoxylate; Glyoxalate; Glyoxylic acid" compartment="C_c">
    <notes>
     <html xmlns="http://www.w3.org/1999/xhtml"><p>FORMULA: C2H2O3</p></html>
    </notes>
</species>
   <species id="M_C00049_c" name="L-Aspartate; L-Aspartic acid; 2-Aminosuccinic acid" compartment="C_c">
    <notes>
     <html xmlns="http://www.w3.org/1999/xhtml"><p>FORMULA: C4H7NO4</p></html>
    </notes>
</species>
   <species id="M_C00049_e" name="L-Aspartate; L-Aspartic acid; 2-Aminosuccinic acid(extracellular)" compartment="C_e">
    <notes>
     <html xmlns="http://www.w3.org/1999/xhtml"><p>FORMULA: C4H7NO4</p></html>
    </notes>
</species>
   <species id="M_C00051_c" name="Glutathione; 5-L-Glutamyl-L-cysteinylglycine; N-(N-gamma-L-Glutamyl-L-cysteinyl)glycine; gamma-L-Glutamyl-L-cysteinyl-glycine; GSH; Reduced glutathione" compartment="C_c">
    <notes>
     <html xmlns="http://www.w3.org/1999/xhtml"><p>FORMULA: C10H17N3O6S</p></html>
    </notes>
</species>
   <species id="M_C00052_c" name="UDP-D-galactose; UDP-galactose; UDP-D-galactopyranose" compartment="C_c">
    <notes>
     <html xmlns="http://www.w3.org/1999/xhtml"><p>FORMULA: C15H24N2O17P2</p></html>
    </notes>
</species>
   <species id="M_C00053_c" name="3'-Phosphoadenylyl sulfate; 3'-Phosphoadenosine 5'-phosphosulfate; 3'-Phospho-5'-adenylyl sulfate; PAPS" compartment="C_c">
    <notes>
     <html xmlns="http://www.w3.org/1999/xhtml"><p>FORMULA: C10H15N5O13P2S</p></html>
    </notes>
</species>
   <species id="M_C00054_c" name="Adenosine 3',5'-bisphosphate; PAP; 3'-Phosphoadenylate; Phosphoadenosine phosphate" compartment="C_c">
    <notes>
     <html xmlns="http://www.w3.org/1999/xhtml"><p>FORMULA: C10H15N5O10P2</p></html>
    </notes>
</species>
   <species id="M_C00055_c" name="CMP; Cytidine-5'-monophosphate; Cytidylic acid" compartment="C_c">
    <notes>
     <html xmlns="http://www.w3.org/1999/xhtml"><p>FORMULA: C9H14N3O8P</p></html>
    </notes>
</species>
   <species id="M_C00058_c" name="Formate; Methanoic acid; Formic acid" compartment="C_c">
    <notes>
     <html xmlns="http://www.w3.org/1999/xhtml"><p>FORMULA: CH2O2</p></html>
    </notes>
</species>
   <species id="M_C00059_c" name="Sulfate; Sulfuric acid" compartment="C_c">
    <notes>
     <html xmlns="http://www.w3.org/1999/xhtml"><p>FORMULA: H2SO4</p></html>
    </notes>
</species>
   <species id="M_C00059_e" name="Sulfate; Sulfuric acid" compartment="C_e">
    <notes>
     <html xmlns="http://www.w3.org/1999/xhtml"><p>FORMULA: H2SO4</p></html>
    </notes>
</species>
   <species id="M_C00060_c" name="Carboxylate; R-COOH; Monocarboxylate; Carboxylic acid" compartment="C_c">
    <notes>
     <html xmlns="http://www.w3.org/1999/xhtml"><p>FORMULA: CO2R</p></html>
    </notes>
</species>
   <species id="M_C00061_c" name="FMN; Riboflavin-5-phosphate; Flavin mononucleotide" compartment="C_c">
    <notes>
     <html xmlns="http://www.w3.org/1999/xhtml"><p>FORMULA: C17H21N4O9P</p></html>
    </notes>
</species>
   <species id="M_C00062_c" name="L-Arginine; (S)-2-Amino-5-guanidinovaleric acid" compartment="C_c">
    <notes>
     <html xmlns="http://www.w3.org/1999/xhtml"><p>FORMULA: C6H14N4O2</p></html>
    </notes>
</species>
   <species id="M_C00062_e" name="L-Arginine; (S)-2-Amino-5-guanidinovaleric acid(extracellular)" compartment="C_e">
    <notes>
     <html xmlns="http://www.w3.org/1999/xhtml"><p>FORMULA: C6H14N4O2</p></html>
    </notes>
</species>
   <species id="M_C00063_c" name="CTP; Cytidine 5'-triphosphate; Cytidine triphosphate" compartment="C_c">
    <notes>
     <html xmlns="http://www.w3.org/1999/xhtml"><p>FORMULA: C9H16N3O14P3</p></html>
    </notes>
</species>
   <species id="M_C00064_c" name="L-Glutamine; L-2-Aminoglutaramic acid" compartment="C_c">
    <notes>
     <html xmlns="http://www.w3.org/1999/xhtml"><p>FORMULA: C5H10N2O3</p></html>
    </notes>
</species>
   <species id="M_C00064_e" name="L-Glutamine; L-2-Aminoglutaramic acid(extracellular)" compartment="C_e">
    <notes>
     <html xmlns="http://www.w3.org/1999/xhtml"><p>FORMULA: C5H10N2O3</p></html>
    </notes>
</species>
   <species id="M_C00065_c" name="L-Serine; L-2-Amino-3-hydroxypropionic acid; L-3-Hydroxy-alanine; Serine" compartment="C_c">
    <notes>
     <html xmlns="http://www.w3.org/1999/xhtml"><p>FORMULA: C3H7NO3</p></html>
    </notes>
</species>
   <species id="M_C00065_e" name="L-Serine; L-2-Amino-3-hydroxypropionic acid; L-3-Hydroxy-alanine; Serine(extracellular)" compartment="C_e">
    <notes>
     <html xmlns="http://www.w3.org/1999/xhtml"><p>FORMULA: C3H7NO3</p></html>
    </notes>
</species>
   <species id="M_C00067_c" name="Formaldehyde; Methanal; Oxomethane; Oxomethylene; Methylene oxide; Formalin" compartment="C_c">
    <notes>
     <html xmlns="http://www.w3.org/1999/xhtml"><p>FORMULA: CH2O</p></html>
    </notes>
</species>
   <species id="M_C00068_c" name="Thiamin diphosphate; Thiamine diphosphate; Thiamin pyrophosphate; TPP; ThPP" compartment="C_c">
    <notes>
     <html xmlns="http://www.w3.org/1999/xhtml"><p>FORMULA: C12H19N4O7P2S</p></html>
    </notes>
</species>
   <species id="M_C00069_c" name="Alcohol" compartment="C_c">
    <notes>
     <html xmlns="http://www.w3.org/1999/xhtml"><p>FORMULA: HOR</p></html>
    </notes>
</species>
   <species id="M_C00071_c" name="Aldehyde; RCHO" compartment="C_c">
    <notes>
     <html xmlns="http://www.w3.org/1999/xhtml"><p>FORMULA: CHOR</p></html>
    </notes>
</species>
   <species id="M_C00072_c" name="Ascorbate; Ascorbic acid; L-Ascorbate; L-Ascorbic acid; Vitamin C" compartment="C_c">
    <notes>
     <html xmlns="http://www.w3.org/1999/xhtml"><p>FORMULA: C6H8O6</p></html>
    </notes>
</species>
   <species id="M_C00073_c" name="L-Methionine; Methionine; L-2-Amino-4methylthiobutyric acid" compartment="C_c">
    <notes>
     <html xmlns="http://www.w3.org/1999/xhtml"><p>FORMULA: C5H11NO2S</p></html>
    </notes>
</species>
   <species id="M_C00073_e" name="L-Methionine; Methionine; L-2-Amino-4methylthiobutyric acid(extracellular)" compartment="C_e">
    <notes>
     <html xmlns="http://www.w3.org/1999/xhtml"><p>FORMULA: C5H11NO2S</p></html>
    </notes>
</species>
   <species id="M_C00074_c" name="Phosphoenolpyruvate; Phosphoenolpyruvic acid; PEP" compartment="C_c">
    <notes>
     <html xmlns="http://www.w3.org/1999/xhtml"><p>FORMULA: C3H5O6P</p></html>
    </notes>
</species>
   <species id="M_C00075_c" name="UTP; Uridine 5'-triphosphate; Uridine triphosphate" compartment="C_c">
    <notes>
     <html xmlns="http://www.w3.org/1999/xhtml"><p>FORMULA: C9H15N2O15P3</p></html>
    </notes>
</species>
   <species id="M_C00076_c" name="Calcium cation; Ca2+; Calcium(2+); Calcium ion" compartment="C_c">
    <notes>
     <html xmlns="http://www.w3.org/1999/xhtml"><p>FORMULA: Ca</p></html>
    </notes>
</species>
   <species id="M_C00076_e" name="Calcium cation; Ca2+; Calcium(2+); Calcium ion(extracellular)" compartment="C_e">
    <notes>
     <html xmlns="http://www.w3.org/1999/xhtml"><p>FORMULA: Ca</p></html>
    </notes>
</species>
   <species id="M_C00077_c" name="L-Ornithine; (S)-2,5-Diaminovaleric acid; (S)-2,5-Diaminopentanoic acid; (S)-2,5-Diaminopentanoate" compartment="C_c">
    <notes>
     <html xmlns="http://www.w3.org/1999/xhtml"><p>FORMULA: C5H12N2O2</p></html>
    </notes>
</species>
   <species id="M_C00078_c" name="L-Tryptophan; Tryptophan; (S)-alpha-Amino-beta-(3-indolyl)-propionic acid" compartment="C_c">
    <notes>
     <html xmlns="http://www.w3.org/1999/xhtml"><p>FORMULA: C11H12N2O2</p></html>
    </notes>
</species>
   <species id="M_C00078_e" name="L-Tryptophan; Tryptophan; (S)-alpha-Amino-beta-(3-indolyl)-propionic acid(extracellular)" compartment="C_e">
    <notes>
     <html xmlns="http://www.w3.org/1999/xhtml"><p>FORMULA: C11H12N2O2</p></html>
    </notes>
</species>
   <species id="M_C00079_c" name="L-Phenylalanine; (S)-alpha-Amino-beta-phenylpropionic acid" compartment="C_c">
    <notes>
     <html xmlns="http://www.w3.org/1999/xhtml"><p>FORMULA: C9H11NO2</p></html>
    </notes>
</species>
   <species id="M_C00079_e" name="L-Phenylalanine; (S)-alpha-Amino-beta-phenylpropionic acid(extracellular)" compartment="C_e">
    <notes>
     <html xmlns="http://www.w3.org/1999/xhtml"><p>FORMULA: C9H11NO2</p></html>
    </notes>
</species>
   <species id="M_C00080_c" name="H+; Hydron" compartment="C_c">
    <notes>
     <html xmlns="http://www.w3.org/1999/xhtml"><p>FORMULA: H</p></html>
    </notes>
</species>
   <species id="M_C00080_e" name="H+; Hydron(extracellular)" compartment="C_e">
    <notes>
     <html xmlns="http://www.w3.org/1999/xhtml"><p>FORMULA: H</p></html>
    </notes>
</species>
   <species id="M_C00081_c" name="ITP; Inosine 5'-triphosphate; Inosine triphosphate; Inosine tripolyphosphate" compartment="C_c">
    <notes>
     <html xmlns="http://www.w3.org/1999/xhtml"><p>FORMULA: C10H15N4O14P3</p></html>
    </notes>
</species>
   <species id="M_C00082_c" name="L-Tyrosine; (S)-3-(p-Hydroxyphenyl)alanine; (S)-2-Amino-3-(p-hydroxyphenyl)propionic acid; Tyrosine" compartment="C_c">
    <notes>
     <html xmlns="http://www.w3.org/1999/xhtml"><p>FORMULA: C9H11NO3</p></html>
    </notes>
</species>
   <species id="M_C00082_e" name="L-Tyrosine; (S)-3-(p-Hydroxyphenyl)alanine; (S)-2-Amino-3-(p-hydroxyphenyl)propionic acid; Tyrosine(extracellular)" compartment="C_e">
    <notes>
     <html xmlns="http://www.w3.org/1999/xhtml"><p>FORMULA: C9H11NO3</p></html>
    </notes>
</species>
   <species id="M_C00083_c" name="Malonyl-CoA; Malonyl coenzyme A" compartment="C_c">
    <notes>
     <html xmlns="http://www.w3.org/1999/xhtml"><p>FORMULA: C24H38N7O19P3S</p></html>
    </notes>
</species>
   <species id="M_C00084_c" name="Acetaldehyde; Ethanal" compartment="C_c">
    <notes>
     <html xmlns="http://www.w3.org/1999/xhtml"><p>FORMULA: C2H4O</p></html>
    </notes>
</species>
   <species id="M_C00085_c" name="D-Fructose 6-phosphate; D-Fructose 6-phosphoric acid; Neuberg ester" compartment="C_c">
    <notes>
     <html xmlns="http://www.w3.org/1999/xhtml"><p>FORMULA: C6H13O9P</p></html>
    </notes>
</species>
   <species id="M_C00086_c" name="Urea; Carbamide" compartment="C_c">
    <notes>
     <html xmlns="http://www.w3.org/1999/xhtml"><p>FORMULA: CH4N2O</p></html>
    </notes>
</species>
   <species id="M_C00087_c" name="Sulfur; S; Elemental sulfur" compartment="C_c">
    <notes>
     <html xmlns="http://www.w3.org/1999/xhtml"><p>FORMULA: S</p></html>
    </notes>
</species>
   <species id="M_C00088_c" name="Nitrite" compartment="C_c">
    <notes>
     <html xmlns="http://www.w3.org/1999/xhtml"><p>FORMULA: HNO2</p></html>
    </notes>
</species>
   <species id="M_C00089_c" name="Sucrose; Cane sugar; Saccharose; 1-alpha-D-Glucopyranosyl-2-beta-D-fructofuranoside" compartment="C_c">
    <notes>
     <html xmlns="http://www.w3.org/1999/xhtml"><p>FORMULA: C12H22O11</p></html>
    </notes>
</species>
   <species id="M_C00091_c" name="Succinyl-CoA; Succinyl coenzyme A" compartment="C_c">
    <notes>
     <html xmlns="http://www.w3.org/1999/xhtml"><p>FORMULA: C25H40N7O19P3S</p></html>
    </notes>
</species>
   <species id="M_C00092_c" name="D-Glucose 6-phosphate; Glucose 6-phosphate; Robison ester" compartment="C_c">
    <notes>
     <html xmlns="http://www.w3.org/1999/xhtml"><p>FORMULA: C6H13O9P</p></html>
    </notes>
</species>
   <species id="M_C00093_c" name="sn-Glycerol 3-phosphate; Glycerophosphoric acid; D-Glycerol 1-phosphate; Glycerol-3-phosphate" compartment="C_c">
    <notes>
     <html xmlns="http://www.w3.org/1999/xhtml"><p>FORMULA: C3H9O6P</p></html>
    </notes>
</species>
   <species id="M_C00094_c" name="Sulfite; Sulfurous acid" compartment="C_c">
    <notes>
     <html xmlns="http://www.w3.org/1999/xhtml"><p>FORMULA: H2SO3</p></html>
    </notes>
</species>
   <species id="M_C00095_c" name="D-Fructose; Levulose; Fruit sugar; D-arabino-Hexulose" compartment="C_c">
    <notes>
     <html xmlns="http://www.w3.org/1999/xhtml"><p>FORMULA: C6H12O6</p></html>
    </notes>
</species>
   <species id="M_C00096_c" name="GDP-mannose; GDP-D-mannose" compartment="C_c">
    <notes>
     <html xmlns="http://www.w3.org/1999/xhtml"><p>FORMULA: C16H25N5O16P2</p></html>
    </notes>
</species>
   <species id="M_C00097_c" name="L-Cysteine; L-2-Amino-3-mercaptopropionic acid" compartment="C_c">
    <notes>
     <html xmlns="http://www.w3.org/1999/xhtml"><p>FORMULA: C3H7NO2S</p></html>
    </notes>
</species>
   <species id="M_C00097_e" name="L-Cysteine; L-2-Amino-3-mercaptopropionic acid(extracellular)" compartment="C_e">
    <notes>
     <html xmlns="http://www.w3.org/1999/xhtml"><p>FORMULA: C3H7NO2S</p></html>
    </notes>
</species>
   <species id="M_C00099_c" name="beta-Alanine; 3-Aminopropionic acid; 3-Aminopropanoate" compartment="C_c">
    <notes>
     <html xmlns="http://www.w3.org/1999/xhtml"><p>FORMULA: C3H7NO2</p></html>
    </notes>
</species>
   <species id="M_C00100_c" name="Propanoyl-CoA; Propionyl-CoA; Propionyl coenzyme A" compartment="C_c">
    <notes>
     <html xmlns="http://www.w3.org/1999/xhtml"><p>FORMULA: C24H40N7O17P3S</p></html>
    </notes>
</species>
   <species id="M_C00101_c" name="Tetrahydrofolate; 5,6,7,8-Tetrahydrofolate; Tetrahydrofolic acid; THF; (6S)-Tetrahydrofolate; (6S)-Tetrahydrofolic acid; (6S)-THFA" compartment="C_c">
    <notes>
     <html xmlns="http://www.w3.org/1999/xhtml"><p>FORMULA: C19H23N7O6</p></html>
    </notes>
</species>
   <species id="M_C00103_c" name="D-Glucose 1-phosphate; alpha-D-Glucose 1-phosphate; Cori ester; D-Glucose alpha-1-phosphate" compartment="C_c">
    <notes>
     <html xmlns="http://www.w3.org/1999/xhtml"><p>FORMULA: C6H13O9P</p></html>
    </notes>
</species>
   <species id="M_C00104_c" name="IDP; Inosine 5'-diphosphate; Inosine diphosphate" compartment="C_c">
    <notes>
     <html xmlns="http://www.w3.org/1999/xhtml"><p>FORMULA: C10H14N4O11P2</p></html>
    </notes>
</species>
   <species id="M_C00105_c" name="UMP; Uridylic acid; Uridine monophosphate; Uridine 5'-monophosphate; 5'Uridylic acid" compartment="C_c">
    <notes>
     <html xmlns="http://www.w3.org/1999/xhtml"><p>FORMULA: C9H13N2O9P</p></html>
    </notes>
</species>
   <species id="M_C00106_c" name="Uracil" compartment="C_c">
    <notes>
     <html xmlns="http://www.w3.org/1999/xhtml"><p>FORMULA: C4H4N2O2</p></html>
    </notes>
</species>
   <species id="M_C00109_c" name="2-Oxobutanoate; 2-Ketobutyric acid; 2-Oxobutyric acid; 2-Oxobutyrate; 2-Oxobutanoic acid; alpha-Ketobutyric acid; alpha-Ketobutyrate" compartment="C_c">
    <notes>
     <html xmlns="http://www.w3.org/1999/xhtml"><p>FORMULA: C4H6O3</p></html>
    </notes>
</species>
   <species id="M_C00110_c" name="Dolichyl phosphate; Dolichol phosphate" compartment="C_c">
    <notes>
     <html xmlns="http://www.w3.org/1999/xhtml"><p>FORMULA: C20H37O4P(C5H8)n</p></html>
    </notes>
</species>
   <species id="M_C00111_c" name="Glycerone phosphate; Dihydroxyacetone phosphate" compartment="C_c">
    <notes>
     <html xmlns="http://www.w3.org/1999/xhtml"><p>FORMULA: C3H7O6P</p></html>
    </notes>
</species>
   <species id="M_C00112_c" name="CDP; Cytidine 5'-diphosphate; Cytidine diphosphate" compartment="C_c">
    <notes>
     <html xmlns="http://www.w3.org/1999/xhtml"><p>FORMULA: C9H15N3O11P2</p></html>
    </notes>
</species>
   <species id="M_C00114_c" name="Choline; Bilineurine" compartment="C_c">
    <notes>
     <html xmlns="http://www.w3.org/1999/xhtml"><p>FORMULA: C5H14NO</p></html>
    </notes>
</species>
   <species id="M_C00116_c" name="Glycerol; Glycerin; 1,2,3-Trihydroxypropane; 1,2,3-Propanetriol" compartment="C_c">
    <notes>
     <html xmlns="http://www.w3.org/1999/xhtml"><p>FORMULA: C3H8O3</p></html>
    </notes>
</species>
   <species id="M_C00117_c" name="D-Ribose 5-phosphate; Ribose 5-phosphate" compartment="C_c">
    <notes>
     <html xmlns="http://www.w3.org/1999/xhtml"><p>FORMULA: C5H11O8P</p></html>
    </notes>
</species>
   <species id="M_C00118_c" name="D-Glyceraldehyde 3-phosphate; (2R)-2-Hydroxy-3-(phosphonooxy)-propanal; Glyceraldehyde 3-phosphate" compartment="C_c">
    <notes>
     <html xmlns="http://www.w3.org/1999/xhtml"><p>FORMULA: C3H7O6P</p></html>
    </notes>
</species>
   <species id="M_C00119_c" name="5-Phospho-alpha-D-ribose 1-diphosphate; 5-Phosphoribosyl diphosphate; 5-Phosphoribosyl 1-pyrophosphate; PRPP" compartment="C_c">
    <notes>
     <html xmlns="http://www.w3.org/1999/xhtml"><p>FORMULA: C5H13O14P3</p></html>
    </notes>
</species>
   <species id="M_C00120_c" name="Biotin; D-Biotin; Vitamin H; Coenzyme R" compartment="C_c">
    <notes>
     <html xmlns="http://www.w3.org/1999/xhtml"><p>FORMULA: C10H16N2O3S</p></html>
    </notes>
</species>
   <species id="M_C00121_c" name="D-Ribose" compartment="C_c">
    <notes>
     <html xmlns="http://www.w3.org/1999/xhtml"><p>FORMULA: C5H10O5</p></html>
    </notes>
</species>
   <species id="M_C00122_c" name="Fumarate; Fumaric acid; trans-Butenedioic acid" compartment="C_c">
    <notes>
     <html xmlns="http://www.w3.org/1999/xhtml"><p>FORMULA: C4H4O4</p></html>
    </notes>
</species>
   <species id="M_C00123_c" name="L-Leucine; 2-Amino-4-methylvaleric acid; (2S)-alpha-2-Amino-4-methylvaleric acid; (2S)-alpha-Leucine" compartment="C_c">
    <notes>
     <html xmlns="http://www.w3.org/1999/xhtml"><p>FORMULA: C6H13NO2</p></html>
    </notes>
</species>
   <species id="M_C00123_e" name="L-Leucine; 2-Amino-4-methylvaleric acid; (2S)-alpha-2-Amino-4-methylvaleric acid; (2S)-alpha-Leucine(extracellular)" compartment="C_e">
    <notes>
     <html xmlns="http://www.w3.org/1999/xhtml"><p>FORMULA: C6H13NO2</p></html>
    </notes>
</species>
   <species id="M_C00124_c" name="D-Galactose" compartment="C_c">
    <notes>
     <html xmlns="http://www.w3.org/1999/xhtml"><p>FORMULA: C6H12O6</p></html>
    </notes>
</species>
   <species id="M_C00125_c" name="Ferricytochrome c; Cytochrome c3+" compartment="C_c">
    <notes>
     <html xmlns="http://www.w3.org/1999/xhtml"><p>FORMULA: C42H44FeN8O8S2R4</p></html>
    </notes>
</species>
   <species id="M_C00126_c" name="Ferrocytochrome c; Cytochrome c2+; Reduced cytochrome c" compartment="C_c">
    <notes>
     <html xmlns="http://www.w3.org/1999/xhtml"><p>FORMULA: C42H44FeN8O8S2R4</p></html>
    </notes>
</species>
   <species id="M_C00127_c" name="Glutathione disulfide; GSSG; Oxiglutatione; Oxidized glutathione" compartment="C_c">
    <notes>
     <html xmlns="http://www.w3.org/1999/xhtml"><p>FORMULA: C20H32N6O12S2</p></html>
    </notes>
</species>
   <species id="M_C00129_c" name="Isopentenyl diphosphate; delta3-Isopentenyl diphosphate; delta3-Methyl-3-butenyl diphosphate" compartment="C_c">
    <notes>
     <html xmlns="http://www.w3.org/1999/xhtml"><p>FORMULA: C5H12O7P2</p></html>
    </notes>
</species>
   <species id="M_C00130_c" name="IMP; Inosinic acid; Inosine monophosphate; Inosine 5'-monophosphate; Inosine 5'-phosphate; 5'-Inosinate; 5'-Inosinic acid; 5'-Inosine monophosphate; 5'-IMP" compartment="C_c">
    <notes>
     <html xmlns="http://www.w3.org/1999/xhtml"><p>FORMULA: C10H13N4O8P</p></html>
    </notes>
</species>
   <species id="M_C00131_c" name="dATP; 2'-Deoxyadenosine 5'-triphosphate; Deoxyadenosine 5'-triphosphate; Deoxyadenosine triphosphate" compartment="C_c">
    <notes>
     <html xmlns="http://www.w3.org/1999/xhtml"><p>FORMULA: C10H16N5O12P3</p></html>
    </notes>
</species>
   <species id="M_C00132_c" name="Methanol; Methyl alcohol" compartment="C_c">
    <notes>
     <html xmlns="http://www.w3.org/1999/xhtml"><p>FORMULA: CH4O</p></html>
    </notes>
</species>
   <species id="M_C00134_c" name="Putrescine; 1,4-Butanediamine; 1,4-Diaminobutane; Tetramethylenediamine; Butane-1,4-diamine" compartment="C_c">
    <notes>
     <html xmlns="http://www.w3.org/1999/xhtml"><p>FORMULA: C4H12N2</p></html>
    </notes>
</species>
   <species id="M_C00135_c" name="L-Histidine; (S)-alpha-Amino-1H-imidazole-4-propionic acid" compartment="C_c">
    <notes>
     <html xmlns="http://www.w3.org/1999/xhtml"><p>FORMULA: C6H9N3O2</p></html>
    </notes>
</species>
   <species id="M_C00135_e" name="L-Histidine; (S)-alpha-Amino-1H-imidazole-4-propionic acid(extracellular)" compartment="C_e">
    <notes>
     <html xmlns="http://www.w3.org/1999/xhtml"><p>FORMULA: C6H9N3O2</p></html>
    </notes>
</species>
   <species id="M_C00136_c" name="Butanoyl-CoA; Butyryl-CoA" compartment="C_c">
    <notes>
     <html xmlns="http://www.w3.org/1999/xhtml"><p>FORMULA: C25H42N7O17P3S</p></html>
    </notes>
</species>
   <species id="M_C00137_c" name="myo-Inositol; D-myo-Inositol; 1D-myo-Inositol; L-myo-Inositol; 1L-myo-Inositol; meso-Inositol; Inositol; Dambose; Cyclohexitol; Meat sugar; Bios I" compartment="C_c">
    <notes>
     <html xmlns="http://www.w3.org/1999/xhtml"><p>FORMULA: C6H12O6</p></html>
    </notes>
</species>
   <species id="M_C00138_c" name="Reduced ferredoxin" compartment="C_c">
    <notes>
     <html xmlns="http://www.w3.org/1999/xhtml"><p>FORMULA: </p></html>
    </notes>
</species>
   <species id="M_C00139_c" name="Oxidized ferredoxin" compartment="C_c">
    <notes>
     <html xmlns="http://www.w3.org/1999/xhtml"><p>FORMULA: </p></html>
    </notes>
</species>
   <species id="M_C00140_c" name="N-Acetyl-D-glucosamine; N-Acetylchitosamine; 2-Acetamido-2-deoxy-D-glucose; GlcNAc" compartment="C_c">
    <notes>
     <html xmlns="http://www.w3.org/1999/xhtml"><p>FORMULA: C8H15NO6</p></html>
    </notes>
</species>
   <species id="M_C00141_c" name="3-Methyl-2-oxobutanoic acid; 3-Methyl-2-oxobutyric acid; 3-Methyl-2-oxobutanoate; 2-Oxo-3-methylbutanoate; 2-Oxoisovalerate; 2-Oxoisopentanoate; alpha-Ketovaline; 2-Ketovaline; 2-Keto-3-methylbutyric acid" compartment="C_c">
    <notes>
     <html xmlns="http://www.w3.org/1999/xhtml"><p>FORMULA: C5H8O3</p></html>
    </notes>
</species>
   <species id="M_C00143_c" name="5,10-Methylenetetrahydrofolate; (6R)-5,10-Methylenetetrahydrofolate; 5,10-Methylene-THF" compartment="C_c">
    <notes>
     <html xmlns="http://www.w3.org/1999/xhtml"><p>FORMULA: C20H23N7O6</p></html>
    </notes>
</species>
   <species id="M_C00144_c" name="GMP; Guanosine 5'-phosphate; Guanosine monophosphate; Guanosine 5'-monophosphate; Guanylic acid" compartment="C_c">
    <notes>
     <html xmlns="http://www.w3.org/1999/xhtml"><p>FORMULA: C10H14N5O8P</p></html>
    </notes>
</species>
   <species id="M_C00147_c" name="Adenine; 6-Aminopurine" compartment="C_c">
    <notes>
     <html xmlns="http://www.w3.org/1999/xhtml"><p>FORMULA: C5H5N5</p></html>
    </notes>
</species>
   <species id="M_C00148_c" name="L-Proline; 2-Pyrrolidinecarboxylic acid" compartment="C_c">
    <notes>
     <html xmlns="http://www.w3.org/1999/xhtml"><p>FORMULA: C5H9NO2</p></html>
    </notes>
</species>
   <species id="M_C00148_e" name="L-Proline; 2-Pyrrolidinecarboxylic acid(extracellular)" compartment="C_e">
    <notes>
     <html xmlns="http://www.w3.org/1999/xhtml"><p>FORMULA: C5H9NO2</p></html>
    </notes>
</species>
   <species id="M_C00149_c" name="(S)-Malate; L-Malate; L-Apple acid; L-Malic acid; L-2-Hydroxybutanedioic acid; Malate; Malic acid" compartment="C_c">
    <notes>
     <html xmlns="http://www.w3.org/1999/xhtml"><p>FORMULA: C4H6O5</p></html>
    </notes>
</species>
   <species id="M_C00151_c" name="L-Amino acid; L-2-Amino acid" compartment="C_c">
    <notes>
     <html xmlns="http://www.w3.org/1999/xhtml"><p>FORMULA: C2H4NO2R</p></html>
    </notes>
</species>
   <species id="M_C00152_c" name="L-Asparagine; 2-Aminosuccinamic acid" compartment="C_c">
    <notes>
     <html xmlns="http://www.w3.org/1999/xhtml"><p>FORMULA: C4H8N2O3</p></html>
    </notes>
</species>
   <species id="M_C00152_e" name="L-Asparagine; 2-Aminosuccinamic acid(extracellular)" compartment="C_e">
    <notes>
     <html xmlns="http://www.w3.org/1999/xhtml"><p>FORMULA: C4H8N2O3</p></html>
    </notes>
</species>
   <species id="M_C00153_c" name="Nicotinamide; Nicotinic acid amide; Niacinamide; Vitamin PP" compartment="C_c">
    <notes>
     <html xmlns="http://www.w3.org/1999/xhtml"><p>FORMULA: C6H6N2O</p></html>
    </notes>
</species>
   <species id="M_C00154_c" name="Palmitoyl-CoA; Hexadecanoyl-CoA" compartment="C_c">
    <notes>
     <html xmlns="http://www.w3.org/1999/xhtml"><p>FORMULA: C37H66N7O17P3S</p></html>
    </notes>
</species>
   <species id="M_C00155_c" name="L-Homocysteine; L-2-Amino-4-mercaptobutyric acid" compartment="C_c">
    <notes>
     <html xmlns="http://www.w3.org/1999/xhtml"><p>FORMULA: C4H9NO2S</p></html>
    </notes>
</species>
   <species id="M_C00156_c" name="4-Hydroxybenzoate; Hydroxybenzoic acid; 4-Hydroxybenzoic acid; Hydroxybenzenecarboxylic acid" compartment="C_c">
    <notes>
     <html xmlns="http://www.w3.org/1999/xhtml"><p>FORMULA: C7H6O3</p></html>
    </notes>
</species>
   <species id="M_C00157_c" name="Phosphatidylcholine; Lecithin; Phosphatidyl-N-trimethylethanolamine; 1,2-Diacyl-sn-glycero-3-phosphocholine; Choline phosphatide; 3-sn-Phosphatidylcholine" compartment="C_c">
    <notes>
     <html xmlns="http://www.w3.org/1999/xhtml"><p>FORMULA: C10H18NO8PR2</p></html>
    </notes>
</species>
   <species id="M_C00158_c" name="Citrate; Citric acid; 2-Hydroxy-1,2,3-propanetricarboxylic acid; 2-Hydroxytricarballylic acid" compartment="C_c">
    <notes>
     <html xmlns="http://www.w3.org/1999/xhtml"><p>FORMULA: C6H8O7</p></html>
    </notes>
</species>
   <species id="M_C00159_c" name="D-Mannose; Mannose; Seminose; Carubinose" compartment="C_c">
    <notes>
     <html xmlns="http://www.w3.org/1999/xhtml"><p>FORMULA: C6H12O6</p></html>
    </notes>
</species>
   <species id="M_C00160_c" name="Glycolate; Glycolic acid; Hydroxyacetic acid" compartment="C_c">
    <notes>
     <html xmlns="http://www.w3.org/1999/xhtml"><p>FORMULA: C2H4O3</p></html>
    </notes>
</species>
   <species id="M_C00161_c" name="2-Oxo acid; 2-Oxocarboxylate" compartment="C_c">
    <notes>
     <html xmlns="http://www.w3.org/1999/xhtml"><p>FORMULA: C2HO3R</p></html>
    </notes>
</species>
   <species id="M_C00162_c" name="Fatty acid" compartment="C_c">
    <notes>
     <html xmlns="http://www.w3.org/1999/xhtml"><p>FORMULA: CHO2R</p></html>
    </notes>
</species>
   <species id="M_C00163_c" name="Propanoate; Propionate; Propanoic acid; Propionic acid" compartment="C_c">
    <notes>
     <html xmlns="http://www.w3.org/1999/xhtml"><p>FORMULA: C3H6O2</p></html>
    </notes>
</species>
   <species id="M_C00164_c" name="Acetoacetate; 3-Oxobutanoic acid; beta-Ketobutyric acid; Acetoacetic acid" compartment="C_c">
    <notes>
     <html xmlns="http://www.w3.org/1999/xhtml"><p>FORMULA: C4H6O3</p></html>
    </notes>
</species>
   <species id="M_C00165_c" name="Diacylglycerol; Diglyceride" compartment="C_c">
    <notes>
     <html xmlns="http://www.w3.org/1999/xhtml"><p>FORMULA: C5H6O5R2</p></html>
    </notes>
</species>
   <species id="M_C00166_c" name="Phenylpyruvate; Phenylpyruvic acid; alpha-Ketohydrocinnamic acid; keto-Phenylpyruvate; 3-Phenyl-2-oxopropanoate" compartment="C_c">
    <notes>
     <html xmlns="http://www.w3.org/1999/xhtml"><p>FORMULA: C9H8O3</p></html>
    </notes>
</species>
   <species id="M_C00167_c" name="UDP-glucuronate; UDPglucuronate; UDP-D-glucuronate; UDP-alpha-D-glucuronate" compartment="C_c">
    <notes>
     <html xmlns="http://www.w3.org/1999/xhtml"><p>FORMULA: C15H22N2O18P2</p></html>
    </notes>
</species>
   <species id="M_C00168_c" name="Hydroxypyruvate; Hydroxypyruvic acid; 3-Hydroxypyruvate; 3-Hydroxypyruvic acid" compartment="C_c">
    <notes>
     <html xmlns="http://www.w3.org/1999/xhtml"><p>FORMULA: C3H4O4</p></html>
    </notes>
</species>
   <species id="M_C00169_c" name="Carbamoyl phosphate" compartment="C_c">
    <notes>
     <html xmlns="http://www.w3.org/1999/xhtml"><p>FORMULA: CH4NO5P</p></html>
    </notes>
</species>
   <species id="M_C00170_c" name="5'-Methylthioadenosine; Methylthioadenosine; S-Methyl-5'-thioadenosine; 5-Methylthioadenosine; 5'-Deoxy-5'-(methylthio)adenosine; Thiomethyladenosine; MTA" compartment="C_c">
    <notes>
     <html xmlns="http://www.w3.org/1999/xhtml"><p>FORMULA: C11H15N5O3S</p></html>
    </notes>
</species>
   <species id="M_C00173_c" name="Acyl-[acyl-carrier protein]; Long-chain-acyl-[acyl-carrier protein]" compartment="C_c">
    <notes>
     <html xmlns="http://www.w3.org/1999/xhtml"><p>FORMULA: C3H4OSR2</p></html>
    </notes>
</species>
   <species id="M_C00178_c" name="Thymine; 5-Methyluracil" compartment="C_c">
    <notes>
     <html xmlns="http://www.w3.org/1999/xhtml"><p>FORMULA: C5H6N2O2</p></html>
    </notes>
</species>
   <species id="M_C00180_c" name="Benzoate; Benzoic acid; Benzenecarboxylic acid; Phenylformic acid; Dracylic acid" compartment="C_c">
    <notes>
     <html xmlns="http://www.w3.org/1999/xhtml"><p>FORMULA: C7H6O2</p></html>
    </notes>
</species>
   <species id="M_C00181_c" name="D-Xylose; Wood sugar" compartment="C_c">
    <notes>
     <html xmlns="http://www.w3.org/1999/xhtml"><p>FORMULA: C5H10O5</p></html>
    </notes>
</species>
   <species id="M_C00183_c" name="L-Valine; 2-Amino-3-methylbutyric acid" compartment="C_c">
    <notes>
     <html xmlns="http://www.w3.org/1999/xhtml"><p>FORMULA: C5H11NO2</p></html>
    </notes>
</species>
   <species id="M_C00183_e" name="L-Valine; 2-Amino-3-methylbutyric acid(extracellular)" compartment="C_e">
    <notes>
     <html xmlns="http://www.w3.org/1999/xhtml"><p>FORMULA: C5H11NO2</p></html>
    </notes>
</species>
   <species id="M_C00186_c" name="(S)-Lactate; L-Lactate; L-Lactic acid" compartment="C_c">
    <notes>
     <html xmlns="http://www.w3.org/1999/xhtml"><p>FORMULA: C3H6O3</p></html>
    </notes>
</species>
   <species id="M_C00187_c" name="Cholesterol; Cholest-5-en-3beta-ol" compartment="C_c">
    <notes>
     <html xmlns="http://www.w3.org/1999/xhtml"><p>FORMULA: C27H46O</p></html>
    </notes>
</species>
   <species id="M_C00188_c" name="L-Threonine; 2-Amino-3-hydroxybutyric acid" compartment="C_c">
    <notes>
     <html xmlns="http://www.w3.org/1999/xhtml"><p>FORMULA: C4H9NO3</p></html>
    </notes>
</species>
   <species id="M_C00188_e" name="L-Threonine; 2-Amino-3-hydroxybutyric acid(extracellular)" compartment="C_e">
    <notes>
     <html xmlns="http://www.w3.org/1999/xhtml"><p>FORMULA: C4H9NO3</p></html>
    </notes>
</species>
   <species id="M_C00189_c" name="Ethanolamine; Aminoethanol; 2-Hydroxyethylamine" compartment="C_c">
    <notes>
     <html xmlns="http://www.w3.org/1999/xhtml"><p>FORMULA: C2H7NO</p></html>
    </notes>
</species>
   <species id="M_C00190_c" name="UDP-D-xylose; UDP-xylose; UDP-alpha-D-xylose" compartment="C_c">
    <notes>
     <html xmlns="http://www.w3.org/1999/xhtml"><p>FORMULA: C14H22N2O16P2</p></html>
    </notes>
</species>
   <species id="M_C00191_c" name="D-Glucuronate; Glucuronic acid; Glucuronate" compartment="C_c">
    <notes>
     <html xmlns="http://www.w3.org/1999/xhtml"><p>FORMULA: C6H10O7</p></html>
    </notes>
</species>
   <species id="M_C00195_c" name="N-Acylsphingosine; Ceramide" compartment="C_c">
    <notes>
     <html xmlns="http://www.w3.org/1999/xhtml"><p>FORMULA: C19H36NO3R</p></html>
    </notes>
</species>
   <species id="M_C00197_c" name="3-Phospho-D-glycerate; D-Glycerate 3-phosphate; 3-Phospho-(R)-glycerate; 3-Phosphoglycerate" compartment="C_c">
    <notes>
     <html xmlns="http://www.w3.org/1999/xhtml"><p>FORMULA: C3H7O7P</p></html>
    </notes>
</species>
   <species id="M_C00198_c" name="D-Glucono-1,5-lactone; Gluconic lactone; Gluconic acid lactone; 1,5-Gluconolactone; delta-Gluconolactone; D-Gluconolactone; Gluconolactone" compartment="C_c">
    <notes>
     <html xmlns="http://www.w3.org/1999/xhtml"><p>FORMULA: C6H10O6</p></html>
    </notes>
</species>
   <species id="M_C00199_c" name="D-Ribulose 5-phosphate" compartment="C_c">
    <notes>
     <html xmlns="http://www.w3.org/1999/xhtml"><p>FORMULA: C5H11O8P</p></html>
    </notes>
</species>
   <species id="M_C00201_c" name="Nucleoside triphosphate; NTP" compartment="C_c">
    <notes>
     <html xmlns="http://www.w3.org/1999/xhtml"><p>FORMULA: C5H12O13P3R</p></html>
    </notes>
</species>
   <species id="M_C00206_c" name="dADP; 2'-Deoxyadenosine 5'-diphosphate" compartment="C_c">
    <notes>
     <html xmlns="http://www.w3.org/1999/xhtml"><p>FORMULA: C10H15N5O9P2</p></html>
    </notes>
</species>
   <species id="M_C00208_c" name="Maltose; Malt sugar; alpha-D-Glucopyranosyl-(1->4)-D-glucopyranose" compartment="C_c">
    <notes>
     <html xmlns="http://www.w3.org/1999/xhtml"><p>FORMULA: C12H22O11</p></html>
    </notes>
</species>
   <species id="M_C00212_c" name="Adenosine" compartment="C_c">
    <notes>
     <html xmlns="http://www.w3.org/1999/xhtml"><p>FORMULA: C10H13N5O4</p></html>
    </notes>
</species>
   <species id="M_C00213_c" name="Sarcosine; N-Methylglycine" compartment="C_c">
    <notes>
     <html xmlns="http://www.w3.org/1999/xhtml"><p>FORMULA: C3H7NO2</p></html>
    </notes>
</species>
   <species id="M_C00214_c" name="Thymidine; Deoxythymidine" compartment="C_c">
    <notes>
     <html xmlns="http://www.w3.org/1999/xhtml"><p>FORMULA: C10H14N2O5</p></html>
    </notes>
</species>
   <species id="M_C00218_c" name="Methylamine; Methanamine" compartment="C_c">
    <notes>
     <html xmlns="http://www.w3.org/1999/xhtml"><p>FORMULA: CH5N</p></html>
    </notes>
</species>
   <species id="M_C00219_c" name="(5Z,8Z,11Z,14Z)-Icosatetraenoic acid; Arachidonate; Arachidonic acid; cis-5,8,11,14-Eicosatetraenoic acid" compartment="C_c">
    <notes>
     <html xmlns="http://www.w3.org/1999/xhtml"><p>FORMULA: C20H32O2</p></html>
    </notes>
</species>
   <species id="M_C00221_c" name="beta-D-Glucose" compartment="C_c">
    <notes>
     <html xmlns="http://www.w3.org/1999/xhtml"><p>FORMULA: C6H12O6</p></html>
    </notes>
</species>
   <species id="M_C00222_c" name="3-Oxopropanoate; Malonate semialdehyde" compartment="C_c">
    <notes>
     <html xmlns="http://www.w3.org/1999/xhtml"><p>FORMULA: C3H4O3</p></html>
    </notes>
</species>
   <species id="M_C00223_c" name="p-Coumaroyl-CoA; 4-Coumaroyl-CoA; 4-Hydroxycinnamoyl-CoA" compartment="C_c">
    <notes>
     <html xmlns="http://www.w3.org/1999/xhtml"><p>FORMULA: C30H42N7O18P3S</p></html>
    </notes>
</species>
   <species id="M_C00224_c" name="Adenylyl sulfate; Adenosine 5'-phosphosulfate; APS; 5'-Adenylyl sulfate" compartment="C_c">
    <notes>
     <html xmlns="http://www.w3.org/1999/xhtml"><p>FORMULA: C10H14N5O10PS</p></html>
    </notes>
</species>
   <species id="M_C00226_c" name="Primary alcohol; 1-Alcohol" compartment="C_c">
    <notes>
     <html xmlns="http://www.w3.org/1999/xhtml"><p>FORMULA: CH3OR</p></html>
    </notes>
</species>
   <species id="M_C00227_c" name="Acetyl phosphate" compartment="C_c">
    <notes>
     <html xmlns="http://www.w3.org/1999/xhtml"><p>FORMULA: C2H5O5P</p></html>
    </notes>
</species>
   <species id="M_C00229_c" name="Acyl-carrier protein; ACP; [Acyl-carrier protein]; Holo-[acyl-carrier protein]" compartment="C_c">
    <notes>
     <html xmlns="http://www.w3.org/1999/xhtml"><p>FORMULA: HSR</p></html>
    </notes>
</species>
   <species id="M_C00231_c" name="D-Xylulose 5-phosphate" compartment="C_c">
    <notes>
     <html xmlns="http://www.w3.org/1999/xhtml"><p>FORMULA: C5H11O8P</p></html>
    </notes>
</species>
   <species id="M_C00232_c" name="Succinate semialdehyde; Succinic semialdehyde; 4-Oxobutanoate" compartment="C_c">
    <notes>
     <html xmlns="http://www.w3.org/1999/xhtml"><p>FORMULA: C4H6O3</p></html>
    </notes>
</species>
   <species id="M_C00233_c" name="4-Methyl-2-oxopentanoate; 2-Oxoisocaproate" compartment="C_c">
    <notes>
     <html xmlns="http://www.w3.org/1999/xhtml"><p>FORMULA: C6H10O3</p></html>
    </notes>
</species>
   <species id="M_C00234_c" name="10-Formyltetrahydrofolate; 10-Formyl-THF" compartment="C_c">
    <notes>
     <html xmlns="http://www.w3.org/1999/xhtml"><p>FORMULA: C20H23N7O7</p></html>
    </notes>
</species>
   <species id="M_C00235_c" name="Dimethylallyl diphosphate; 2-Isopentenyl diphosphate; delta2-Isopentenyl diphosphate; Dimethylallyl pyrophosphate; DMAPP; Monoprenyl diphosphate; Prenyl diphosphate" compartment="C_c">
    <notes>
     <html xmlns="http://www.w3.org/1999/xhtml"><p>FORMULA: C5H12O7P2</p></html>
    </notes>
</species>
   <species id="M_C00236_c" name="3-Phospho-D-glyceroyl phosphate; 1,3-Bisphospho-D-glycerate; (R)-2-Hydroxy-3-(phosphonooxy)-1-monoanhydride with phosphoric propanoic acid" compartment="C_c">
    <notes>
     <html xmlns="http://www.w3.org/1999/xhtml"><p>FORMULA: C3H8O10P2</p></html>
    </notes>
</species>
   <species id="M_C00237_c" name="CO; Carbon monoxide" compartment="C_c">
    <notes>
     <html xmlns="http://www.w3.org/1999/xhtml"><p>FORMULA: CO</p></html>
    </notes>
</species>
   <species id="M_C00238_c" name="Potassium cation; K+; Potassium(1+); Potassium ion" compartment="C_c">
    <notes>
     <html xmlns="http://www.w3.org/1999/xhtml"><p>FORMULA: K</p></html>
    </notes>
</species>
   <species id="M_C00238_e" name="Potassium cation; K+; Potassium(1+); Potassium ion(extracellular)" compartment="C_e">
    <notes>
     <html xmlns="http://www.w3.org/1999/xhtml"><p>FORMULA: K</p></html>
    </notes>
</species>
   <species id="M_C00239_c" name="dCMP; Deoxycytidylic acid; Deoxycytidine monophosphate; Deoxycytidylate; 2'-Deoxycytidine 5'-monophosphate" compartment="C_c">
    <notes>
     <html xmlns="http://www.w3.org/1999/xhtml"><p>FORMULA: C9H14N3O7P</p></html>
    </notes>
</species>
   <species id="M_C00242_c" name="Guanine; 2-Amino-6-hydroxypurine" compartment="C_c">
    <notes>
     <html xmlns="http://www.w3.org/1999/xhtml"><p>FORMULA: C5H5N5O</p></html>
    </notes>
</species>
   <species id="M_C00243_c" name="Lactose; 1-beta-D-Galactopyranosyl-4-D-glucopyranose; beta-D-Gal-(1->4)-D-Glc; Milk sugar" compartment="C_c">
    <notes>
     <html xmlns="http://www.w3.org/1999/xhtml"><p>FORMULA: C12H22O11</p></html>
    </notes>
</species>
   <species id="M_C00245_c" name="Taurine; 2-Aminoethanesulfonic acid; Aminoethylsulfonic acid" compartment="C_c">
    <notes>
     <html xmlns="http://www.w3.org/1999/xhtml"><p>FORMULA: C2H7NO3S</p></html>
    </notes>
</species>
   <species id="M_C00249_c" name="Hexadecanoic acid; Hexadecanoate; Hexadecylic acid; Palmitic acid; Palmitate; Cetylic acid" compartment="C_c">
    <notes>
     <html xmlns="http://www.w3.org/1999/xhtml"><p>FORMULA: C16H32O2</p></html>
    </notes>
</species>
   <species id="M_C00250_c" name="Pyridoxal" compartment="C_c">
    <notes>
     <html xmlns="http://www.w3.org/1999/xhtml"><p>FORMULA: C8H9NO3</p></html>
    </notes>
</species>
   <species id="M_C00253_c" name="Nicotinate; Nicotinic acid; Niacin; 3-Pyridinecarboxylic acid" compartment="C_c">
    <notes>
     <html xmlns="http://www.w3.org/1999/xhtml"><p>FORMULA: C6H5NO2</p></html>
    </notes>
</species>
   <species id="M_C00255_c" name="Riboflavin; Lactoflavin; 7,8-Dimethyl-10-ribitylisoalloxazine; Vitamin B2" compartment="C_c">
    <notes>
     <html xmlns="http://www.w3.org/1999/xhtml"><p>FORMULA: C17H20N4O6</p></html>
    </notes>
</species>
   <species id="M_C00256_c" name="(R)-Lactate; D-Lactate; D-Lactic acid; D-2-Hydroxypropanoic acid; D-2-Hydroxypropionic acid" compartment="C_c">
    <notes>
     <html xmlns="http://www.w3.org/1999/xhtml"><p>FORMULA: C3H6O3</p></html>
    </notes>
</species>
   <species id="M_C00257_c" name="D-Gluconic acid; D-Gluconate; D-gluco-Hexonic acid" compartment="C_c">
    <notes>
     <html xmlns="http://www.w3.org/1999/xhtml"><p>FORMULA: C6H12O7</p></html>
    </notes>
</species>
   <species id="M_C00258_c" name="D-Glycerate; Glycerate; (R)-Glycerate; Glyceric acid" compartment="C_c">
    <notes>
     <html xmlns="http://www.w3.org/1999/xhtml"><p>FORMULA: C3H6O4</p></html>
    </notes>
</species>
   <species id="M_C00259_c" name="L-Arabinose; L-Arabinopyranose" compartment="C_c">
    <notes>
     <html xmlns="http://www.w3.org/1999/xhtml"><p>FORMULA: C5H10O5</p></html>
    </notes>
</species>
   <species id="M_C00262_c" name="Hypoxanthine; Purine-6-ol" compartment="C_c">
    <notes>
     <html xmlns="http://www.w3.org/1999/xhtml"><p>FORMULA: C5H4N4O</p></html>
    </notes>
</species>
   <species id="M_C00267_c" name="alpha-D-Glucose" compartment="C_c">
    <notes>
     <html xmlns="http://www.w3.org/1999/xhtml"><p>FORMULA: C6H12O6</p></html>
    </notes>
</species>
   <species id="M_C00268_c" name="Dihydrobiopterin; 6,7-Dihydrobiopterin; Quinoid-dihydrobiopterin; (6R)-6-(L-erythro-1,2-Dihydroxypropyl)-7,8-dihydro-6H-pterin" compartment="C_c">
    <notes>
     <html xmlns="http://www.w3.org/1999/xhtml"><p>FORMULA: C9H13N5O3</p></html>
    </notes>
</species>
   <species id="M_C00269_c" name="CDP-diacylglycerol; CDP-1,2-diacylglycerol; 1,2-Diacyl-sn-glycero-3-cytidine-5'-diphosphate" compartment="C_c">
    <notes>
     <html xmlns="http://www.w3.org/1999/xhtml"><p>FORMULA: C14H19N3O15P2R2</p></html>
    </notes>
</species>
   <species id="M_C00270_c" name="N-Acetylneuraminate; N-Acetylneuraminic acid; 5-Acetamido-3,5-dideoxy-D-glycero-D-galacto-2-nonulosonic acid; Neu5Ac" compartment="C_c">
    <notes>
     <html xmlns="http://www.w3.org/1999/xhtml"><p>FORMULA: C11H19NO9</p></html>
    </notes>
</species>
   <species id="M_C00272_c" name="Tetrahydrobiopterin; 5,6,7,8-Tetrahydrobiopterin; 2-Amino-6-(1,2-dihydroxypropyl)-5,6,7,8-tetrahydoro-4(1H)-pteridinone" compartment="C_c">
    <notes>
     <html xmlns="http://www.w3.org/1999/xhtml"><p>FORMULA: C9H15N5O3</p></html>
    </notes>
</species>
   <species id="M_C00275_c" name="D-Mannose 6-phosphate" compartment="C_c">
    <notes>
     <html xmlns="http://www.w3.org/1999/xhtml"><p>FORMULA: C6H13O9P</p></html>
    </notes>
</species>
   <species id="M_C00279_c" name="D-Erythrose 4-phosphate" compartment="C_c">
    <notes>
     <html xmlns="http://www.w3.org/1999/xhtml"><p>FORMULA: C4H9O7P</p></html>
    </notes>
</species>
   <species id="M_C00280_c" name="Androstenedione; Androst-4-ene-3,17-dione; 4-Androstene-3,17-dione" compartment="C_c">
    <notes>
     <html xmlns="http://www.w3.org/1999/xhtml"><p>FORMULA: H2S</p></html>
    </notes>
</species>
   <species id="M_C00283_c" name="Hydrogen sulfide; Hydrogen-sulfide; H2S; Sulfide" compartment="C_c">
    <notes>
     <html xmlns="http://www.w3.org/1999/xhtml"><p>FORMULA: H2S</p></html>
    </notes>
</species>
   <species id="M_C00286_c" name="dGTP; 2'-Deoxyguanosine 5'-triphosphate; Deoxyguanosine 5'-triphosphate; Deoxyguanosine triphosphate" compartment="C_c">
    <notes>
     <html xmlns="http://www.w3.org/1999/xhtml"><p>FORMULA: C10H16N5O13P3</p></html>
    </notes>
</species>
   <species id="M_C00288_c" name="HCO3-; Bicarbonate; Hydrogencarbonate; Acid carbonate" compartment="C_c">
    <notes>
     <html xmlns="http://www.w3.org/1999/xhtml"><p>FORMULA: HCO3</p></html>
    </notes>
</species>
   <species id="M_C00294_c" name="Inosine" compartment="C_c">
    <notes>
     <html xmlns="http://www.w3.org/1999/xhtml"><p>FORMULA: C10H12N4O5</p></html>
    </notes>
</species>
   <species id="M_C00295_c" name="Orotate; Orotic acid; Uracil-6-carboxylic acid" compartment="C_c">
    <notes>
     <html xmlns="http://www.w3.org/1999/xhtml"><p>FORMULA: C5H4N2O4</p></html>
    </notes>
</species>
   <species id="M_C00299_c" name="Uridine" compartment="C_c">
    <notes>
     <html xmlns="http://www.w3.org/1999/xhtml"><p>FORMULA: C9H12N2O6</p></html>
    </notes>
</species>
   <species id="M_C00300_c" name="Creatine; alpha-Methylguanidino acetic acid; Methylglycocyamine" compartment="C_c">
    <notes>
     <html xmlns="http://www.w3.org/1999/xhtml"><p>FORMULA: C4H9N3O2</p></html>
    </notes>
</species>
   <species id="M_C00301_c" name="ADP-ribose; ADP-D-ribose; Adenosine diphosphate ribose" compartment="C_c">
    <notes>
     <html xmlns="http://www.w3.org/1999/xhtml"><p>FORMULA: C15H23N5O14P2</p></html>
    </notes>
</species>
   <species id="M_C00302_c" name="DL-Glutamate; DL-Glutaminic acid; 2-Aminoglutaric acid; Glutamate; Glutamic acid" compartment="C_c">
    <notes>
     <html xmlns="http://www.w3.org/1999/xhtml"><p>FORMULA: C5H9NO4</p></html>
    </notes>
</species>
   <species id="M_C00305_c" name="Magnesium cation; Mg2+; Magnesium(2+); Magnesium ion" compartment="C_c">
    <notes>
     <html xmlns="http://www.w3.org/1999/xhtml"><p>FORMULA: Mg</p></html>
    </notes>
</species>
   <species id="M_C00305_e" name="Magnesium cation; Mg2+; Magnesium(2+); Magnesium ion(extracellular)" compartment="C_e">
    <notes>
     <html xmlns="http://www.w3.org/1999/xhtml"><p>FORMULA: Mg</p></html>
    </notes>
</species>
   <species id="M_C00307_c" name="CDP-choline; Cytidine 5'-diphosphocholine; Citicoline" compartment="C_c">
    <notes>
     <html xmlns="http://www.w3.org/1999/xhtml"><p>FORMULA: C14H26N4O11P2</p></html>
    </notes>
</species>
   <species id="M_C00310_c" name="D-Xylulose; D-threo-Pentulose; D-Lyxulose" compartment="C_c">
    <notes>
     <html xmlns="http://www.w3.org/1999/xhtml"><p>FORMULA: C5H10O5</p></html>
    </notes>
</species>
   <species id="M_C00311_c" name="Isocitrate; Isocitric acid; 1-Hydroxytricarballylic acid; 1-Hydroxypropane-1,2,3-tricarboxylic acid" compartment="C_c">
    <notes>
     <html xmlns="http://www.w3.org/1999/xhtml"><p>FORMULA: C6H8O7</p></html>
    </notes>
</species>
   <species id="M_C00314_c" name="Pyridoxine; Pyridoxol" compartment="C_c">
    <notes>
     <html xmlns="http://www.w3.org/1999/xhtml"><p>FORMULA: C8H11NO3</p></html>
    </notes>
</species>
   <species id="M_C00315_c" name="Spermidine; N-(3-Aminopropyl)-1,4-butane-diamine" compartment="C_c">
    <notes>
     <html xmlns="http://www.w3.org/1999/xhtml"><p>FORMULA: C7H19N3</p></html>
    </notes>
</species>
   <species id="M_C00318_c" name="L-Carnitine; L-gamma-Trimethyl-beta-hydroxybutyrobetaine; Vitamin BT; 3-Carboxy-2-hydroxy-N,N,N-trimethyl-1-propanaminium hydroxide, inner salt; Levocarnitine; (R)-Carnitine" compartment="C_c">
    <notes>
     <html xmlns="http://www.w3.org/1999/xhtml"><p>FORMULA: C7H15NO3</p></html>
    </notes>
</species>
   <species id="M_C00319_c" name="Sphingosine; Sphingenine; Sphingoid; Sphing-4-enine" compartment="C_c">
    <notes>
     <html xmlns="http://www.w3.org/1999/xhtml"><p>FORMULA: C18H37NO2</p></html>
    </notes>
</species>
   <species id="M_C00320_c" name="Thiosulfate; Hyposulfite" compartment="C_c">
    <notes>
     <html xmlns="http://www.w3.org/1999/xhtml"><p>FORMULA: HS2O3</p></html>
    </notes>
</species>
   <species id="M_C00322_c" name="2-Oxoadipate; 2-Oxoadipic acid" compartment="C_c">
    <notes>
     <html xmlns="http://www.w3.org/1999/xhtml"><p>FORMULA: C6H8O5</p></html>
    </notes>
</species>
   <species id="M_C00323_c" name="Caffeoyl-CoA" compartment="C_c">
    <notes>
     <html xmlns="http://www.w3.org/1999/xhtml"><p>FORMULA: C30H42N7O19P3S</p></html>
    </notes>
</species>
   <species id="M_C00325_c" name="GDP-L-fucose; GDP-beta-L-fucose" compartment="C_c">
    <notes>
     <html xmlns="http://www.w3.org/1999/xhtml"><p>FORMULA: C16H25N5O15P2</p></html>
    </notes>
</species>
   <species id="M_C00327_c" name="L-Citrulline; 2-Amino-5-ureidovaleric acid; Citrulline" compartment="C_c">
    <notes>
     <html xmlns="http://www.w3.org/1999/xhtml"><p>FORMULA: C6H13N3O3</p></html>
    </notes>
</species>
   <species id="M_C00328_c" name="L-Kynurenine; 3-Anthraniloyl-L-alanine" compartment="C_c">
    <notes>
     <html xmlns="http://www.w3.org/1999/xhtml"><p>FORMULA: C10H12N2O3</p></html>
    </notes>
</species>
   <species id="M_C00329_c" name="D-Glucosamine; Chitosamine; 2-Amino-2-deoxy-D-glucose" compartment="C_c">
    <notes>
     <html xmlns="http://www.w3.org/1999/xhtml"><p>FORMULA: C6H13NO5</p></html>
    </notes>
</species>
   <species id="M_C00330_c" name="Deoxyguanosine; 2'-Deoxyguanosine" compartment="C_c">
    <notes>
     <html xmlns="http://www.w3.org/1999/xhtml"><p>FORMULA: C10H13N5O4</p></html>
    </notes>
</species>
   <species id="M_C00332_c" name="Acetoacetyl-CoA; Acetoacetyl coenzyme A; 3-Acetoacetyl-CoA" compartment="C_c">
    <notes>
     <html xmlns="http://www.w3.org/1999/xhtml"><p>FORMULA: C25H40N7O18P3S</p></html>
    </notes>
</species>
   <species id="M_C00334_c" name="4-Aminobutanoate; 4-Aminobutanoic acid; 4-Aminobutyrate; 4-Aminobutyric acid; gamma-Aminobutyric acid; GABA" compartment="C_c">
    <notes>
     <html xmlns="http://www.w3.org/1999/xhtml"><p>FORMULA: C4H9NO2</p></html>
    </notes>
</species>
   <species id="M_C00337_c" name="(S)-Dihydroorotate; (S)-4,5-Dihydroorotate; L-Dihydroorotate; L-Dihydroorotic acid; Dihydro-L-orotic acid" compartment="C_c">
    <notes>
     <html xmlns="http://www.w3.org/1999/xhtml"><p>FORMULA: C5H6N2O4</p></html>
    </notes>
</species>
   <species id="M_C00339_c" name="Long-chain alcohol" compartment="C_c">
    <notes>
     <html xmlns="http://www.w3.org/1999/xhtml"><p>FORMULA: CH3OR</p></html>
    </notes>
</species>
   <species id="M_C00341_c" name="Geranyl diphosphate" compartment="C_c">
    <notes>
     <html xmlns="http://www.w3.org/1999/xhtml"><p>FORMULA: C10H20O7P2</p></html>
    </notes>
</species>
   <species id="M_C00342_c" name="Thioredoxin; Reduced thioredoxin" compartment="C_c">
    <notes>
     <html xmlns="http://www.w3.org/1999/xhtml"><p>FORMULA: C10H14N4O4S2R4</p></html>
    </notes>
</species>
   <species id="M_C00343_c" name="Thioredoxin disulfide; Oxidized thioredoxin; Thioredoxin sulfide" compartment="C_c">
    <notes>
     <html xmlns="http://www.w3.org/1999/xhtml"><p>FORMULA: C10H12N4O4S2R4</p></html>
    </notes>
</species>
   <species id="M_C00344_c" name="Phosphatidylglycerol; 3-(3-sn-Phosphatidyl)glycerol; 3(3-Phosphatidyl-)glycerol; PtdGro" compartment="C_c">
    <notes>
     <html xmlns="http://www.w3.org/1999/xhtml"><p>FORMULA: C8H13O10PR2</p></html>
    </notes>
</species>
   <species id="M_C00345_c" name="6-Phospho-D-gluconate" compartment="C_c">
    <notes>
     <html xmlns="http://www.w3.org/1999/xhtml"><p>FORMULA: C6H13O10P</p></html>
    </notes>
</species>
   <species id="M_C00346_c" name="Ethanolamine phosphate; O-Phosphorylethanolamine; Phosphoethanolamine; O-Phosphoethanolamine" compartment="C_c">
    <notes>
     <html xmlns="http://www.w3.org/1999/xhtml"><p>FORMULA: C2H8NO4P</p></html>
    </notes>
</species>
   <species id="M_C00350_c" name="Phosphatidylethanolamine; (3-Phosphatidyl)ethanolamine; (3-Phosphatidyl)-ethanolamine; Cephalin; O-(1-beta-Acyl-2-acyl-sn-glycero-3-phospho)ethanolamine; 1-Acyl-2-acyl-sn-glycero-3-phosphoethanolamine" compartment="C_c">
    <notes>
     <html xmlns="http://www.w3.org/1999/xhtml"><p>FORMULA: C7H12NO8PR2</p></html>
    </notes>
</species>
   <species id="M_C00352_c" name="D-Glucosamine 6-phosphate; D-Glucosamine phosphate" compartment="C_c">
    <notes>
     <html xmlns="http://www.w3.org/1999/xhtml"><p>FORMULA: C6H14NO8P</p></html>
    </notes>
</species>
   <species id="M_C00354_c" name="D-Fructose 1,6-bisphosphate" compartment="C_c">
    <notes>
     <html xmlns="http://www.w3.org/1999/xhtml"><p>FORMULA: C6H14O12P2</p></html>
    </notes>
</species>
   <species id="M_C00355_c" name="3,4-Dihydroxy-L-phenylalanine; L-Dopa; 3-Hydroxy-L-tyrosine; L-beta-(3,4-Dihydroxyphenyl)alanine; Levodopa; Dihydroxy-L-phenylalanine" compartment="C_c">
    <notes>
     <html xmlns="http://www.w3.org/1999/xhtml"><p>FORMULA: C9H11NO4</p></html>
    </notes>
</species>
   <species id="M_C00356_c" name="(S)-3-Hydroxy-3-methylglutaryl-CoA; Hydroxymethylglutaryl-CoA; Hydroxymethylglutaroyl coenzyme A; HMG-CoA; 3-Hydroxy-3-methylglutaryl-CoA" compartment="C_c">
    <notes>
     <html xmlns="http://www.w3.org/1999/xhtml"><p>FORMULA: C27H44N7O20P3S</p></html>
    </notes>
</species>
   <species id="M_C00357_c" name="N-Acetyl-D-glucosamine 6-phosphate" compartment="C_c">
    <notes>
     <html xmlns="http://www.w3.org/1999/xhtml"><p>FORMULA: C8H16NO9P</p></html>
    </notes>
</species>
   <species id="M_C00360_c" name="dAMP; 2'-Deoxyadenosine 5'-phosphate; 2'-Deoxyadenosine 5'-monophosphate; Deoxyadenylic acid; Deoxyadenosine monophosphate" compartment="C_c">
    <notes>
     <html xmlns="http://www.w3.org/1999/xhtml"><p>FORMULA: C10H14N5O6P</p></html>
    </notes>
</species>
   <species id="M_C00361_c" name="dGDP; 2'-Deoxyguanosine 5'-diphosphate" compartment="C_c">
    <notes>
     <html xmlns="http://www.w3.org/1999/xhtml"><p>FORMULA: C10H15N5O10P2</p></html>
    </notes>
</species>
   <species id="M_C00362_c" name="dGMP; 2'-Deoxyguanosine 5'-monophosphate; 2'-Deoxyguanosine 5'-phosphate; Deoxyguanylic acid; Deoxyguanosine monophosphate" compartment="C_c">
    <notes>
     <html xmlns="http://www.w3.org/1999/xhtml"><p>FORMULA: C10H14N5O7P</p></html>
    </notes>
</species>
   <species id="M_C00363_c" name="dTDP; Deoxythymidine 5'-diphosphate" compartment="C_c">
    <notes>
     <html xmlns="http://www.w3.org/1999/xhtml"><p>FORMULA: C10H16N2O11P2</p></html>
    </notes>
</species>
   <species id="M_C00364_c" name="dTMP; Thymidine 5'-phosphate; Deoxythymidine 5'-phosphate; Thymidylic acid; 5'-Thymidylic acid; Thymidine monophosphate; Deoxythymidylic acid; Thymidylate" compartment="C_c">
    <notes>
     <html xmlns="http://www.w3.org/1999/xhtml"><p>FORMULA: C10H15N2O8P</p></html>
    </notes>
</species>
   <species id="M_C00365_c" name="dUMP; Deoxyuridylic acid; Deoxyuridine monophosphate; Deoxyuridine 5'-phosphate; 2'-Deoxyuridine 5'-phosphate" compartment="C_c">
    <notes>
     <html xmlns="http://www.w3.org/1999/xhtml"><p>FORMULA: C9H13N2O8P</p></html>
    </notes>
</species>
   <species id="M_C00366_c" name="Urate; Uric acid" compartment="C_c">
    <notes>
     <html xmlns="http://www.w3.org/1999/xhtml"><p>FORMULA: C5H4N4O3</p></html>
    </notes>
</species>
   <species id="M_C00369_c" name="Starch" compartment="C_c">
    <notes>
     <html xmlns="http://www.w3.org/1999/xhtml"><p>FORMULA: (C12H20O10)n</p></html>
    </notes>
</species>
   <species id="M_C00370_c" name="Sterol" compartment="C_c">
    <notes>
     <html xmlns="http://www.w3.org/1999/xhtml"><p>FORMULA: C17H28O</p></html>
    </notes>
</species>
   <species id="M_C00376_c" name="Retinal; Vitamin A aldehyde; Retinene; all-trans-Retinal; all-trans-Vitamin A aldehyde; all-trans-Retinene" compartment="C_c">
    <notes>
     <html xmlns="http://www.w3.org/1999/xhtml"><p>FORMULA: C20H28O</p></html>
    </notes>
</species>
   <species id="M_C00378_c" name="Thiamine; Thiamin; Vitamin B1; Aneurin; Antiberiberi factor" compartment="C_c">
    <notes>
     <html xmlns="http://www.w3.org/1999/xhtml"><p>FORMULA: C12H17N4OS</p></html>
    </notes>
</species>
   <species id="M_C00379_c" name="Xylitol" compartment="C_c">
    <notes>
     <html xmlns="http://www.w3.org/1999/xhtml"><p>FORMULA: C5H12O5</p></html>
    </notes>
</species>
   <species id="M_C00385_c" name="Xanthine" compartment="C_c">
    <notes>
     <html xmlns="http://www.w3.org/1999/xhtml"><p>FORMULA: C5H4N4O2</p></html>
    </notes>
</species>
   <species id="M_C00387_c" name="Guanosine" compartment="C_c">
    <notes>
     <html xmlns="http://www.w3.org/1999/xhtml"><p>FORMULA: C10H13N5O5</p></html>
    </notes>
</species>
   <species id="M_C00388_c" name="1H-Imidazole-4-ethanamine; Histamine; 2-(4-Imidazolyl)ethylamine" compartment="C_c">
    <notes>
     <html xmlns="http://www.w3.org/1999/xhtml"><p>FORMULA: C5H9N3</p></html>
    </notes>
</species>
   <species id="M_C00390_c" name="Ubiquinol; QH2; CoQH2" compartment="C_c">
    <notes>
     <html xmlns="http://www.w3.org/1999/xhtml"><p>FORMULA: C14H20O4(C5H8)n</p></html>
    </notes>
</species>
   <species id="M_C00398_c" name="Tryptamine; 3-(2-Aminoethyl)indole" compartment="C_c">
    <notes>
     <html xmlns="http://www.w3.org/1999/xhtml"><p>FORMULA: C10H12N2</p></html>
    </notes>
</species>
   <species id="M_C00399_c" name="Ubiquinone; Coenzyme Q; CoQ; Q" compartment="C_c">
    <notes>
     <html xmlns="http://www.w3.org/1999/xhtml"><p>FORMULA: C14H18O4(C5H8)n</p></html>
    </notes>
</species>
   <species id="M_C00401_c" name="Chondroitin; Chondroitin-D-glucuronate" compartment="C_c">
    <notes>
     <html xmlns="http://www.w3.org/1999/xhtml"><p>FORMULA: (C14H21NO11)n</p></html>
    </notes>
</species>
   <species id="M_C00402_c" name="D-Aspartate; D-Aspartic acid" compartment="C_c">
    <notes>
     <html xmlns="http://www.w3.org/1999/xhtml"><p>FORMULA: C4H7NO4</p></html>
    </notes>
</species>
   <species id="M_C00406_c" name="Feruloyl-CoA; trans-Feruloyl-CoA" compartment="C_c">
    <notes>
     <html xmlns="http://www.w3.org/1999/xhtml"><p>FORMULA: C31H44N7O19P3S</p></html>
    </notes>
</species>
   <species id="M_C00407_c" name="L-Isoleucine; 2-Amino-3-methylvaleric acid" compartment="C_c">
    <notes>
     <html xmlns="http://www.w3.org/1999/xhtml"><p>FORMULA: C6H13NO2</p></html>
    </notes>
</species>
   <species id="M_C00407_e" name="L-Isoleucine; 2-Amino-3-methylvaleric acid(extracellular)" compartment="C_e">
    <notes>
     <html xmlns="http://www.w3.org/1999/xhtml"><p>FORMULA: C6H13NO2</p></html>
    </notes>
</species>
   <species id="M_C00411_c" name="Sinapoyl-CoA" compartment="C_c">
    <notes>
     <html xmlns="http://www.w3.org/1999/xhtml"><p>FORMULA: C32H46N7O20P3S</p></html>
    </notes>
</species>
   <species id="M_C00412_c" name="Stearoyl-CoA; Stearyl-CoA; Stearyl coenzyme A" compartment="C_c">
    <notes>
     <html xmlns="http://www.w3.org/1999/xhtml"><p>FORMULA: C39H70N7O17P3S</p></html>
    </notes>
</species>
   <species id="M_C00415_c" name="Dihydrofolate; Dihydrofolic acid; 7,8-Dihydrofolate; 7,8-Dihydrofolic acid; 7,8-Dihydropteroylglutamate" compartment="C_c">
    <notes>
     <html xmlns="http://www.w3.org/1999/xhtml"><p>FORMULA: C19H21N7O6</p></html>
    </notes>
</species>
   <species id="M_C00416_c" name="Phosphatidate; Phosphatidic acid; 1,2-Diacyl-sn-glycerol 3-phosphate; 3-sn-Phosphatidate" compartment="C_c">
    <notes>
     <html xmlns="http://www.w3.org/1999/xhtml"><p>FORMULA: C5H7O8PR2</p></html>
    </notes>
</species>
   <species id="M_C00417_c" name="cis-Aconitate; cis-Aconitic acid" compartment="C_c">
    <notes>
     <html xmlns="http://www.w3.org/1999/xhtml"><p>FORMULA: C6H6O6</p></html>
    </notes>
</species>
   <species id="M_C00418_c" name="(R)-Mevalonate; Mevalonic acid; 3,5-Dihydroxy-3-methylvaleric acid" compartment="C_c">
    <notes>
     <html xmlns="http://www.w3.org/1999/xhtml"><p>FORMULA: C6H12O4</p></html>
    </notes>
</species>
   <species id="M_C00422_c" name="Triacylglycerol; Triglyceride" compartment="C_c">
    <notes>
     <html xmlns="http://www.w3.org/1999/xhtml"><p>FORMULA: C6H5O6R3</p></html>
    </notes>
</species>
   <species id="M_C00423_c" name="trans-Cinnamate; trans-Cinnamic acid; (E)-Cinnamate" compartment="C_c">
    <notes>
     <html xmlns="http://www.w3.org/1999/xhtml"><p>FORMULA: C9H8O2</p></html>
    </notes>
</species>
   <species id="M_C00427_c" name="Prostaglandin H2; (5Z,13E)-(15S)-9alpha,11alpha-Epidioxy-15-hydroxyprosta-5,13-dienoate; (5Z,13E,15S)-9alpha,11alpha-Epidioxy-15-hydroxyprosta-5,13-dienoate; PGH2" compartment="C_c">
    <notes>
     <html xmlns="http://www.w3.org/1999/xhtml"><p>FORMULA: C20H32O5</p></html>
    </notes>
</species>
   <species id="M_C00429_c" name="5,6-Dihydrouracil; Dihydro-2,4(1H,3H)-pyrimidinedione; Dihydrouracile; Dihydrouracil; 5,6-Dihydro-2,4-dihydroxypyrimidine; Hydrouracil; 2,4-Dioxotetrahydropyrimidine" compartment="C_c">
    <notes>
     <html xmlns="http://www.w3.org/1999/xhtml"><p>FORMULA: C4H6N2O2</p></html>
    </notes>
</species>
   <species id="M_C00430_c" name="5-Aminolevulinate; 5-Amino-4-oxopentanoate; 5-Amino-4-oxovaleric acid" compartment="C_c">
    <notes>
     <html xmlns="http://www.w3.org/1999/xhtml"><p>FORMULA: C5H9NO3</p></html>
    </notes>
</species>
   <species id="M_C00433_c" name="2,5-Dioxopentanoate; 2-Oxoglutarate semialdehyde" compartment="C_c">
    <notes>
     <html xmlns="http://www.w3.org/1999/xhtml"><p>FORMULA: C5H6O4</p></html>
    </notes>
</species>
   <species id="M_C00437_c" name="N-Acetylornithine; N2-Acetyl-L-ornithine" compartment="C_c">
    <notes>
     <html xmlns="http://www.w3.org/1999/xhtml"><p>FORMULA: C7H14N2O3</p></html>
    </notes>
</species>
   <species id="M_C00438_c" name="N-Carbamoyl-L-aspartate" compartment="C_c">
    <notes>
     <html xmlns="http://www.w3.org/1999/xhtml"><p>FORMULA: C5H8N2O5</p></html>
    </notes>
</species>
   <species id="M_C00440_c" name="5-Methyltetrahydrofolate" compartment="C_c">
    <notes>
     <html xmlns="http://www.w3.org/1999/xhtml"><p>FORMULA: C20H25N7O6</p></html>
    </notes>
</species>
   <species id="M_C00445_c" name="5,10-Methenyltetrahydrofolate" compartment="C_c">
    <notes>
     <html xmlns="http://www.w3.org/1999/xhtml"><p>FORMULA: C20H22N7O6</p></html>
    </notes>
</species>
   <species id="M_C00446_c" name="alpha-D-Galactose 1-phosphate; alpha-D-Galactopyranose 1-phosphate" compartment="C_c">
    <notes>
     <html xmlns="http://www.w3.org/1999/xhtml"><p>FORMULA: C6H13O9P</p></html>
    </notes>
</species>
   <species id="M_C00447_c" name="Sedoheptulose 1,7-bisphosphate; D-Sedoheptulose 1,7-bisphosphate; D-altro-Heptulose 1,7-biphosphate" compartment="C_c">
    <notes>
     <html xmlns="http://www.w3.org/1999/xhtml"><p>FORMULA: C7H16O13P2</p></html>
    </notes>
</species>
   <species id="M_C00448_c" name="trans,trans-Farnesyl diphosphate; Farnesyl diphosphate; Farnesyl pyrophosphate; 2-trans,6-trans-Farnesyl diphosphate; (2E,6E)-Farnesyl diphosphate" compartment="C_c">
    <notes>
     <html xmlns="http://www.w3.org/1999/xhtml"><p>FORMULA: C15H28O7P2</p></html>
    </notes>
</species>
   <species id="M_C00449_c" name="N6-(L-1,3-Dicarboxypropyl)-L-lysine; Saccharopine; L-Saccharopine; N-[(S)-5-Amino-5-carboxypentyl]-L-glutamic acid" compartment="C_c">
    <notes>
     <html xmlns="http://www.w3.org/1999/xhtml"><p>FORMULA: C11H20N2O6</p></html>
    </notes>
</species>
   <species id="M_C00454_c" name="NDP; Nucleoside diphosphate" compartment="C_c">
    <notes>
     <html xmlns="http://www.w3.org/1999/xhtml"><p>FORMULA: C5H11O10P2R</p></html>
    </notes>
</species>
   <species id="M_C00455_c" name="Nicotinamide D-ribonucleotide; NMN; Nicotinamide mononucleotide; Nicotinamide ribonucleotide; Nicotinamide nucleotide; beta-Nicotinamide D-ribonucleotide; beta-Nicotinamide ribonucleotide; beta-Nicotinamide mononucleotide" compartment="C_c">
    <notes>
     <html xmlns="http://www.w3.org/1999/xhtml"><p>FORMULA: C11H15N2O8P</p></html>
    </notes>
</species>
   <species id="M_C00458_c" name="dCTP; Deoxycytidine 5'-triphosphate; Deoxycytidine triphosphate; 2'-Deoxycytidine 5'-triphosphate" compartment="C_c">
    <notes>
     <html xmlns="http://www.w3.org/1999/xhtml"><p>FORMULA: C9H16N3O13P3</p></html>
    </notes>
</species>
   <species id="M_C00459_c" name="dTTP; Deoxythymidine triphosphate; Deoxythymidine 5'-triphosphate; TTP" compartment="C_c">
    <notes>
     <html xmlns="http://www.w3.org/1999/xhtml"><p>FORMULA: C10H17N2O14P3</p></html>
    </notes>
</species>
   <species id="M_C00460_c" name="dUTP; 2'-Deoxyuridine 5'-triphosphate" compartment="C_c">
    <notes>
     <html xmlns="http://www.w3.org/1999/xhtml"><p>FORMULA: C9H15N2O14P3</p></html>
    </notes>
</species>
   <species id="M_C00461_c" name="Chitin; beta-1,4-Poly-N-acetyl-D-glucosamine; [1,4-(N-Acetyl-beta-D-glucosaminyl)]n; [1,4-(N-Acetyl-beta-D-glucosaminyl)]n+1" compartment="C_c">
    <notes>
     <html xmlns="http://www.w3.org/1999/xhtml"><p>FORMULA: (C8H13NO5)n</p></html>
    </notes>
</species>
   <species id="M_C00462_c" name="Halide; Hydrogen halide; HX; Halo acid" compartment="C_c">
    <notes>
     <html xmlns="http://www.w3.org/1999/xhtml"><p>FORMULA: HX</p></html>
    </notes>
</species>
   <species id="M_C00468_c" name="Estrone; 3-Hydroxy-1,3,5(10)-estratrien-17-one" compartment="C_c">
    <notes>
     <html xmlns="http://www.w3.org/1999/xhtml"><p>FORMULA: C18H22O2</p></html>
    </notes>
</species>
   <species id="M_C00469_c" name="Ethanol; Ethyl alcohol; Methylcarbinol" compartment="C_c">
    <notes>
     <html xmlns="http://www.w3.org/1999/xhtml"><p>FORMULA: C2H6O</p></html>
    </notes>
</species>
   <species id="M_C00472_c" name="p-Benzoquinone; Quinone; Chinone; 2,5-Cyclohexadiene-1,4-dione; 1,4-Benzoquinone" compartment="C_c">
    <notes>
     <html xmlns="http://www.w3.org/1999/xhtml"><p>FORMULA: C6H4O2</p></html>
    </notes>
</species>
   <species id="M_C00473_c" name="Retinol; all-trans-Retinol; Vitamin A; Vitamin A1" compartment="C_c">
    <notes>
     <html xmlns="http://www.w3.org/1999/xhtml"><p>FORMULA: C20H30O</p></html>
    </notes>
</species>
   <species id="M_C00475_c" name="Cytidine" compartment="C_c">
    <notes>
     <html xmlns="http://www.w3.org/1999/xhtml"><p>FORMULA: C9H13N3O5</p></html>
    </notes>
</species>
   <species id="M_C00482_c" name="Sinapate; Sinapic acid; 3,5-Dimethoxy-4-hydroxycinnamic acid" compartment="C_c">
    <notes>
     <html xmlns="http://www.w3.org/1999/xhtml"><p>FORMULA: C11H12O5</p></html>
    </notes>
</species>
   <species id="M_C00483_c" name="Tyramine; 2-(p-Hydroxyphenyl)ethylamine" compartment="C_c">
    <notes>
     <html xmlns="http://www.w3.org/1999/xhtml"><p>FORMULA: C8H11NO</p></html>
    </notes>
</species>
   <species id="M_C00486_c" name="Bilirubin" compartment="C_c">
    <notes>
     <html xmlns="http://www.w3.org/1999/xhtml"><p>FORMULA: C33H36N4O6</p></html>
    </notes>
</species>
   <species id="M_C00487_c" name="Carnitine; gamma-Trimethyl-hydroxybutyrobetaine; 3-Hydroxy-4-trimethylammoniobutanoate" compartment="C_c">
    <notes>
     <html xmlns="http://www.w3.org/1999/xhtml"><p>FORMULA: C7H16NO3</p></html>
    </notes>
</species>
   <species id="M_C00491_c" name="L-Cystine; L-Dicysteine; L-alpha-Diamino-beta-dithiolactic acid" compartment="C_c">
    <notes>
     <html xmlns="http://www.w3.org/1999/xhtml"><p>FORMULA: C6H12N2O4S2</p></html>
    </notes>
</species>
   <species id="M_C00491_e" name="L-Cystine; L-Dicysteine; L-alpha-Diamino-beta-dithiolactic acid(extracellular)" compartment="C_e">
    <notes>
     <html xmlns="http://www.w3.org/1999/xhtml"><p>FORMULA: C6H12N2O4S2</p></html>
    </notes>
</species>
   <species id="M_C00506_c" name="L-Cysteate; L-Cysteic acid; 3-Sulfoalanine; 2-Amino-3-sulfopropionic acid" compartment="C_c">
    <notes>
     <html xmlns="http://www.w3.org/1999/xhtml"><p>FORMULA: C3H7NO5S</p></html>
    </notes>
</species>
   <species id="M_C00510_c" name="Oleoyl-CoA; (9Z)-Octadecenoyl-CoA" compartment="C_c">
    <notes>
     <html xmlns="http://www.w3.org/1999/xhtml"><p>FORMULA: C39H68N7O17P3S</p></html>
    </notes>
</species>
   <species id="M_C00511_c" name="Acrylic acid; Propenoate; Acrylate; 2-Propenoic acid; Vinylformic acid" compartment="C_c">
    <notes>
     <html xmlns="http://www.w3.org/1999/xhtml"><p>FORMULA: C3H4O2</p></html>
    </notes>
</species>
   <species id="M_C00515_c" name="D-Ornithine" compartment="C_c">
    <notes>
     <html xmlns="http://www.w3.org/1999/xhtml"><p>FORMULA: C5H12N2O2</p></html>
    </notes>
</species>
   <species id="M_C00517_c" name="Hexadecanal; Palmitaldehyde" compartment="C_c">
    <notes>
     <html xmlns="http://www.w3.org/1999/xhtml"><p>FORMULA: C16H32O</p></html>
    </notes>
</species>
   <species id="M_C00519_c" name="Hypotaurine; 2-Aminoethanesulfinic acid" compartment="C_c">
    <notes>
     <html xmlns="http://www.w3.org/1999/xhtml"><p>FORMULA: C2H7NO2S</p></html>
    </notes>
</species>
   <species id="M_C00523_c" name="Androsterone; 3alpha-Hydroxy-5alpha-androstan-17-one" compartment="C_c">
    <notes>
     <html xmlns="http://www.w3.org/1999/xhtml"><p>FORMULA: C19H30O2</p></html>
    </notes>
</species>
   <species id="M_C00524_c" name="Cytochrome c; Holocytochrome c" compartment="C_c">
    <notes>
     <html xmlns="http://www.w3.org/1999/xhtml"><p>FORMULA: C42H44FeN8O8S2R4</p></html>
    </notes>
</species>
   <species id="M_C00526_c" name="Deoxyuridine; 2-Deoxyuridine; 2'-Deoxyuridine" compartment="C_c">
    <notes>
     <html xmlns="http://www.w3.org/1999/xhtml"><p>FORMULA: C9H12N2O5</p></html>
    </notes>
</species>
   <species id="M_C00527_c" name="Glutaryl-CoA" compartment="C_c">
    <notes>
     <html xmlns="http://www.w3.org/1999/xhtml"><p>FORMULA: C26H42N7O19P3S</p></html>
    </notes>
</species>
   <species id="M_C00530_c" name="Hydroquinone; p-Benzenediol; 1,4-Benzenediol; 1,4-Dihydroxybenzene; Benzene-1,4-diol; Quinol; 4-Hydroxyphenol" compartment="C_c">
    <notes>
     <html xmlns="http://www.w3.org/1999/xhtml"><p>FORMULA: C6H6O2</p></html>
    </notes>
</species>
   <species id="M_C00532_c" name="L-Arabitol; L-Arabinol; L-Arabinitol; L-Lyxitol" compartment="C_c">
    <notes>
     <html xmlns="http://www.w3.org/1999/xhtml"><p>FORMULA: C5H12O5</p></html>
    </notes>
</species>
   <species id="M_C00533_c" name="Nitric oxide; NO; Nitrogen monoxide" compartment="C_c">
    <notes>
     <html xmlns="http://www.w3.org/1999/xhtml"><p>FORMULA: NO</p></html>
    </notes>
</species>
   <species id="M_C00534_c" name="Pyridoxamine; PM" compartment="C_c">
    <notes>
     <html xmlns="http://www.w3.org/1999/xhtml"><p>FORMULA: C8H12N2O2</p></html>
    </notes>
</species>
   <species id="M_C00535_c" name="Testosterone; 17beta-Hydroxy-4-androsten-3-one" compartment="C_c">
    <notes>
     <html xmlns="http://www.w3.org/1999/xhtml"><p>FORMULA: C19H28O2</p></html>
    </notes>
</species>
   <species id="M_C00536_c" name="Triphosphate; Triphosphoric acid; Tripolyphosphate; Inorganic triphosphate" compartment="C_c">
    <notes>
     <html xmlns="http://www.w3.org/1999/xhtml"><p>FORMULA: H5P3O10</p></html>
    </notes>
</species>
   <species id="M_C00540_c" name="Cinnamoyl-CoA" compartment="C_c">
    <notes>
     <html xmlns="http://www.w3.org/1999/xhtml"><p>FORMULA: C30H42N7O17P3S</p></html>
    </notes>
</species>
   <species id="M_C00544_c" name="Homogentisate; Homogentisic acid; 2,5-Dihydroxyphenylacetic acid; 2,5-Dihydroxyphenylacetate" compartment="C_c">
    <notes>
     <html xmlns="http://www.w3.org/1999/xhtml"><p>FORMULA: C8H8O4</p></html>
    </notes>
</species>
   <species id="M_C00546_c" name="Methylglyoxal; Pyruvaldehyde; Pyruvic aldehyde; 2-Ketopropionaldehyde; 2-Oxopropanal" compartment="C_c">
    <notes>
     <html xmlns="http://www.w3.org/1999/xhtml"><p>FORMULA: C3H4O2</p></html>
    </notes>
</species>
   <species id="M_C00547_c" name="L-Noradrenaline; Noradrenaline; Norepinephrine; Arterenol; 4-[(1R)-2-Amino-1-hydroxyethyl]-1,2-benzenediol" compartment="C_c">
    <notes>
     <html xmlns="http://www.w3.org/1999/xhtml"><p>FORMULA: C8H11NO3</p></html>
    </notes>
</species>
   <species id="M_C00550_c" name="Sphingomyelin" compartment="C_c">
    <notes>
     <html xmlns="http://www.w3.org/1999/xhtml"><p>FORMULA: C24H49N2O6PR</p></html>
    </notes>
</species>
   <species id="M_C00555_c" name="4-Aminobutyraldehyde; 4-Aminobutanal; Butyraldehyde, 4-amino-" compartment="C_c">
    <notes>
     <html xmlns="http://www.w3.org/1999/xhtml"><p>FORMULA: C4H9NO</p></html>
    </notes>
</species>
   <species id="M_C00559_c" name="Deoxyadenosine; 2'-Deoxyadenosine" compartment="C_c">
    <notes>
     <html xmlns="http://www.w3.org/1999/xhtml"><p>FORMULA: C10H13N5O3</p></html>
    </notes>
</species>
   <species id="M_C00565_c" name="Trimethylamine; (CH3)3N; N,N-Dimethylmethanamine" compartment="C_c">
    <notes>
     <html xmlns="http://www.w3.org/1999/xhtml"><p>FORMULA: C3H9N</p></html>
    </notes>
</species>
   <species id="M_C00570_c" name="CDP-ethanolamine; Cytidine diphosphate ethanolamine" compartment="C_c">
    <notes>
     <html xmlns="http://www.w3.org/1999/xhtml"><p>FORMULA: C11H20N4O11P2</p></html>
    </notes>
</species>
   <species id="M_C00575_c" name="3',5'-Cyclic AMP; Cyclic adenylic acid; Cyclic AMP; Adenosine 3',5'-phosphate; Adenosine 3',5'-cyclic phosphate; cAMP" compartment="C_c">
    <notes>
     <html xmlns="http://www.w3.org/1999/xhtml"><p>FORMULA: C10H12N5O6P</p></html>
    </notes>
</species>
   <species id="M_C00576_c" name="Betaine aldehyde" compartment="C_c">
    <notes>
     <html xmlns="http://www.w3.org/1999/xhtml"><p>FORMULA: C5H12NO</p></html>
    </notes>
</species>
   <species id="M_C00577_c" name="D-Glyceraldehyde" compartment="C_c">
    <notes>
     <html xmlns="http://www.w3.org/1999/xhtml"><p>FORMULA: C3H6O3</p></html>
    </notes>
</species>
   <species id="M_C00583_c" name="Propane-1,2-diol; 1,2-Propanediol; Propylene glycol" compartment="C_c">
    <notes>
     <html xmlns="http://www.w3.org/1999/xhtml"><p>FORMULA: C3H8O2</p></html>
    </notes>
</species>
   <species id="M_C00584_c" name="Prostaglandin E2; (5Z,13E)-(15S)-11alpha,15-Dihydroxy-9-oxoprosta-5,13-dienoate; (5Z,13E)-(15S)-11alpha,15-Dihydroxy-9-oxoprost-13-enoate; Dinoprostone; PGE2" compartment="C_c">
    <notes>
     <html xmlns="http://www.w3.org/1999/xhtml"><p>FORMULA: C20H32O5</p></html>
    </notes>
</species>
   <species id="M_C00588_c" name="Choline phosphate; Phosphorylcholine; Phosphocholine; O-Phosphocholine" compartment="C_c">
    <notes>
     <html xmlns="http://www.w3.org/1999/xhtml"><p>FORMULA: C5H15NO4P</p></html>
    </notes>
</species>
   <species id="M_C00590_c" name="Coniferyl alcohol; Coniferol; 4-(3-Hydroxy-1-propenyl)-2-methoxyphenol" compartment="C_c">
    <notes>
     <html xmlns="http://www.w3.org/1999/xhtml"><p>FORMULA: C10H12O3</p></html>
    </notes>
</species>
   <species id="M_C00601_c" name="Phenylacetaldehyde; alpha-Tolualdehyde" compartment="C_c">
    <notes>
     <html xmlns="http://www.w3.org/1999/xhtml"><p>FORMULA: C8H8O</p></html>
    </notes>
</species>
   <species id="M_C00606_c" name="3-Sulfino-L-alanine; L-Cysteinesulfinic acid; 3-Sulphino-L-alanine; 3-Sulfinoalanine" compartment="C_c">
    <notes>
     <html xmlns="http://www.w3.org/1999/xhtml"><p>FORMULA: C3H7NO4S</p></html>
    </notes>
</species>
   <species id="M_C00615_c" name="Protein histidine; Protein L-histidine; [Protein]-L-histidine" compartment="C_c">
    <notes>
     <html xmlns="http://www.w3.org/1999/xhtml"><p>FORMULA: C7H8N4O2R2</p></html>
    </notes>
</species>
   <species id="M_C00615_e" name="Protein histidine; Protein L-histidine; [Protein]-L-histidine(extracellular)" compartment="C_e">
    <notes>
     <html xmlns="http://www.w3.org/1999/xhtml"><p>FORMULA: C7H8N4O2R2</p></html>
    </notes>
</species>
   <species id="M_C00618_c" name="3-Dehydro-L-gulonate" compartment="C_c">
    <notes>
     <html xmlns="http://www.w3.org/1999/xhtml"><p>FORMULA: C6H10O7</p></html>
    </notes>
</species>
   <species id="M_C00620_c" name="alpha-D-Ribose 1-phosphate; Ribose 1-phosphate; D-Ribose 1-phosphate" compartment="C_c">
    <notes>
     <html xmlns="http://www.w3.org/1999/xhtml"><p>FORMULA: C5H11O8P</p></html>
    </notes>
</species>
   <species id="M_C00621_c" name="Dolichyl diphosphate; Dolichol diphosphate" compartment="C_c">
    <notes>
     <html xmlns="http://www.w3.org/1999/xhtml"><p>FORMULA: C20H38O7P2(C5H8)n</p></html>
    </notes>
</species>
   <species id="M_C00627_c" name="Pyridoxine phosphate; Pyridoxine 5-phosphate; Pyridoxine 5'-phosphate; Pyridoxol 5'-phosphate" compartment="C_c">
    <notes>
     <html xmlns="http://www.w3.org/1999/xhtml"><p>FORMULA: C8H12NO6P</p></html>
    </notes>
</species>
   <species id="M_C00630_c" name="2-Methylpropanoyl-CoA; 2-Methylpropionyl-CoA; Isobutyryl-CoA" compartment="C_c">
    <notes>
     <html xmlns="http://www.w3.org/1999/xhtml"><p>FORMULA: C25H42N7O17P3S</p></html>
    </notes>
</species>
   <species id="M_C00631_c" name="2-Phospho-D-glycerate; D-Glycerate 2-phosphate" compartment="C_c">
    <notes>
     <html xmlns="http://www.w3.org/1999/xhtml"><p>FORMULA: C3H7O7P</p></html>
    </notes>
</species>
   <species id="M_C00632_c" name="3-Hydroxyanthranilate; 3-Hydroxyanthranilic acid" compartment="C_c">
    <notes>
     <html xmlns="http://www.w3.org/1999/xhtml"><p>FORMULA: C7H7NO3</p></html>
    </notes>
</species>
   <species id="M_C00634_c" name="Chondroitin 4-sulfate; Chondroitin sulfate A; Chondroitin 4'-sulfate" compartment="C_c">
    <notes>
     <html xmlns="http://www.w3.org/1999/xhtml"><p>FORMULA: (C14H21NO14S)n</p></html>
    </notes>
</species>
   <species id="M_C00636_c" name="D-Mannose 1-phosphate; alpha-D-Mannose 1-phosphate" compartment="C_c">
    <notes>
     <html xmlns="http://www.w3.org/1999/xhtml"><p>FORMULA: C6H13O9P</p></html>
    </notes>
</species>
   <species id="M_C00637_c" name="Indole-3-acetaldehyde; 2-(Indol-3-yl)acetaldehyde; Indoleacetaldehyde" compartment="C_c">
    <notes>
     <html xmlns="http://www.w3.org/1999/xhtml"><p>FORMULA: C10H9NO</p></html>
    </notes>
</species>
   <species id="M_C00639_c" name="Prostaglandin F2alpha; (5Z,13E)-(15S)-9alpha,11alpha,15-Trihydroxyprosta-5,13-dienoate; (+)-Prostaglandin F2a; 7-[3,5-Dihydroxy-2-(3-hydroxy-1-octenyl)cyclopentyl]-5-heptenoic acid; 9a,11a-PGF2; Amoglandin; Cyclosin; Dinoprost; Enzaprost; Enzaprost F; Panacelan; PGF2a; 9,11,15-Trihydroxy-(5Z,9a,11a,13E,15S)-prosta-5,13-dien-1-oic acid; Prostaglandin F2a; Prostin F 2 alpha; Protamodin; U 14583" compartment="C_c">
    <notes>
     <html xmlns="http://www.w3.org/1999/xhtml"><p>FORMULA: C20H34O5</p></html>
    </notes>
</species>
   <species id="M_C00641_c" name="1,2-Diacyl-sn-glycerol; 1,2-Diacylglycerol; L-1,2-Diacylglycerol" compartment="C_c">
    <notes>
     <html xmlns="http://www.w3.org/1999/xhtml"><p>FORMULA: C5H6O5R2</p></html>
    </notes>
</species>
   <species id="M_C00642_c" name="4-Hydroxyphenylacetate; 4-Hydroxyphenylacetic acid" compartment="C_c">
    <notes>
     <html xmlns="http://www.w3.org/1999/xhtml"><p>FORMULA: C8H8O3</p></html>
    </notes>
</species>
   <species id="M_C00643_c" name="5-Hydroxy-L-tryptophan; Oxitriptan" compartment="C_c">
    <notes>
     <html xmlns="http://www.w3.org/1999/xhtml"><p>FORMULA: C11H12N2O3</p></html>
    </notes>
</species>
   <species id="M_C00645_c" name="N-Acetyl-D-mannosamine; 2-Acetamido-2-deoxy-D-mannose" compartment="C_c">
    <notes>
     <html xmlns="http://www.w3.org/1999/xhtml"><p>FORMULA: C8H15NO6</p></html>
    </notes>
</species>
   <species id="M_C00647_c" name="Pyridoxamine phosphate; Pyridoxamine 5-phosphate; Pyridoxamine 5'-phosphate" compartment="C_c">
    <notes>
     <html xmlns="http://www.w3.org/1999/xhtml"><p>FORMULA: C8H13N2O5P</p></html>
    </notes>
</species>
   <species id="M_C00655_c" name="Xanthosine 5'-phosphate; Xanthylic acid; XMP; (9-D-Ribosylxanthine)-5'-phosphate" compartment="C_c">
    <notes>
     <html xmlns="http://www.w3.org/1999/xhtml"><p>FORMULA: C10H13N4O9P</p></html>
    </notes>
</species>
   <species id="M_C00662_c" name="Reduced adrenal ferredoxin; Reduced adrenodoxin" compartment="C_c">
    <notes>
     <html xmlns="http://www.w3.org/1999/xhtml"><p>FORMULA: </p></html>
    </notes>
</species>
   <species id="M_C00665_c" name="beta-D-Fructose 2,6-bisphosphate; D-Fructose 2,6-bisphosphate" compartment="C_c">
    <notes>
     <html xmlns="http://www.w3.org/1999/xhtml"><p>FORMULA: C6H14O12P2</p></html>
    </notes>
</species>
   <species id="M_C00667_c" name="Oxidized adrenal ferredoxin; Oxidized adrenodoxin" compartment="C_c">
    <notes>
     <html xmlns="http://www.w3.org/1999/xhtml"><p>FORMULA: </p></html>
    </notes>
</species>
   <species id="M_C00668_c" name="alpha-D-Glucose 6-phosphate" compartment="C_c">
    <notes>
     <html xmlns="http://www.w3.org/1999/xhtml"><p>FORMULA: C6H13O9P</p></html>
    </notes>
</species>
   <species id="M_C00668_e" name="alpha-D-Glucose 6-phosphate(extracellular)" compartment="C_e">
    <notes>
     <html xmlns="http://www.w3.org/1999/xhtml"><p>FORMULA: C6H13O9P</p></html>
    </notes>
</species>
   <species id="M_C00669_c" name="gamma-L-Glutamyl-L-cysteine; L-gamma-Glutamylcysteine; 5-L-Glutamyl-L-cysteine; gamma-Glutamylcysteine" compartment="C_c">
    <notes>
     <html xmlns="http://www.w3.org/1999/xhtml"><p>FORMULA: C8H14N2O5S</p></html>
    </notes>
</species>
   <species id="M_C00670_c" name="sn-glycero-3-Phosphocholine; Glycerophosphocholine" compartment="C_c">
    <notes>
     <html xmlns="http://www.w3.org/1999/xhtml"><p>FORMULA: C8H21NO6P</p></html>
    </notes>
</species>
   <species id="M_C00671_c" name="(S)-3-Methyl-2-oxopentanoic acid; (S)-3-Methyl-2-oxopentanoate; (3S)-3-Methyl-2-oxopentanoic acid; (3S)-3-Methyl-2-oxopentanoate" compartment="C_c">
    <notes>
     <html xmlns="http://www.w3.org/1999/xhtml"><p>FORMULA: C6H10O3</p></html>
    </notes>
</species>
   <species id="M_C00672_c" name="2-Deoxy-D-ribose 1-phosphate; 2-Deoxy-alpha-D-ribose 1-phosphate" compartment="C_c">
    <notes>
     <html xmlns="http://www.w3.org/1999/xhtml"><p>FORMULA: C5H11O7P</p></html>
    </notes>
</species>
   <species id="M_C00673_c" name="2-Deoxy-D-ribose 5-phosphate" compartment="C_c">
    <notes>
     <html xmlns="http://www.w3.org/1999/xhtml"><p>FORMULA: C5H11O7P</p></html>
    </notes>
</species>
   <species id="M_C00681_c" name="1-Acyl-sn-glycerol 3-phosphate; 2-Lysophosphatidate; Lysophosphatidate; Lysophosphatidic acid" compartment="C_c">
    <notes>
     <html xmlns="http://www.w3.org/1999/xhtml"><p>FORMULA: C4H8O7PR</p></html>
    </notes>
</species>
   <species id="M_C00683_c" name="(S)-Methylmalonyl-CoA; (S)-Methylmalonyl-coenzyme A; (2S)-Methylmalonyl-CoA; D-Methylmalonyl-CoA" compartment="C_c">
    <notes>
     <html xmlns="http://www.w3.org/1999/xhtml"><p>FORMULA: C25H40N7O19P3S</p></html>
    </notes>
</species>
   <species id="M_C00689_c" name="alpha,alpha'-Trehalose 6-phosphate; Trehalose 6-phosphate" compartment="C_c">
    <notes>
     <html xmlns="http://www.w3.org/1999/xhtml"><p>FORMULA: C12H23O14P</p></html>
    </notes>
</species>
   <species id="M_C00696_c" name="Prostaglandin D2; (5Z,13E)-(15S)-9alpha,15-Dihydroxy-11-oxoprosta-5,13-dienoate; (5Z,13E,15S)-9alpha,15-Dihydroxy-11-oxoprosta-5,13-dienoate; PGD2" compartment="C_c">
    <notes>
     <html xmlns="http://www.w3.org/1999/xhtml"><p>FORMULA: C20H32O5</p></html>
    </notes>
</species>
   <species id="M_C00700_c" name="XTP; Xanthosine 5'-triphosphate" compartment="C_c">
    <notes>
     <html xmlns="http://www.w3.org/1999/xhtml"><p>FORMULA: C10H15N4O15P3</p></html>
    </notes>
</species>
   <species id="M_C00704_c" name="O2.-; Superoxide anion; O2-" compartment="C_c">
    <notes>
     <html xmlns="http://www.w3.org/1999/xhtml"><p>FORMULA: O2</p></html>
    </notes>
</species>
   <species id="M_C00705_c" name="dCDP; 2'-Deoxycytidine diphosphate; 2'-Deoxycytidine 5'-diphosphate" compartment="C_c">
    <notes>
     <html xmlns="http://www.w3.org/1999/xhtml"><p>FORMULA: C9H15N3O10P2</p></html>
    </notes>
</species>
   <species id="M_C00712_c" name="(9Z)-Octadecenoic acid; (Z)-Octadec-9-enoic acid; Oleate; Oleic acid" compartment="C_c">
    <notes>
     <html xmlns="http://www.w3.org/1999/xhtml"><p>FORMULA: C18H34O2</p></html>
    </notes>
</species>
   <species id="M_C00718_c" name="Amylose; Amylose chain; (1,4-alpha-D-Glucosyl)n; (1,4-alpha-D-Glucosyl)n+1; (1,4-alpha-D-Glucosyl)n-1; 4-{(1,4)-alpha-D-Glucosyl}(n-1)-D-glucose; 1,4-alpha-D-Glucan" compartment="C_c">
    <notes>
     <html xmlns="http://www.w3.org/1999/xhtml"><p>FORMULA: (C6H10O5)n</p></html>
    </notes>
</species>
   <species id="M_C00719_c" name="Betaine; Trimethylaminoacetate; Glycine betaine; N,N,N-Trimethylglycine; Trimethylammonioacetate" compartment="C_c">
    <notes>
     <html xmlns="http://www.w3.org/1999/xhtml"><p>FORMULA: C5H11NO2</p></html>
    </notes>
</species>
   <species id="M_C00721_c" name="Dextrin" compartment="C_c">
    <notes>
     <html xmlns="http://www.w3.org/1999/xhtml"><p>FORMULA: (C12H20O10)n</p></html>
    </notes>
</species>
   <species id="M_C00723_c" name="Insulin" compartment="C_c">
    <notes>
     <html xmlns="http://www.w3.org/1999/xhtml"><p>FORMULA: </p></html>
    </notes>
</species>
   <species id="M_C00735_c" name="Cortisol; Hydrocortisone; 11beta,17alpha,21-Trihydroxy-4-pregnene-3,20-dione; Kendall's compound F; Reichstein's substance M" compartment="C_c">
    <notes>
     <html xmlns="http://www.w3.org/1999/xhtml"><p>FORMULA: C21H30O5</p></html>
    </notes>
</species>
   <species id="M_C00750_c" name="Spermine; N,N'-Bis(3-aminopropyl)-1,4-butanediamine" compartment="C_c">
    <notes>
     <html xmlns="http://www.w3.org/1999/xhtml"><p>FORMULA: C10H26N4</p></html>
    </notes>
</species>
   <species id="M_C00762_c" name="Cortisone; 17alpha,21-Dihydroxy-4-pregnene-3,11,20-trione; Kendall's compound E; Reichstein's substance Fa" compartment="C_c">
    <notes>
     <html xmlns="http://www.w3.org/1999/xhtml"><p>FORMULA: C21H28O5</p></html>
    </notes>
</species>
   <species id="M_C00763_c" name="D-Proline" compartment="C_c">
    <notes>
     <html xmlns="http://www.w3.org/1999/xhtml"><p>FORMULA: C5H9NO2</p></html>
    </notes>
</species>
   <species id="M_C00777_c" name="Retinoate; Retinoic acid; Vitamin A acid; all-trans-Retinoate; Acide retinoique (French) (DSL); Tretinoine (French) (EINECS); 3,7-Dimethyl-9-(2,6,6-trimethyl-1-cyclohexene-1-yl)-2,4,6,8-nonatetraenoic acid (ECL); (all-E)-3,7-Dimethyl-9-(2,6,6-trimethyl-1-cyclohexen-1-yl)-2,4,6,8-nonatetraenoic acid; beta-Retinoic acid; AGN 100335; all-(E)-Retinoic acid; all-trans-beta-Retinoic acid; all-trans-Retinoic acid; all-trans-Tretinoin; all-trans-Vitamin A acid; Ro 1-5488; trans-Retinoic acid; Tretin M; all-trans-Vitamin A1 acid" compartment="C_c">
    <notes>
     <html xmlns="http://www.w3.org/1999/xhtml"><p>FORMULA: C20H28O2</p></html>
    </notes>
</species>
   <species id="M_C00780_c" name="Serotonin; 3-(2-Aminoethyl)-1H-indol-5-ol; 5-Hydroxytryptamine; Enteramine" compartment="C_c">
    <notes>
     <html xmlns="http://www.w3.org/1999/xhtml"><p>FORMULA: C10H12N2O</p></html>
    </notes>
</species>
   <species id="M_C00787_c" name="tRNA(Tyr)" compartment="C_c">
    <notes>
     <html xmlns="http://www.w3.org/1999/xhtml"><p>FORMULA: C15H21N5O10PR(C5H8O6PR)n</p></html>
    </notes>
</species>
   <species id="M_C00788_c" name="L-Adrenaline; (R)-(-)-Adrenaline; (R)-(-)-Epinephrine; (R)-(-)-Epirenamine; (R)-(-)-Adnephrine; 4-[(1R)-1-Hydroxy-2-(methylamino)ethyl]-1,2-benzenediol" compartment="C_c">
    <notes>
     <html xmlns="http://www.w3.org/1999/xhtml"><p>FORMULA: C9H13NO3</p></html>
    </notes>
</species>
   <species id="M_C00794_c" name="D-Sorbitol; D-Glucitol; L-Gulitol; Sorbitol" compartment="C_c">
    <notes>
     <html xmlns="http://www.w3.org/1999/xhtml"><p>FORMULA: C6H14O6</p></html>
    </notes>
</species>
   <species id="M_C00800_c" name="L-Gulonate; L-Gulonic acid; Gulonate; Gulonic acid" compartment="C_c">
    <notes>
     <html xmlns="http://www.w3.org/1999/xhtml"><p>FORMULA: C6H12O7</p></html>
    </notes>
</species>
   <species id="M_C00804_c" name="Propynoate; Propiolic acid; Acetylenecarboxylic acid; Acetylenemonocarboxylate" compartment="C_c">
    <notes>
     <html xmlns="http://www.w3.org/1999/xhtml"><p>FORMULA: C3H2O2</p></html>
    </notes>
</species>
   <species id="M_C00811_c" name="4-Coumarate; p-Coumaric acid; trans-4-Hydroxycinnamate; trans-p-Hydroxycinnamate; 4-Hydroxycinnamic acid; 4-Hydroxycinnamate" compartment="C_c">
    <notes>
     <html xmlns="http://www.w3.org/1999/xhtml"><p>FORMULA: C9H8O3</p></html>
    </notes>
</species>
   <species id="M_C00818_c" name="D-Glucarate; D-Glucaric acid; L-Gularic acid; D-Saccharic acid; D-Glucosaccharic acid" compartment="C_c">
    <notes>
     <html xmlns="http://www.w3.org/1999/xhtml"><p>FORMULA: C6H10O8</p></html>
    </notes>
</species>
   <species id="M_C00822_c" name="Dopaquinone" compartment="C_c">
    <notes>
     <html xmlns="http://www.w3.org/1999/xhtml"><p>FORMULA: C9H9NO4</p></html>
    </notes>
</species>
   <species id="M_C00829_c" name="Naphthalene" compartment="C_c">
    <notes>
     <html xmlns="http://www.w3.org/1999/xhtml"><p>FORMULA: C10H8</p></html>
    </notes>
</species>
   <species id="M_C00831_c" name="Pantetheine; (R)-Pantetheine" compartment="C_c">
    <notes>
     <html xmlns="http://www.w3.org/1999/xhtml"><p>FORMULA: C11H22N2O4S</p></html>
    </notes>
</species>
   <species id="M_C00836_c" name="Sphinganine; Dihydrosphingosine; 2-Amino-1,3-dihydroxyoctadecane" compartment="C_c">
    <notes>
     <html xmlns="http://www.w3.org/1999/xhtml"><p>FORMULA: C18H39NO2</p></html>
    </notes>
</species>
   <species id="M_C00842_c" name="dTDP-glucose; dTDP-D-glucose; dTDP-alpha-D-glucose" compartment="C_c">
    <notes>
     <html xmlns="http://www.w3.org/1999/xhtml"><p>FORMULA: C16H26N2O16P2</p></html>
    </notes>
</species>
   <species id="M_C00850_c" name="Aryl sulfate" compartment="C_c">
    <notes>
     <html xmlns="http://www.w3.org/1999/xhtml"><p>FORMULA: C6H6O4S</p></html>
    </notes>
</species>
   <species id="M_C00856_c" name="DNA cytosine; Cytosine (in DNA)" compartment="C_c">
    <notes>
     <html xmlns="http://www.w3.org/1999/xhtml"><p>FORMULA: C9H14N3O7P(C5H8O5PR)n(C5H8O5PR)n</p></html>
    </notes>
</species>
   <species id="M_C00857_c" name="Deamino-NAD+; Deamido-NAD+; Deamido-NAD" compartment="C_c">
    <notes>
     <html xmlns="http://www.w3.org/1999/xhtml"><p>FORMULA: C21H27N6O15P2</p></html>
    </notes>
</species>
   <species id="M_C00864_c" name="Pantothenate; Pantothenic acid; (R)-Pantothenate" compartment="C_c">
    <notes>
     <html xmlns="http://www.w3.org/1999/xhtml"><p>FORMULA: C9H17NO5</p></html>
    </notes>
</species>
   <species id="M_C00870_c" name="4-Nitrophenol; p-Nitrophenol; PNP; Niphen; 4-Hydroxynitrobenzene" compartment="C_c">
    <notes>
     <html xmlns="http://www.w3.org/1999/xhtml"><p>FORMULA: C6H5NO3</p></html>
    </notes>
</species>
   <species id="M_C00877_c" name="Crotonoyl-CoA; Crotonyl-CoA; 2-Butenoyl-CoA; trans-But-2-enoyl-CoA; But-2-enoyl-CoA" compartment="C_c">
    <notes>
     <html xmlns="http://www.w3.org/1999/xhtml"><p>FORMULA: C25H40N7O17P3S</p></html>
    </notes>
</species>
   <species id="M_C00881_c" name="Deoxycytidine; 2'-Deoxycytidine" compartment="C_c">
    <notes>
     <html xmlns="http://www.w3.org/1999/xhtml"><p>FORMULA: C9H13N3O4</p></html>
    </notes>
</species>
   <species id="M_C00882_c" name="Dephospho-CoA; Dephosphocoenzyme A" compartment="C_c">
    <notes>
     <html xmlns="http://www.w3.org/1999/xhtml"><p>FORMULA: C21H35N7O13P2S</p></html>
    </notes>
</species>
   <species id="M_C00886_c" name="L-Alanyl-tRNA; L-Alanyl-tRNA(Ala)" compartment="C_c">
    <notes>
     <html xmlns="http://www.w3.org/1999/xhtml"><p>FORMULA: C13H22NO11PR2(C5H8O6PR)n</p></html>
    </notes>
</species>
   <species id="M_C00894_c" name="Propenoyl-CoA; Acryloyl-CoA; Acrylyl-CoA" compartment="C_c">
    <notes>
     <html xmlns="http://www.w3.org/1999/xhtml"><p>FORMULA: C24H38N7O17P3S</p></html>
    </notes>
</species>
   <species id="M_C00899_c" name="11-cis-Retinol" compartment="C_c">
    <notes>
     <html xmlns="http://www.w3.org/1999/xhtml"><p>FORMULA: C20H30O</p></html>
    </notes>
</species>
   <species id="M_C00906_c" name="5,6-Dihydrothymine; Dihydrothymine; 5,6-Dihydro-5-methyluracil" compartment="C_c">
    <notes>
     <html xmlns="http://www.w3.org/1999/xhtml"><p>FORMULA: C5H8N2O2</p></html>
    </notes>
</species>
   <species id="M_C00909_c" name="Leukotriene A4; LTA4; (7E,9E,11Z,14Z)-(5S,6S)-5,6-Epoxyeicosa-7,9,11,14-tetraenoic acid; (7E,9E,11Z,14Z)-(5S,6S)-5,6-Epoxyeicosa-7,9,11,14-tetraenoate; (7E,9E,11Z,14Z)-(5S,6S)-5,6-Epoxyicosa-7,9,11,14-tetraenoate; (5S,6S,7E,9E,11Z,14Z)-5,6-Epoxyicosa-7,9,11,14-tetraenoate" compartment="C_c">
    <notes>
     <html xmlns="http://www.w3.org/1999/xhtml"><p>FORMULA: C20H30O3</p></html>
    </notes>
</species>
   <species id="M_C00916_c" name="Cephalosporin C" compartment="C_c">
    <notes>
     <html xmlns="http://www.w3.org/1999/xhtml"><p>FORMULA: C16H21N3O8S</p></html>
    </notes>
</species>
   <species id="M_C00921_c" name="Dihydropteroate; 7,8-Dihydropteroate" compartment="C_c">
    <notes>
     <html xmlns="http://www.w3.org/1999/xhtml"><p>FORMULA: C14H14N6O3</p></html>
    </notes>
</species>
   <species id="M_C00931_c" name="Porphobilinogen" compartment="C_c">
    <notes>
     <html xmlns="http://www.w3.org/1999/xhtml"><p>FORMULA: C10H14N2O4</p></html>
    </notes>
</species>
   <species id="M_C00937_c" name="(R)-Lactaldehyde; D-Lactaldehyde; D-2-Hydroxypropionaldehyde" compartment="C_c">
    <notes>
     <html xmlns="http://www.w3.org/1999/xhtml"><p>FORMULA: C3H6O2</p></html>
    </notes>
</species>
   <species id="M_C00940_c" name="2-Oxoglutaramate; 2-Oxoglutaramic acid; alpha-Ketoglutaramate; 2-Ketoglutaramate" compartment="C_c">
    <notes>
     <html xmlns="http://www.w3.org/1999/xhtml"><p>FORMULA: C5H7NO4</p></html>
    </notes>
</species>
   <species id="M_C00942_c" name="3',5'-Cyclic GMP; Guanosine 3',5'-cyclic monophosphate; Guanosine 3',5'-cyclic phosphate; Cyclic GMP; cGMP" compartment="C_c">
    <notes>
     <html xmlns="http://www.w3.org/1999/xhtml"><p>FORMULA: C10H12N5O7P</p></html>
    </notes>
</species>
   <species id="M_C00951_c" name="Estradiol; Estradiol-17beta; beta-Estradiol" compartment="C_c">
    <notes>
     <html xmlns="http://www.w3.org/1999/xhtml"><p>FORMULA: C18H24O2</p></html>
    </notes>
</species>
   <species id="M_C00954_c" name="Indole-3-acetate; Indole-3-acetic acid; (Indol-3-yl)acetate; Indoleacetate; Indoleacetic acid; IAA" compartment="C_c">
    <notes>
     <html xmlns="http://www.w3.org/1999/xhtml"><p>FORMULA: C10H9NO2</p></html>
    </notes>
</species>
   <species id="M_C00956_c" name="L-2-Aminoadipate; L-alpha-Aminoadipate; L-alpha-Aminoadipic acid; L-2-Aminoadipic acid; L-2-Aminohexanedioate" compartment="C_c">
    <notes>
     <html xmlns="http://www.w3.org/1999/xhtml"><p>FORMULA: C6H11NO4</p></html>
    </notes>
</species>
   <species id="M_C00957_c" name="Mercaptopyruvate; 3-Mercaptopyruvic acid; 3-Mercaptopyruvate" compartment="C_c">
    <notes>
     <html xmlns="http://www.w3.org/1999/xhtml"><p>FORMULA: C3H4O3S</p></html>
    </notes>
</species>
   <species id="M_C00995_c" name="Ferricytochrome b1" compartment="C_c">
    <notes>
     <html xmlns="http://www.w3.org/1999/xhtml"><p>FORMULA: </p></html>
    </notes>
</species>
   <species id="M_C00996_c" name="Ferricytochrome b5" compartment="C_c">
    <notes>
     <html xmlns="http://www.w3.org/1999/xhtml"><p>FORMULA: </p></html>
    </notes>
</species>
   <species id="M_C00998_c" name="Ferrocytochrome b1" compartment="C_c">
    <notes>
     <html xmlns="http://www.w3.org/1999/xhtml"><p>FORMULA: </p></html>
    </notes>
</species>
   <species id="M_C00999_c" name="Ferrocytochrome b5" compartment="C_c">
    <notes>
     <html xmlns="http://www.w3.org/1999/xhtml"><p>FORMULA: </p></html>
    </notes>
</species>
   <species id="M_C01005_c" name="O-Phospho-L-serine; L-O-Phosphoserine; 3-Phosphoserine; Dexfosfoserine" compartment="C_c">
    <notes>
     <html xmlns="http://www.w3.org/1999/xhtml"><p>FORMULA: C3H8NO6P</p></html>
    </notes>
</species>
   <species id="M_C01013_c" name="3-Hydroxypropanoate; 3-Hydroxypropanoic acid; 3-Hydroxypropionate; 3-Hydroxypropionic acid; Hydracrylic acid" compartment="C_c">
    <notes>
     <html xmlns="http://www.w3.org/1999/xhtml"><p>FORMULA: C3H6O3</p></html>
    </notes>
</species>
   <species id="M_C01019_c" name="6-Deoxy-L-galactose; L-Fucose" compartment="C_c">
    <notes>
     <html xmlns="http://www.w3.org/1999/xhtml"><p>FORMULA: C6H12O5</p></html>
    </notes>
</species>
   <species id="M_C01024_c" name="Hydroxymethylbilane" compartment="C_c">
    <notes>
     <html xmlns="http://www.w3.org/1999/xhtml"><p>FORMULA: C40H46N4O17</p></html>
    </notes>
</species>
   <species id="M_C01025_c" name="Lipid hydroperoxide" compartment="C_c">
    <notes>
     <html xmlns="http://www.w3.org/1999/xhtml"><p>FORMULA: HO2R</p></html>
    </notes>
</species>
   <species id="M_C01026_c" name="N,N-Dimethylglycine; Dimethylglycine" compartment="C_c">
    <notes>
     <html xmlns="http://www.w3.org/1999/xhtml"><p>FORMULA: C4H9NO2</p></html>
    </notes>
</species>
   <species id="M_C01031_c" name="S-Formylglutathione" compartment="C_c">
    <notes>
     <html xmlns="http://www.w3.org/1999/xhtml"><p>FORMULA: C11H17N3O7S</p></html>
    </notes>
</species>
   <species id="M_C01035_c" name="4-Guanidinobutanoate; 4-Guanidinobutyric acid" compartment="C_c">
    <notes>
     <html xmlns="http://www.w3.org/1999/xhtml"><p>FORMULA: C5H11N3O2</p></html>
    </notes>
</species>
   <species id="M_C01036_c" name="4-Maleylacetoacetate; 4-Maleylacetoacetic acid" compartment="C_c">
    <notes>
     <html xmlns="http://www.w3.org/1999/xhtml"><p>FORMULA: C8H8O6</p></html>
    </notes>
</species>
   <species id="M_C01040_c" name="L-Gulono-1,4-lactone; L-Gulono-gamma-lactone; gamma-Gulonolactone; L-Gulonic acid gamma-lactone; L-Gulonolactone" compartment="C_c">
    <notes>
     <html xmlns="http://www.w3.org/1999/xhtml"><p>FORMULA: C6H10O6</p></html>
    </notes>
</species>
   <species id="M_C01051_c" name="Uroporphyrinogen III" compartment="C_c">
    <notes>
     <html xmlns="http://www.w3.org/1999/xhtml"><p>FORMULA: C40H44N4O16</p></html>
    </notes>
</species>
   <species id="M_C01060_c" name="3,5-Diiodo-L-tyrosine; 3,5-Diiodotyrosine; L-Diiodotyrosine" compartment="C_c">
    <notes>
     <html xmlns="http://www.w3.org/1999/xhtml"><p>FORMULA: C9H9I2NO3</p></html>
    </notes>
</species>
   <species id="M_C01061_c" name="4-Fumarylacetoacetate; 4-Fumarylacetoacetic acid; Fumarylacetoacetate" compartment="C_c">
    <notes>
     <html xmlns="http://www.w3.org/1999/xhtml"><p>FORMULA: C8H8O6</p></html>
    </notes>
</species>
   <species id="M_C01079_c" name="Protoporphyrinogen IX" compartment="C_c">
    <notes>
     <html xmlns="http://www.w3.org/1999/xhtml"><p>FORMULA: C34H40N4O4</p></html>
    </notes>
</species>
   <species id="M_C01081_c" name="Thiamin monophosphate; Thiamine monophosphate; Thiamin phosphate; Thiamine phosphate; TMP" compartment="C_c">
    <notes>
     <html xmlns="http://www.w3.org/1999/xhtml"><p>FORMULA: C12H18N4O4PS</p></html>
    </notes>
</species>
   <species id="M_C01083_c" name="alpha,alpha-Trehalose; alpha,alpha'-Trehalose; Trehalose" compartment="C_c">
    <notes>
     <html xmlns="http://www.w3.org/1999/xhtml"><p>FORMULA: C12H22O11</p></html>
    </notes>
</species>
   <species id="M_C01089_c" name="(R)-3-Hydroxybutanoate; (R)-3-Hydroxybutanoic acid; (R)-3-Hydroxybutyric acid" compartment="C_c">
    <notes>
     <html xmlns="http://www.w3.org/1999/xhtml"><p>FORMULA: C4H8O3</p></html>
    </notes>
</species>
   <species id="M_C01094_c" name="D-Fructose 1-phosphate" compartment="C_c">
    <notes>
     <html xmlns="http://www.w3.org/1999/xhtml"><p>FORMULA: C6H13O9P</p></html>
    </notes>
</species>
   <species id="M_C01097_c" name="D-Tagatose 6-phosphate" compartment="C_c">
    <notes>
     <html xmlns="http://www.w3.org/1999/xhtml"><p>FORMULA: C6H13O9P</p></html>
    </notes>
</species>
   <species id="M_C01104_c" name="Trimethylamine N-oxide; (CH3)3NO" compartment="C_c">
    <notes>
     <html xmlns="http://www.w3.org/1999/xhtml"><p>FORMULA: C3H9NO</p></html>
    </notes>
</species>
   <species id="M_C01107_c" name="(R)-5-Phosphomevalonate; (R)-5-Phosphomevaloonic acid; (R)-Mevalonic acid 5-phosphate" compartment="C_c">
    <notes>
     <html xmlns="http://www.w3.org/1999/xhtml"><p>FORMULA: C6H13O7P</p></html>
    </notes>
</species>
   <species id="M_C01110_c" name="5-Amino-2-oxopentanoic acid; 5-Amino-2-oxopentanoate; 2-Oxo-5-amino-pentanoate; 2-Oxo-5-aminopentanoate; alpha-Keto-delta-aminopentanoate; 2-Oxo-5-aminovalerate" compartment="C_c">
    <notes>
     <html xmlns="http://www.w3.org/1999/xhtml"><p>FORMULA: C5H9NO3</p></html>
    </notes>
</species>
   <species id="M_C01120_c" name="Sphinganine 1-phosphate; Dihydrosphingosine 1-phosphate" compartment="C_c">
    <notes>
     <html xmlns="http://www.w3.org/1999/xhtml"><p>FORMULA: C18H40NO5P</p></html>
    </notes>
</species>
   <species id="M_C01132_c" name="N-Acetyl-D-galactosamine; N-Acetyl-D-chondrosamine; 2-Acetamido-2-deoxy-D-galactose" compartment="C_c">
    <notes>
     <html xmlns="http://www.w3.org/1999/xhtml"><p>FORMULA: C8H15NO6</p></html>
    </notes>
</species>
   <species id="M_C01134_c" name="Pantetheine 4'-phosphate; 4'-Phosphopantetheine; Phosphopantetheine; D-Pantetheine 4'-phosphate" compartment="C_c">
    <notes>
     <html xmlns="http://www.w3.org/1999/xhtml"><p>FORMULA: C11H23N2O7PS</p></html>
    </notes>
</species>
   <species id="M_C01137_c" name="S-Adenosylmethioninamine; (5-Deoxy-5-adenosyl)(3-aminopropyl)methylsulfonium; (5-Deoxy-5-adenosyl)(3-aminopropyl)methylsulfonium cation; S-Adenosyl-(5')-3-methylthiopropylamine" compartment="C_c">
    <notes>
     <html xmlns="http://www.w3.org/1999/xhtml"><p>FORMULA: C14H23N6O3S</p></html>
    </notes>
</species>
   <species id="M_C01143_c" name="(R)-5-Diphosphomevalonate" compartment="C_c">
    <notes>
     <html xmlns="http://www.w3.org/1999/xhtml"><p>FORMULA: C6H14O10P2</p></html>
    </notes>
</species>
   <species id="M_C01144_c" name="(S)-3-Hydroxybutanoyl-CoA; (S)-3-Hydroxybutyryl-CoA" compartment="C_c">
    <notes>
     <html xmlns="http://www.w3.org/1999/xhtml"><p>FORMULA: C25H42N7O18P3S</p></html>
    </notes>
</species>
   <species id="M_C01146_c" name="2-Hydroxy-3-oxopropanoate; Tartronate semialdehyde" compartment="C_c">
    <notes>
     <html xmlns="http://www.w3.org/1999/xhtml"><p>FORMULA: C3H4O4</p></html>
    </notes>
</species>
   <species id="M_C01149_c" name="4-Trimethylammoniobutanal" compartment="C_c">
    <notes>
     <html xmlns="http://www.w3.org/1999/xhtml"><p>FORMULA: C7H16NO</p></html>
    </notes>
</species>
   <species id="M_C01157_c" name="trans-4-Hydroxy-L-proline" compartment="C_c">
    <notes>
     <html xmlns="http://www.w3.org/1999/xhtml"><p>FORMULA: C5H9NO3</p></html>
    </notes>
</species>
   <species id="M_C01161_c" name="3,4-Dihydroxyphenylacetate; 3,4-Dihydroxyphenylacetic acid; Homoprotocatechuate" compartment="C_c">
    <notes>
     <html xmlns="http://www.w3.org/1999/xhtml"><p>FORMULA: C8H8O4</p></html>
    </notes>
</species>
   <species id="M_C01164_c" name="7-Dehydrocholesterol; Provitamin D3; Cholesta-5,7-dien-3beta-ol" compartment="C_c">
    <notes>
     <html xmlns="http://www.w3.org/1999/xhtml"><p>FORMULA: C27H44O</p></html>
    </notes>
</species>
   <species id="M_C01165_c" name="L-Glutamate 5-semialdehyde; L-Glutamate gamma-semialdehyde" compartment="C_c">
    <notes>
     <html xmlns="http://www.w3.org/1999/xhtml"><p>FORMULA: C5H9NO3</p></html>
    </notes>
</species>
   <species id="M_C01168_c" name="Pseudouridine 5'-phosphate" compartment="C_c">
    <notes>
     <html xmlns="http://www.w3.org/1999/xhtml"><p>FORMULA: C9H13N2O9P</p></html>
    </notes>
</species>
   <species id="M_C01172_c" name="beta-D-Glucose 6-phosphate" compartment="C_c">
    <notes>
     <html xmlns="http://www.w3.org/1999/xhtml"><p>FORMULA: C6H13O9P</p></html>
    </notes>
</species>
   <species id="M_C01177_c" name="Inositol 1-phosphate; myo-Inositol 1-phosphate; 1D-myo-Inositol 1-phosphate; D-myo-Inositol 1-phosphate; 1D-myo-Inositol 1-monophosphate" compartment="C_c">
    <notes>
     <html xmlns="http://www.w3.org/1999/xhtml"><p>FORMULA: C6H13O9P</p></html>
    </notes>
</species>
   <species id="M_C01179_c" name="3-(4-Hydroxyphenyl)pyruvate; 4-Hydroxyphenylpyruvate; p-Hydroxyphenylpyruvic acid" compartment="C_c">
    <notes>
     <html xmlns="http://www.w3.org/1999/xhtml"><p>FORMULA: C9H8O4</p></html>
    </notes>
</species>
   <species id="M_C01180_c" name="4-Methylthio-2-oxobutanoic acid; 4-Methylthio-2-oxobutanoate; 2-Keto-4-methylthiobutyric acid; 2-Oxo-4-methylthiobutanoate" compartment="C_c">
    <notes>
     <html xmlns="http://www.w3.org/1999/xhtml"><p>FORMULA: C5H8O3S</p></html>
    </notes>
</species>
   <species id="M_C01181_c" name="4-Trimethylammoniobutanoate" compartment="C_c">
    <notes>
     <html xmlns="http://www.w3.org/1999/xhtml"><p>FORMULA: C7H16NO2</p></html>
    </notes>
</species>
   <species id="M_C01185_c" name="Nicotinate D-ribonucleotide; beta-Nicotinate D-ribonucleotide; Nicotinate ribonucleotide; Nicotinic acid ribonucleotide" compartment="C_c">
    <notes>
     <html xmlns="http://www.w3.org/1999/xhtml"><p>FORMULA: C11H15NO9P</p></html>
    </notes>
</species>
   <species id="M_C01189_c" name="Lathosterol; 5alpha-Cholest-7-en-3beta-ol" compartment="C_c">
    <notes>
     <html xmlns="http://www.w3.org/1999/xhtml"><p>FORMULA: C27H46O</p></html>
    </notes>
</species>
   <species id="M_C01190_c" name="Glucosylceramide; Glucocerebroside; D-Glucosyl-N-acylsphingosine" compartment="C_c">
    <notes>
     <html xmlns="http://www.w3.org/1999/xhtml"><p>FORMULA: C25H46NO8R</p></html>
    </notes>
</species>
   <species id="M_C01194_c" name="1-Phosphatidyl-D-myo-inositol; 1-Phosphatidyl-1D-myo-inositol; 1-Phosphatidyl-myo-inositol; Phosphatidyl-1D-myo-inositol; (3-Phosphatidyl)-1-D-inositol; 1,2-Diacyl-sn-glycero-3-phosphoinositol; Phosphatidylinositol" compartment="C_c">
    <notes>
     <html xmlns="http://www.w3.org/1999/xhtml"><p>FORMULA: C11H17O13PR2</p></html>
    </notes>
</species>
   <species id="M_C01197_c" name="Caffeate; Caffeic acid; 3,4-Dihydroxy-trans-cinnamate; trans-Caffeate" compartment="C_c">
    <notes>
     <html xmlns="http://www.w3.org/1999/xhtml"><p>FORMULA: C9H8O4</p></html>
    </notes>
</species>
   <species id="M_C01209_c" name="Malonyl-[acyl-carrier protein]" compartment="C_c">
    <notes>
     <html xmlns="http://www.w3.org/1999/xhtml"><p>FORMULA: C3H3O3SR</p></html>
    </notes>
</species>
   <species id="M_C01211_c" name="Procollagen 5-hydroxy-L-lysine; Procollagen L-erythro-5-hydroxylysine" compartment="C_c">
    <notes>
     <html xmlns="http://www.w3.org/1999/xhtml"><p>FORMULA: C7H13N3O3R2</p></html>
    </notes>
</species>
   <species id="M_C01213_c" name="(R)-Methylmalonyl-CoA; L-Methylmalonyl-CoA" compartment="C_c">
    <notes>
     <html xmlns="http://www.w3.org/1999/xhtml"><p>FORMULA: C25H40N7O19P3S</p></html>
    </notes>
</species>
   <species id="M_C01217_c" name="5,6,7,8-Tetrahydromethanopterin; H4MPT" compartment="C_c">
    <notes>
     <html xmlns="http://www.w3.org/1999/xhtml"><p>FORMULA: C30H45N6O16P</p></html>
    </notes>
</species>
   <species id="M_C01220_c" name="1D-myo-Inositol 1,4-bisphosphate; D-myo-Inositol 1,4-bisphosphate; myo-Inositol 1,4-bisphosphate; Inositol 1,4-bisphosphate" compartment="C_c">
    <notes>
     <html xmlns="http://www.w3.org/1999/xhtml"><p>FORMULA: C6H14O12P2</p></html>
    </notes>
</species>
   <species id="M_C01222_c" name="GDP-4-dehydro-6-deoxy-D-mannose; GDP-4-dehydro-6-deoxy-D-talose; GDP-4-oxo-6-deoxy-D-mannose; GDP-4-dehydro-D-rhamnose; GDP-4-keto-6-deoxy-D-mannose" compartment="C_c">
    <notes>
     <html xmlns="http://www.w3.org/1999/xhtml"><p>FORMULA: C16H23N5O15P2</p></html>
    </notes>
</species>
   <species id="M_C01227_c" name="Dehydroepiandrosterone; 3beta-Hydroxyandrost-5-en-17-one; Dehydroisoandrosterone; DHA; DHEA" compartment="C_c">
    <notes>
     <html xmlns="http://www.w3.org/1999/xhtml"><p>FORMULA: C19H28O2</p></html>
    </notes>
</species>
   <species id="M_C01228_c" name="Guanosine 3',5'-bis(diphosphate); Guanosine 3'-diphosphate 5'-diphosphate; Guanosine 5'-diphosphate,3'-diphosphate" compartment="C_c">
    <notes>
     <html xmlns="http://www.w3.org/1999/xhtml"><p>FORMULA: C10H17N5O17P4</p></html>
    </notes>
</species>
   <species id="M_C01230_c" name="all-trans-Hexaprenyl diphosphate" compartment="C_c">
    <notes>
     <html xmlns="http://www.w3.org/1999/xhtml"><p>FORMULA: C30H52O7P2</p></html>
    </notes>
</species>
   <species id="M_C01233_c" name="sn-glycero-3-Phosphoethanolamine; Glycerophosphoethanolamine" compartment="C_c">
    <notes>
     <html xmlns="http://www.w3.org/1999/xhtml"><p>FORMULA: C5H14NO6P</p></html>
    </notes>
</species>
   <species id="M_C01236_c" name="D-Glucono-1,5-lactone 6-phosphate; 6-Phospho-D-glucono-1,5-lactone" compartment="C_c">
    <notes>
     <html xmlns="http://www.w3.org/1999/xhtml"><p>FORMULA: C6H11O9P</p></html>
    </notes>
</species>
   <species id="M_C01242_c" name="S-Aminomethyldihydrolipoylprotein; [Protein]-S8-aminomethyldihydrolipoyllysine; H-Protein-S-aminomethyldihydrolipoyllysine" compartment="C_c">
    <notes>
     <html xmlns="http://www.w3.org/1999/xhtml"><p>FORMULA: C9H19N2OS2R</p></html>
    </notes>
</species>
   <species id="M_C01243_c" name="1D-myo-Inositol 1,3,4-trisphosphate; D-myo-Inositol 1,3,4-trisphosphate; Inositol 1,3,4-trisphosphate" compartment="C_c">
    <notes>
     <html xmlns="http://www.w3.org/1999/xhtml"><p>FORMULA: C6H15O15P3</p></html>
    </notes>
</species>
   <species id="M_C01245_c" name="D-myo-Inositol 1,4,5-trisphosphate; 1D-myo-Inositol 1,4,5-trisphosphate; Inositol 1,4,5-trisphosphate; Ins(1,4,5)P3" compartment="C_c">
    <notes>
     <html xmlns="http://www.w3.org/1999/xhtml"><p>FORMULA: C6H15O15P3</p></html>
    </notes>
</species>
   <species id="M_C01246_c" name="Dolichyl beta-D-glucosyl phosphate" compartment="C_c">
    <notes>
     <html xmlns="http://www.w3.org/1999/xhtml"><p>FORMULA: C26H47O9P(C5H8)n</p></html>
    </notes>
</species>
   <species id="M_C01252_c" name="4-(2-Aminophenyl)-2,4-dioxobutanoate" compartment="C_c">
    <notes>
     <html xmlns="http://www.w3.org/1999/xhtml"><p>FORMULA: C10H9NO4</p></html>
    </notes>
</species>
   <species id="M_C01259_c" name="3-Hydroxy-N6,N6,N6-trimethyl-L-lysine" compartment="C_c">
    <notes>
     <html xmlns="http://www.w3.org/1999/xhtml"><p>FORMULA: C9H21N2O3</p></html>
    </notes>
</species>
   <species id="M_C01260_c" name="P1,P4-Bis(5'-adenosyl) tetraphosphate; AppppA" compartment="C_c">
    <notes>
     <html xmlns="http://www.w3.org/1999/xhtml"><p>FORMULA: C20H28N10O19P4</p></html>
    </notes>
</species>
   <species id="M_C01261_c" name="P1,P4-Bis(5'-guanosyl) tetraphosphate; GppppG; Bis(5'-guanosyl) tetraphosphate" compartment="C_c">
    <notes>
     <html xmlns="http://www.w3.org/1999/xhtml"><p>FORMULA: C20H28N10O21P4</p></html>
    </notes>
</species>
   <species id="M_C01272_c" name="1D-myo-Inositol 1,3,4,5-tetrakisphosphate; D-myo-Inositol 1,3,4,5-tetrakisphosphate; Inositol 1,3,4,5-tetrakisphosphate" compartment="C_c">
    <notes>
     <html xmlns="http://www.w3.org/1999/xhtml"><p>FORMULA: C6H16O18P4</p></html>
    </notes>
</species>
   <species id="M_C01277_c" name="1-Phosphatidyl-1D-myo-inositol 4-phosphate; Phosphatidylinositol 4-phosphate; 1,2-Diacyl-sn-glycero-3-phospho-(1'-myo-inositol-4'-phosphate)" compartment="C_c">
    <notes>
     <html xmlns="http://www.w3.org/1999/xhtml"><p>FORMULA: C11H18O16P2R2</p></html>
    </notes>
</species>
   <species id="M_C01284_c" name="1D-myo-Inositol 1,3,4,5,6-pentakisphosphate; D-myo-Inositol 1,3,4,5,6-pentakisphosphate; Inositol 1,3,4,5,6-pentakisphosphate" compartment="C_c">
    <notes>
     <html xmlns="http://www.w3.org/1999/xhtml"><p>FORMULA: C6H17O21P5</p></html>
    </notes>
</species>
   <species id="M_C01290_c" name="beta-D-Galactosyl-1,4-beta-D-glucosylceramide; Lactosylceramide; Gal-beta1->4Glc-beta1->1'Cer; LacCer; Lactosyl-N-acylsphingosine; D-Galactosyl-1,4-beta-D-glucosylceramide" compartment="C_c">
    <notes>
     <html xmlns="http://www.w3.org/1999/xhtml"><p>FORMULA: C31H56NO13R</p></html>
    </notes>
</species>
   <species id="M_C01322_c" name="RX; Organic halide" compartment="C_c">
    <notes>
     <html xmlns="http://www.w3.org/1999/xhtml"><p>FORMULA: XR</p></html>
    </notes>
</species>
   <species id="M_C01327_c" name="Hydrochloric acid; HCl; Hydrogen chloride; Hydrochloride" compartment="C_c">
    <notes>
     <html xmlns="http://www.w3.org/1999/xhtml"><p>FORMULA: HCl</p></html>
    </notes>
</species>
   <species id="M_C01335_c" name="ROH" compartment="C_c">
    <notes>
     <html xmlns="http://www.w3.org/1999/xhtml"><p>FORMULA: HOR</p></html>
    </notes>
</species>
   <species id="M_C01344_c" name="dIDP; 2'-Deoxyinosine-5'-diphosphate; 2'-Deoxyinosine 5'-diphosphate" compartment="C_c">
    <notes>
     <html xmlns="http://www.w3.org/1999/xhtml"><p>FORMULA: C10H14N4O10P2</p></html>
    </notes>
</species>
   <species id="M_C01345_c" name="dITP; 2'-Deoxyinosine-5'-triphosphate; 2'-Deoxyinosine 5'-triphosphate" compartment="C_c">
    <notes>
     <html xmlns="http://www.w3.org/1999/xhtml"><p>FORMULA: C10H15N4O13P3</p></html>
    </notes>
</species>
   <species id="M_C01346_c" name="dUDP; 2'-Deoxyuridine 5'-diphosphate" compartment="C_c">
    <notes>
     <html xmlns="http://www.w3.org/1999/xhtml"><p>FORMULA: C9H14N2O11P2</p></html>
    </notes>
</species>
   <species id="M_C01352_c" name="FADH2" compartment="C_c">
    <notes>
     <html xmlns="http://www.w3.org/1999/xhtml"><p>FORMULA: C27H35N9O15P2</p></html>
    </notes>
</species>
   <species id="M_C01353_c" name="Carbonic acid; Dihydrogen carbonate; H2CO3" compartment="C_c">
    <notes>
     <html xmlns="http://www.w3.org/1999/xhtml"><p>FORMULA: H2CO3</p></html>
    </notes>
</species>
   <species id="M_C01356_c" name="Lipid" compartment="C_c">
    <notes>
     <html xmlns="http://www.w3.org/1999/xhtml"><p>FORMULA: </p></html>
    </notes>
</species>
   <species id="M_C01382_c" name="Iodine; I2" compartment="C_c">
    <notes>
     <html xmlns="http://www.w3.org/1999/xhtml"><p>FORMULA: I2</p></html>
    </notes>
</species>
   <species id="M_C01416_c" name="Cocaine; l-Cocain; beta-Cocain" compartment="C_c">
    <notes>
     <html xmlns="http://www.w3.org/1999/xhtml"><p>FORMULA: C17H21NO4</p></html>
    </notes>
</species>
   <species id="M_C01419_c" name="Cys-Gly; L-Cysteinylglycine" compartment="C_c">
    <notes>
     <html xmlns="http://www.w3.org/1999/xhtml"><p>FORMULA: C5H10N2O3S</p></html>
    </notes>
</species>
   <species id="M_C01494_c" name="Ferulate; Ferulic acid; 4-Hydroxy-3-methoxycinnamic acid; 3-Methoxy-4-hydroxy-trans-cinnamate" compartment="C_c">
    <notes>
     <html xmlns="http://www.w3.org/1999/xhtml"><p>FORMULA: C10H10O4</p></html>
    </notes>
</species>
   <species id="M_C01516_c" name="Morphine" compartment="C_c">
    <notes>
     <html xmlns="http://www.w3.org/1999/xhtml"><p>FORMULA: C17H19NO3</p></html>
    </notes>
</species>
   <species id="M_C01528_c" name="Selenide; Hydrogen selenide" compartment="C_c">
    <notes>
     <html xmlns="http://www.w3.org/1999/xhtml"><p>FORMULA: H2Se</p></html>
    </notes>
</species>
   <species id="M_C01530_c" name="Octadecanoic acid; Stearate; Stearic acid" compartment="C_c">
    <notes>
     <html xmlns="http://www.w3.org/1999/xhtml"><p>FORMULA: C18H36O2</p></html>
    </notes>
</species>
   <species id="M_C01561_c" name="Calcidiol; 25-Hydroxyvitamin D3; Calcifediol; Calcifediol anhydrous" compartment="C_c">
    <notes>
     <html xmlns="http://www.w3.org/1999/xhtml"><p>FORMULA: C27H44O2</p></html>
    </notes>
</species>
   <species id="M_C01595_c" name="Linoleate; Linoleic acid; (9Z,12Z)-Octadecadienoic acid; 9-cis,12-cis-Octadecadienoate; 9-cis,12-cis-Octadecadienoic acid" compartment="C_c">
    <notes>
     <html xmlns="http://www.w3.org/1999/xhtml"><p>FORMULA: C18H32O2</p></html>
    </notes>
</species>
   <species id="M_C01635_c" name="tRNA(Ala)" compartment="C_c">
    <notes>
     <html xmlns="http://www.w3.org/1999/xhtml"><p>FORMULA: C10H17O10PR2(C5H8O6PR)n</p></html>
    </notes>
</species>
   <species id="M_C01636_c" name="tRNA(Arg)" compartment="C_c">
    <notes>
     <html xmlns="http://www.w3.org/1999/xhtml"><p>FORMULA: C15H21N5O10PR(C5H8O6PR)n</p></html>
    </notes>
</species>
   <species id="M_C01637_c" name="tRNA(Asn)" compartment="C_c">
    <notes>
     <html xmlns="http://www.w3.org/1999/xhtml"><p>FORMULA: C10H17O10PR2(C5H8O6PR)n</p></html>
    </notes>
</species>
   <species id="M_C01638_c" name="tRNA(Asp)" compartment="C_c">
    <notes>
     <html xmlns="http://www.w3.org/1999/xhtml"><p>FORMULA: C10H17O10PR2(C5H8O6PR)n</p></html>
    </notes>
</species>
   <species id="M_C01639_c" name="tRNA(Cys)" compartment="C_c">
    <notes>
     <html xmlns="http://www.w3.org/1999/xhtml"><p>FORMULA: C15H21N5O10PR(C5H8O6PR)n</p></html>
    </notes>
</species>
   <species id="M_C01640_c" name="tRNA(Gln)" compartment="C_c">
    <notes>
     <html xmlns="http://www.w3.org/1999/xhtml"><p>FORMULA: C15H21N5O10PR(C5H8O6PR)n</p></html>
    </notes>
</species>
   <species id="M_C01641_c" name="tRNA(Glu)" compartment="C_c">
    <notes>
     <html xmlns="http://www.w3.org/1999/xhtml"><p>FORMULA: C15H21N5O10PR(C5H8O6PR)n</p></html>
    </notes>
</species>
   <species id="M_C01642_c" name="tRNA(Gly)" compartment="C_c">
    <notes>
     <html xmlns="http://www.w3.org/1999/xhtml"><p>FORMULA: C10H17O10PR2(C5H8O6PR)n</p></html>
    </notes>
</species>
   <species id="M_C01643_c" name="tRNA(His)" compartment="C_c">
    <notes>
     <html xmlns="http://www.w3.org/1999/xhtml"><p>FORMULA: C10H17O10PR2(C5H8O6PR)n</p></html>
    </notes>
</species>
   <species id="M_C01644_c" name="tRNA(Ile)" compartment="C_c">
    <notes>
     <html xmlns="http://www.w3.org/1999/xhtml"><p>FORMULA: C15H21N5O10PR(C5H8O6PR)n</p></html>
    </notes>
</species>
   <species id="M_C01645_c" name="tRNA(Leu)" compartment="C_c">
    <notes>
     <html xmlns="http://www.w3.org/1999/xhtml"><p>FORMULA: C15H21N5O10PR(C5H8O6PR)n</p></html>
    </notes>
</species>
   <species id="M_C01646_c" name="tRNA(Lys)" compartment="C_c">
    <notes>
     <html xmlns="http://www.w3.org/1999/xhtml"><p>FORMULA: C10H17O10PR2(C5H8O6PR)n</p></html>
    </notes>
</species>
   <species id="M_C01647_c" name="tRNA(Met)" compartment="C_c">
    <notes>
     <html xmlns="http://www.w3.org/1999/xhtml"><p>FORMULA: C15H21N5O10PR(C5H8O6PR)n</p></html>
    </notes>
</species>
   <species id="M_C01648_c" name="tRNA(Phe)" compartment="C_c">
    <notes>
     <html xmlns="http://www.w3.org/1999/xhtml"><p>FORMULA: C10H17O10PR2(C5H8O6PR)n</p></html>
    </notes>
</species>
   <species id="M_C01649_c" name="tRNA(Pro)" compartment="C_c">
    <notes>
     <html xmlns="http://www.w3.org/1999/xhtml"><p>FORMULA: C10H17O10PR2(C5H8O6PR)n</p></html>
    </notes>
</species>
   <species id="M_C01650_c" name="tRNA(Ser)" compartment="C_c">
    <notes>
     <html xmlns="http://www.w3.org/1999/xhtml"><p>FORMULA: C10H17O10PR2(C5H8O6PR)n</p></html>
    </notes>
</species>
   <species id="M_C01651_c" name="tRNA(Thr)" compartment="C_c">
    <notes>
     <html xmlns="http://www.w3.org/1999/xhtml"><p>FORMULA: C10H17O10PR2(C5H8O6PR)n</p></html>
    </notes>
</species>
   <species id="M_C01652_c" name="tRNA(Trp)" compartment="C_c">
    <notes>
     <html xmlns="http://www.w3.org/1999/xhtml"><p>FORMULA: C15H21N5O10PR(C5H8O6PR)n</p></html>
    </notes>
</species>
   <species id="M_C01653_c" name="tRNA(Val)" compartment="C_c">
    <notes>
     <html xmlns="http://www.w3.org/1999/xhtml"><p>FORMULA: C15H21N5O10PR(C5H8O6PR)n</p></html>
    </notes>
</species>
   <species id="M_C01659_c" name="Acrylamide; 2-Propenamide" compartment="C_c">
    <notes>
     <html xmlns="http://www.w3.org/1999/xhtml"><p>FORMULA: C3H5NO</p></html>
    </notes>
</species>
   <species id="M_C01672_c" name="Cadaverine; 1,5-Pentanediamine; 1,5-Diaminopentane; Pentamethylenediamine" compartment="C_c">
    <notes>
     <html xmlns="http://www.w3.org/1999/xhtml"><p>FORMULA: C5H14N2</p></html>
    </notes>
</species>
   <species id="M_C01673_c" name="Calcitriol; 1-alpha-25-Dihydroxyvitamin D3" compartment="C_c">
    <notes>
     <html xmlns="http://www.w3.org/1999/xhtml"><p>FORMULA: C27H44O3</p></html>
    </notes>
</species>
   <species id="M_C01697_c" name="Galactitol; Dulcitol; Dulcose" compartment="C_c">
    <notes>
     <html xmlns="http://www.w3.org/1999/xhtml"><p>FORMULA: C6H14O6</p></html>
    </notes>
</species>
   <species id="M_C01724_c" name="Lanosterol; 4,4',14alpha-Trimethyl-5alpha-cholesta-8,24-dien-3beta-ol" compartment="C_c">
    <notes>
     <html xmlns="http://www.w3.org/1999/xhtml"><p>FORMULA: C30H50O</p></html>
    </notes>
</species>
   <species id="M_C01753_c" name="Sitosterol; beta-Sitosterol" compartment="C_c">
    <notes>
     <html xmlns="http://www.w3.org/1999/xhtml"><p>FORMULA: C29H50O</p></html>
    </notes>
</species>
   <species id="M_C01762_c" name="Xanthosine" compartment="C_c">
    <notes>
     <html xmlns="http://www.w3.org/1999/xhtml"><p>FORMULA: C10H12N4O6</p></html>
    </notes>
</species>
   <species id="M_C01789_c" name="Campesterol" compartment="C_c">
    <notes>
     <html xmlns="http://www.w3.org/1999/xhtml"><p>FORMULA: C28H48O</p></html>
    </notes>
</species>
   <species id="M_C01794_c" name="Choloyl-CoA; 3alpha,7alpha,12alpha-Trihydroxy-5beta-cholanoyl-CoA; 3alpha,7alpha,12alpha-Trihydroxy-5beta-cholan-24-one-CoA" compartment="C_c">
    <notes>
     <html xmlns="http://www.w3.org/1999/xhtml"><p>FORMULA: C45H74N7O20P3S</p></html>
    </notes>
</species>
   <species id="M_C01801_c" name="Deoxyribose; 2-Deoxy-D-erythro-pentose; Thyminose; 2-Deoxy-D-ribose" compartment="C_c">
    <notes>
     <html xmlns="http://www.w3.org/1999/xhtml"><p>FORMULA: C5H10O4</p></html>
    </notes>
</species>
   <species id="M_C01802_c" name="Desmosterol; 24-Dehydrocholesterol; Cholesta-5,24-dien-3beta-ol" compartment="C_c">
    <notes>
     <html xmlns="http://www.w3.org/1999/xhtml"><p>FORMULA: C27H44O</p></html>
    </notes>
</species>
   <species id="M_C01829_c" name="O-(4-Hydroxy-3,5-diidophenyl)-3,5-diiodo-L-tyrosine; L-Thyroxine; 3,5,3'5'-Tetraiodo-L-thyronine; Levothyroxin; T4" compartment="C_c">
    <notes>
     <html xmlns="http://www.w3.org/1999/xhtml"><p>FORMULA: C15H11I4NO4</p></html>
    </notes>
</species>
   <species id="M_C01832_c" name="Lauroyl-CoA; Lauroyl coenzyme A; Dodecanoyl-CoA" compartment="C_c">
    <notes>
     <html xmlns="http://www.w3.org/1999/xhtml"><p>FORMULA: C33H58N7O17P3S</p></html>
    </notes>
</species>
   <species id="M_C01879_c" name="5-Oxoproline; Pyroglutamic acid; 5-Pyrrolidone-2-carboxylic acid; Pyroglutamate; 5-Oxo-L-proline; L-Pyroglutamic acid; L-5-Pyrrolidone-2-carboxylic acid" compartment="C_c">
    <notes>
     <html xmlns="http://www.w3.org/1999/xhtml"><p>FORMULA: C5H7NO3</p></html>
    </notes>
</species>
   <species id="M_C01880_c" name="epsilon-Caprolactone; 6-Hexanolide; 1-Oxa-2-oxocycloheptane; 2-Oxepanone; Hexano-6-lactone" compartment="C_c">
    <notes>
     <html xmlns="http://www.w3.org/1999/xhtml"><p>FORMULA: C6H10O2</p></html>
    </notes>
</species>
   <species id="M_C01885_c" name="1-Acylglycerol; Glyceride; Monoglyceride; Monoacylglycerol; 1-Monoacylglycerol" compartment="C_c">
    <notes>
     <html xmlns="http://www.w3.org/1999/xhtml"><p>FORMULA: C4H7O4R</p></html>
    </notes>
</species>
   <species id="M_C01920_c" name="Geranoyl-CoA; cis-Geranyl-CoA" compartment="C_c">
    <notes>
     <html xmlns="http://www.w3.org/1999/xhtml"><p>FORMULA: C31H50N7O17P3S</p></html>
    </notes>
</species>
   <species id="M_C01931_c" name="L-Lysyl-tRNA; L-Lysyl-tRNA(Lys)" compartment="C_c">
    <notes>
     <html xmlns="http://www.w3.org/1999/xhtml"><p>FORMULA: C16H29N2O11PR2(C5H8O6PR)n</p></html>
    </notes>
</species>
   <species id="M_C01944_c" name="Octanoyl-CoA" compartment="C_c">
    <notes>
     <html xmlns="http://www.w3.org/1999/xhtml"><p>FORMULA: C29H50N7O17P3S</p></html>
    </notes>
</species>
   <species id="M_C01953_c" name="Pregnenolone; 5-Pregnen-3beta-ol-20-one; 3beta-Hydroxypregn-5-en-20-one" compartment="C_c">
    <notes>
     <html xmlns="http://www.w3.org/1999/xhtml"><p>FORMULA: C21H32O2</p></html>
    </notes>
</species>
   <species id="M_C01958_c" name="Steryl ester; Sterol ester" compartment="C_c">
    <notes>
     <html xmlns="http://www.w3.org/1999/xhtml"><p>FORMULA: C18H27O2R</p></html>
    </notes>
</species>
   <species id="M_C01962_c" name="Thiocysteine" compartment="C_c">
    <notes>
     <html xmlns="http://www.w3.org/1999/xhtml"><p>FORMULA: C3H7NO2S2</p></html>
    </notes>
</species>
   <species id="M_C01996_c" name="Acetylcholine; O-Acetylcholine" compartment="C_c">
    <notes>
     <html xmlns="http://www.w3.org/1999/xhtml"><p>FORMULA: C7H16NO2</p></html>
    </notes>
</species>
   <species id="M_C02041_c" name="Eicosanoyl-CoA; Icosanoyl-CoA; Arachidoyl-CoA" compartment="C_c">
    <notes>
     <html xmlns="http://www.w3.org/1999/xhtml"><p>FORMULA: C41H74N7O17P3S</p></html>
    </notes>
</species>
   <species id="M_C02047_c" name="L-Leucyl-tRNA; L-Leucyl-tRNA(Leu)" compartment="C_c">
    <notes>
     <html xmlns="http://www.w3.org/1999/xhtml"><p>FORMULA: C21H32N6O11PR(C5H8O6PR)n</p></html>
    </notes>
</species>
   <species id="M_C02050_c" name="Linoleoyl-CoA; (9Z,12Z)-Octadecadienoyl-CoA" compartment="C_c">
    <notes>
     <html xmlns="http://www.w3.org/1999/xhtml"><p>FORMULA: C39H66N7O17P3S</p></html>
    </notes>
</species>
   <species id="M_C02051_c" name="Lipoylprotein; H-Protein-lipoyllysine" compartment="C_c">
    <notes>
     <html xmlns="http://www.w3.org/1999/xhtml"><p>FORMULA: C8H14NOS2R</p></html>
    </notes>
</species>
   <species id="M_C02075_c" name="Retinyl ester; all-trans-Retinyl ester" compartment="C_c">
    <notes>
     <html xmlns="http://www.w3.org/1999/xhtml"><p>FORMULA: C21H29O2R</p></html>
    </notes>
</species>
   <species id="M_C02094_c" name="beta-Carotene" compartment="C_c">
    <notes>
     <html xmlns="http://www.w3.org/1999/xhtml"><p>FORMULA: C40H56</p></html>
    </notes>
</species>
   <species id="M_C02110_c" name="11-cis-Retinal; 11-cis-Vitamin A aldehyde; 11-cis-Retinene" compartment="C_c">
    <notes>
     <html xmlns="http://www.w3.org/1999/xhtml"><p>FORMULA: C20H28O</p></html>
    </notes>
</species>
   <species id="M_C02140_c" name="Corticosterone; 11beta,21-Dihydroxy-4-pregnene-3,20-dione; Kendall's compound B; Reichstein's substance H" compartment="C_c">
    <notes>
     <html xmlns="http://www.w3.org/1999/xhtml"><p>FORMULA: C21H30O4</p></html>
    </notes>
</species>
   <species id="M_C02163_c" name="L-Arginyl-tRNA(Arg); L-Arginyl-tRNA" compartment="C_c">
    <notes>
     <html xmlns="http://www.w3.org/1999/xhtml"><p>FORMULA: C21H33N9O11PR(C5H8O6PR)n</p></html>
    </notes>
</species>
   <species id="M_C02165_c" name="Leukotriene B4; (6Z,8E,10E,14Z)-(5S,12R)-5,12-Dihydroxyeicosa-6,8,10,14-tetraenoate; (6Z,8E,10E,14Z)-(5S,12R)-5,12-Dihydroxyicosa-6,8,10,14-tetraenoate; LTB4" compartment="C_c">
    <notes>
     <html xmlns="http://www.w3.org/1999/xhtml"><p>FORMULA: C20H32O4</p></html>
    </notes>
</species>
   <species id="M_C02166_c" name="Leukotriene C4; LTC4" compartment="C_c">
    <notes>
     <html xmlns="http://www.w3.org/1999/xhtml"><p>FORMULA: C30H47N3O9S</p></html>
    </notes>
</species>
   <species id="M_C02170_c" name="Methylmalonate; Methylmalonic acid" compartment="C_c">
    <notes>
     <html xmlns="http://www.w3.org/1999/xhtml"><p>FORMULA: C4H6O4</p></html>
    </notes>
</species>
   <species id="M_C02188_c" name="Protein lysine; Peptidyl-L-lysine" compartment="C_c">
    <notes>
     <html xmlns="http://www.w3.org/1999/xhtml"><p>FORMULA: C7H13N3O2R2</p></html>
    </notes>
</species>
   <species id="M_C02189_c" name="Protein serine; Protein L-serine" compartment="C_c">
    <notes>
     <html xmlns="http://www.w3.org/1999/xhtml"><p>FORMULA: C4H6N2O3R2</p></html>
    </notes>
</species>
   <species id="M_C02191_c" name="Protoporphyrin; Protoporphyrin IX; Porphyrinogen IX" compartment="C_c">
    <notes>
     <html xmlns="http://www.w3.org/1999/xhtml"><p>FORMULA: C34H34N4O4</p></html>
    </notes>
</species>
   <species id="M_C02218_c" name="Dehydroalanine; 2-Aminoacrylate" compartment="C_c">
    <notes>
     <html xmlns="http://www.w3.org/1999/xhtml"><p>FORMULA: C3H5NO2</p></html>
    </notes>
</species>
   <species id="M_C02232_c" name="3-Oxoadipyl-CoA; beta-Ketoadipyl-CoA" compartment="C_c">
    <notes>
     <html xmlns="http://www.w3.org/1999/xhtml"><p>FORMULA: C6H7O4S</p></html>
    </notes>
</species>
   <species id="M_C02248_c" name="Apocytochrome c" compartment="C_c">
    <notes>
     <html xmlns="http://www.w3.org/1999/xhtml"><p>FORMULA: (C4H6N2O2SR2)2</p></html>
    </notes>
</species>
   <species id="M_C02249_c" name="Arachidonyl-CoA; Arachidonoyl-CoA; (5Z,8Z,11Z,14Z)-Icosatetraenoyl-CoA" compartment="C_c">
    <notes>
     <html xmlns="http://www.w3.org/1999/xhtml"><p>FORMULA: C41H66N7O17P3S</p></html>
    </notes>
</species>
   <species id="M_C02266_c" name="D-Xylonolactone; D-Xylono-1,5-lactone" compartment="C_c">
    <notes>
     <html xmlns="http://www.w3.org/1999/xhtml"><p>FORMULA: C5H8O5</p></html>
    </notes>
</species>
   <species id="M_C02282_c" name="Glutaminyl-tRNA; L-Glutaminyl-tRNA(Gln); Glutaminyl-tRNA(Gln); Gln-tRNA(Gln)" compartment="C_c">
    <notes>
     <html xmlns="http://www.w3.org/1999/xhtml"><p>FORMULA: C20H29N7O12PR(C5H8O6PR)n</p></html>
    </notes>
</species>
   <species id="M_C02288_c" name="Reduced insulin" compartment="C_c">
    <notes>
     <html xmlns="http://www.w3.org/1999/xhtml"><p>FORMULA: </p></html>
    </notes>
</species>
   <species id="M_C02291_c" name="L-Cystathionine" compartment="C_c">
    <notes>
     <html xmlns="http://www.w3.org/1999/xhtml"><p>FORMULA: C7H14N2O4S</p></html>
    </notes>
</species>
   <species id="M_C02305_c" name="Phosphocreatine; N-Phosphocreatine; Creatine phosphate" compartment="C_c">
    <notes>
     <html xmlns="http://www.w3.org/1999/xhtml"><p>FORMULA: C4H10N3O5P</p></html>
    </notes>
</species>
   <species id="M_C02315_c" name="Protein dithiol" compartment="C_c">
    <notes>
     <html xmlns="http://www.w3.org/1999/xhtml"><p>FORMULA: C7H11N3O3S2R2</p></html>
    </notes>
</species>
   <species id="M_C02320_c" name="R-S-Glutathione" compartment="C_c">
    <notes>
     <html xmlns="http://www.w3.org/1999/xhtml"><p>FORMULA: C10H16N3O6SR</p></html>
    </notes>
</species>
   <species id="M_C02325_c" name="Sinapyl alcohol; Sinapoyl alcohol" compartment="C_c">
    <notes>
     <html xmlns="http://www.w3.org/1999/xhtml"><p>FORMULA: C11H14O4</p></html>
    </notes>
</species>
   <species id="M_C02336_c" name="beta-D-Fructose; beta-Fruit sugar; beta-D-arabino-Hexulose; beta-Levulose; Fructose" compartment="C_c">
    <notes>
     <html xmlns="http://www.w3.org/1999/xhtml"><p>FORMULA: C6H12O6</p></html>
    </notes>
</species>
   <species id="M_C02350_c" name="(S)(+)-Allantoin; (S)-Allantoin" compartment="C_c">
    <notes>
     <html xmlns="http://www.w3.org/1999/xhtml"><p>FORMULA: C4H6N4O3</p></html>
    </notes>
</species>
   <species id="M_C02362_c" name="2-Oxosuccinamate; 2-Oxosuccinamic acid; gamma-Aminooxaloacetate; Oxaloacetamid" compartment="C_c">
    <notes>
     <html xmlns="http://www.w3.org/1999/xhtml"><p>FORMULA: C4H5NO4</p></html>
    </notes>
</species>
   <species id="M_C02373_c" name="4-Methylpentanal; Isocaproaldehyde; Isohexanal" compartment="C_c">
    <notes>
     <html xmlns="http://www.w3.org/1999/xhtml"><p>FORMULA: C6H12O</p></html>
    </notes>
</species>
   <species id="M_C02380_c" name="6-Mercaptopurine; Mercaptopurine" compartment="C_c">
    <notes>
     <html xmlns="http://www.w3.org/1999/xhtml"><p>FORMULA: C5H4N4S</p></html>
    </notes>
</species>
   <species id="M_C02411_c" name="Glutaconyl-1-CoA; 4-Carboxybut-2-enoyl-CoA" compartment="C_c">
    <notes>
     <html xmlns="http://www.w3.org/1999/xhtml"><p>FORMULA: C26H40N7O19P3S</p></html>
    </notes>
</species>
   <species id="M_C02412_c" name="Glycyl-tRNA(Gly)" compartment="C_c">
    <notes>
     <html xmlns="http://www.w3.org/1999/xhtml"><p>FORMULA: C12H20NO11PR2(C5H8O6PR)n</p></html>
    </notes>
</species>
   <species id="M_C02430_c" name="L-Methionyl-tRNA; L-Methionyl-tRNA(Met)" compartment="C_c">
    <notes>
     <html xmlns="http://www.w3.org/1999/xhtml"><p>FORMULA: C20H30N6O11PSR(C5H8O6PR)n</p></html>
    </notes>
</species>
   <species id="M_C02465_c" name="Triiodothyronine; 3,3'5-Triiodo-L-thyronine; L-3,5,3'-Triiodothyronine; 3,5,3'-Triiodothyronine; Liothyronine; 3,5,3'-Triiodo-L-thyronine; T3" compartment="C_c">
    <notes>
     <html xmlns="http://www.w3.org/1999/xhtml"><p>FORMULA: C15H12I3NO4</p></html>
    </notes>
</species>
   <species id="M_C02505_c" name="2-Phenylacetamide" compartment="C_c">
    <notes>
     <html xmlns="http://www.w3.org/1999/xhtml"><p>FORMULA: C8H9NO</p></html>
    </notes>
</species>
   <species id="M_C02512_c" name="3-Cyano-L-alanine; L-3-Cyanoalanine; L-beta-Cyanoalanine" compartment="C_c">
    <notes>
     <html xmlns="http://www.w3.org/1999/xhtml"><p>FORMULA: C4H6N2O2</p></html>
    </notes>
</species>
   <species id="M_C02515_c" name="3-Iodo-L-tyrosine" compartment="C_c">
    <notes>
     <html xmlns="http://www.w3.org/1999/xhtml"><p>FORMULA: C9H10INO3</p></html>
    </notes>
</species>
   <species id="M_C02530_c" name="Cholesterol ester" compartment="C_c">
    <notes>
     <html xmlns="http://www.w3.org/1999/xhtml"><p>FORMULA: C28H45O2R</p></html>
    </notes>
</species>
   <species id="M_C02538_c" name="Estrone 3-sulfate" compartment="C_c">
    <notes>
     <html xmlns="http://www.w3.org/1999/xhtml"><p>FORMULA: C18H22O5S</p></html>
    </notes>
</species>
   <species id="M_C02553_c" name="L-Seryl-tRNA(Ser)" compartment="C_c">
    <notes>
     <html xmlns="http://www.w3.org/1999/xhtml"><p>FORMULA: C13H22NO12PR2(C5H8O6PR)n</p></html>
    </notes>
</species>
   <species id="M_C02554_c" name="L-Valyl-tRNA(Val)" compartment="C_c">
    <notes>
     <html xmlns="http://www.w3.org/1999/xhtml"><p>FORMULA: C20H30N6O11PR(C5H8O6PR)n</p></html>
    </notes>
</species>
   <species id="M_C02576_c" name="Perillyl aldehyde; Perillaldehyde" compartment="C_c">
    <notes>
     <html xmlns="http://www.w3.org/1999/xhtml"><p>FORMULA: C10H14O</p></html>
    </notes>
</species>
   <species id="M_C02582_c" name="Protein disulfide" compartment="C_c">
    <notes>
     <html xmlns="http://www.w3.org/1999/xhtml"><p>FORMULA: C7H9N3O3S2R2</p></html>
    </notes>
</species>
   <species id="M_C02588_c" name="Retinyl palmitate; Vitamin A palmitate; all-trans-Retinyl palmitate; Retinol palmitate" compartment="C_c">
    <notes>
     <html xmlns="http://www.w3.org/1999/xhtml"><p>FORMULA: C36H60O2</p></html>
    </notes>
</species>
   <species id="M_C02593_c" name="Tetradecanoyl-CoA; Myristoyl-CoA" compartment="C_c">
    <notes>
     <html xmlns="http://www.w3.org/1999/xhtml"><p>FORMULA: C35H62N7O17P3S</p></html>
    </notes>
</species>
   <species id="M_C02630_c" name="2-Hydroxyglutarate" compartment="C_c">
    <notes>
     <html xmlns="http://www.w3.org/1999/xhtml"><p>FORMULA: C5H8O5</p></html>
    </notes>
</species>
   <species id="M_C02633_c" name="20-Hydroxyecdysone; Crustecdysone; Ecdysterone" compartment="C_c">
    <notes>
     <html xmlns="http://www.w3.org/1999/xhtml"><p>FORMULA: C27H44O7</p></html>
    </notes>
</species>
   <species id="M_C02642_c" name="3-Ureidopropionate; 3-Ureidopropanoate; beta-Ureidopropionic acid; N-Carbamoyl-beta-alanine" compartment="C_c">
    <notes>
     <html xmlns="http://www.w3.org/1999/xhtml"><p>FORMULA: C4H8N2O3</p></html>
    </notes>
</species>
   <species id="M_C02646_c" name="4-Coumaryl alcohol; 4-Hydroxycinnamyl alcohol; p-Coumaryl alcohol" compartment="C_c">
    <notes>
     <html xmlns="http://www.w3.org/1999/xhtml"><p>FORMULA: C9H10O2</p></html>
    </notes>
</species>
   <species id="M_C02670_c" name="D-Glucuronolactone; Glucurone; D-Glucurono-3,6-lactone; D-Glucurone" compartment="C_c">
    <notes>
     <html xmlns="http://www.w3.org/1999/xhtml"><p>FORMULA: C6H8O6</p></html>
    </notes>
</species>
   <species id="M_C02686_c" name="Galactosylceramide; Galactocerebroside; D-Galactosyl-N-acylsphingosine; Cerebroside; D-Galactosylceramide" compartment="C_c">
    <notes>
     <html xmlns="http://www.w3.org/1999/xhtml"><p>FORMULA: C25H46NO8R</p></html>
    </notes>
</species>
   <species id="M_C02693_c" name="(Indol-3-yl)acetamide; Indole-3-acetamide" compartment="C_c">
    <notes>
     <html xmlns="http://www.w3.org/1999/xhtml"><p>FORMULA: C10H10N2O</p></html>
    </notes>
</species>
   <species id="M_C02700_c" name="L-Formylkynurenine; N-Formyl-L-kynurenine; N-Formylkynurenine" compartment="C_c">
    <notes>
     <html xmlns="http://www.w3.org/1999/xhtml"><p>FORMULA: C11H12N2O4</p></html>
    </notes>
</species>
   <species id="M_C02702_c" name="L-Prolyl-tRNA(Pro)" compartment="C_c">
    <notes>
     <html xmlns="http://www.w3.org/1999/xhtml"><p>FORMULA: C15H24NO11PR2(C5H8O6PR)n</p></html>
    </notes>
</species>
   <species id="M_C02737_c" name="Phosphatidylserine; Phosphatidyl-L-serine; 1,2-Diacyl-sn-glycerol 3-phospho-L-serine; 3-O-sn-Phosphatidyl-L-serine; O3-Phosphatidyl-L-serine" compartment="C_c">
    <notes>
     <html xmlns="http://www.w3.org/1999/xhtml"><p>FORMULA: C8H12NO10PR2</p></html>
    </notes>
</species>
   <species id="M_C02763_c" name="2-Hydroxy-3-phenylpropenoate; enol-Phenylpyruvate; enol-Phenylpyruvic acid; enol-alpha-Ketohydrocinnamic acid" compartment="C_c">
    <notes>
     <html xmlns="http://www.w3.org/1999/xhtml"><p>FORMULA: C9H8O3</p></html>
    </notes>
</species>
   <species id="M_C02835_c" name="Imidazole-4-acetate; Imidazoleacetic acid; 4-Imidazoleacetate" compartment="C_c">
    <notes>
     <html xmlns="http://www.w3.org/1999/xhtml"><p>FORMULA: C5H6N2O2</p></html>
    </notes>
</species>
   <species id="M_C02839_c" name="L-Tyrosyl-tRNA(Tyr)" compartment="C_c">
    <notes>
     <html xmlns="http://www.w3.org/1999/xhtml"><p>FORMULA: C24H30N6O12PR(C5H8O6PR)n</p></html>
    </notes>
</species>
   <species id="M_C02909_c" name="(2-Naphthyl)methanol; 2-Naphthalenemethanol; 2-Hydroxymethylnaphthalene" compartment="C_c">
    <notes>
     <html xmlns="http://www.w3.org/1999/xhtml"><p>FORMULA: C11H10O</p></html>
    </notes>
</species>
   <species id="M_C02934_c" name="3-Dehydrosphinganine; 3-Dehydro-D-sphinganine" compartment="C_c">
    <notes>
     <html xmlns="http://www.w3.org/1999/xhtml"><p>FORMULA: C18H37NO2</p></html>
    </notes>
</species>
   <species id="M_C02939_c" name="3-Methylbutanoyl-CoA; Isovaleryl-CoA" compartment="C_c">
    <notes>
     <html xmlns="http://www.w3.org/1999/xhtml"><p>FORMULA: C26H44N7O17P3S</p></html>
    </notes>
</species>
   <species id="M_C02946_c" name="4-Acetamidobutanoate; N4-Acetylaminobutanoate" compartment="C_c">
    <notes>
     <html xmlns="http://www.w3.org/1999/xhtml"><p>FORMULA: C6H11NO3</p></html>
    </notes>
</species>
   <species id="M_C02960_c" name="Ceramide 1-phosphate; Ceramide phosphate" compartment="C_c">
    <notes>
     <html xmlns="http://www.w3.org/1999/xhtml"><p>FORMULA: C19H37NO6PR</p></html>
    </notes>
</species>
   <species id="M_C02967_c" name="DNA 5-methylcytosine; DNA containing 5-methylcytosine; 5-Methylcytosine (in DNA)" compartment="C_c">
    <notes>
     <html xmlns="http://www.w3.org/1999/xhtml"><p>FORMULA: C10H16N3O7P(C5H8O5PR)n(C5H8O5PR)n</p></html>
    </notes>
</species>
   <species id="M_C02972_c" name="Dihydrolipoylprotein; [H Protein]-dihydrolipoyllysine" compartment="C_c">
    <notes>
     <html xmlns="http://www.w3.org/1999/xhtml"><p>FORMULA: C8H16NOS2R</p></html>
    </notes>
</species>
   <species id="M_C02984_c" name="L-Aspartyl-tRNA(Asp)" compartment="C_c">
    <notes>
     <html xmlns="http://www.w3.org/1999/xhtml"><p>FORMULA: C14H22NO13PR2(C5H8O6PR)n</p></html>
    </notes>
</species>
   <species id="M_C02985_c" name="L-Fucose 1-phosphate; 6-Deoxy-L-galactose 1-phosphate; beta-L-Fucose 1-phosphate" compartment="C_c">
    <notes>
     <html xmlns="http://www.w3.org/1999/xhtml"><p>FORMULA: C6H13O8P</p></html>
    </notes>
</species>
   <species id="M_C02987_c" name="L-Glutamyl-tRNA(Glu)" compartment="C_c">
    <notes>
     <html xmlns="http://www.w3.org/1999/xhtml"><p>FORMULA: C20H28N6O13PR(C5H8O6PR)n</p></html>
    </notes>
</species>
   <species id="M_C02988_c" name="L-Histidyl-tRNA(His)" compartment="C_c">
    <notes>
     <html xmlns="http://www.w3.org/1999/xhtml"><p>FORMULA: C16H24N3O11PR2(C5H8O6PR)n</p></html>
    </notes>
</species>
   <species id="M_C02990_c" name="L-Palmitoylcarnitine" compartment="C_c">
    <notes>
     <html xmlns="http://www.w3.org/1999/xhtml"><p>FORMULA: C23H45NO4</p></html>
    </notes>
</species>
   <species id="M_C02992_c" name="L-Threonyl-tRNA(Thr)" compartment="C_c">
    <notes>
     <html xmlns="http://www.w3.org/1999/xhtml"><p>FORMULA: C14H24NO12PR2(C5H8O6PR)n</p></html>
    </notes>
</species>
   <species id="M_C03012_c" name="Naphthalene-1,2-diol; 1,2-Naphthalenediol; beta-Naphthohydroquinone; 1,2-Dihydroxynaphthalene" compartment="C_c">
    <notes>
     <html xmlns="http://www.w3.org/1999/xhtml"><p>FORMULA: C10H8O2</p></html>
    </notes>
</species>
   <species id="M_C03021_c" name="Protein asparagine; Protein L-asparagine" compartment="C_c">
    <notes>
     <html xmlns="http://www.w3.org/1999/xhtml"><p>FORMULA: C5H7N3O3R2</p></html>
    </notes>
</species>
   <species id="M_C03024_c" name="Reduced flavoprotein" compartment="C_c">
    <notes>
     <html xmlns="http://www.w3.org/1999/xhtml"><p>FORMULA: </p></html>
    </notes>
</species>
   <species id="M_C03028_c" name="Thiamin triphosphate; Thiamine triphosphate" compartment="C_c">
    <notes>
     <html xmlns="http://www.w3.org/1999/xhtml"><p>FORMULA: C12H20N4O10P3S</p></html>
    </notes>
</species>
   <species id="M_C03033_c" name="beta-D-Glucuronoside; Acceptor beta-D-glucuronoside; Glucuronide; beta-D-Glucuronide" compartment="C_c">
    <notes>
     <html xmlns="http://www.w3.org/1999/xhtml"><p>FORMULA: C6H9O7R</p></html>
    </notes>
</species>
   <species id="M_C03035_c" name="gamma-Linolenoyl-CoA" compartment="C_c">
    <notes>
     <html xmlns="http://www.w3.org/1999/xhtml"><p>FORMULA: C39H64N7O17P3S</p></html>
    </notes>
</species>
   <species id="M_C03069_c" name="3-Methylcrotonyl-CoA; 3-Methylbut-2-enoyl-CoA; 3-Methylcrotonoyl-CoA; Dimethylacryloyl-CoA" compartment="C_c">
    <notes>
     <html xmlns="http://www.w3.org/1999/xhtml"><p>FORMULA: C26H42N7O17P3S</p></html>
    </notes>
</species>
   <species id="M_C03078_c" name="4-Guanidinobutanamide" compartment="C_c">
    <notes>
     <html xmlns="http://www.w3.org/1999/xhtml"><p>FORMULA: C5H12N4O</p></html>
    </notes>
</species>
   <species id="M_C03090_c" name="5-Phosphoribosylamine; 5-Phospho-beta-D-ribosylamine; 5-Phospho-D-ribosylamine; 5-Phosphoribosyl-1-amine" compartment="C_c">
    <notes>
     <html xmlns="http://www.w3.org/1999/xhtml"><p>FORMULA: C5H12NO7P</p></html>
    </notes>
</species>
   <species id="M_C03125_c" name="L-Cysteinyl-tRNA(Cys)" compartment="C_c">
    <notes>
     <html xmlns="http://www.w3.org/1999/xhtml"><p>FORMULA: C18H26N6O11PSR(C5H8O6PR)n</p></html>
    </notes>
</species>
   <species id="M_C03127_c" name="L-Isoleucyl-tRNA(Ile)" compartment="C_c">
    <notes>
     <html xmlns="http://www.w3.org/1999/xhtml"><p>FORMULA: C21H32N6O11PR(C5H8O6PR)n</p></html>
    </notes>
</species>
   <species id="M_C03129_c" name="Long-chain acid anion" compartment="C_c">
    <notes>
     <html xmlns="http://www.w3.org/1999/xhtml"><p>FORMULA: C3H4O2R(C2H4)n</p></html>
    </notes>
</species>
   <species id="M_C03150_c" name="N-Ribosylnicotinamide; 1-(beta-D-Ribofuranosyl)nicotinamide" compartment="C_c">
    <notes>
     <html xmlns="http://www.w3.org/1999/xhtml"><p>FORMULA: C11H15N2O5</p></html>
    </notes>
</species>
   <species id="M_C03161_c" name="Oxidized flavoprotein" compartment="C_c">
    <notes>
     <html xmlns="http://www.w3.org/1999/xhtml"><p>FORMULA: </p></html>
    </notes>
</species>
   <species id="M_C03167_c" name="Phosphonoacetaldehyde; 2-Phosphonoacetaldehyde; 2-Oxoethylphosphonate" compartment="C_c">
    <notes>
     <html xmlns="http://www.w3.org/1999/xhtml"><p>FORMULA: C2H5O4P</p></html>
    </notes>
</species>
   <species id="M_C03193_c" name="(5-L-Glutamyl)-peptide" compartment="C_c">
    <notes>
     <html xmlns="http://www.w3.org/1999/xhtml"><p>FORMULA: C7H11N2O5R(C2H2NOR)n</p></html>
    </notes>
</species>
   <species id="M_C03201_c" name="1-Alkyl-2-acylglycerol; 2-Acyl-1-alkyl-sn-glycerol" compartment="C_c">
    <notes>
     <html xmlns="http://www.w3.org/1999/xhtml"><p>FORMULA: C4H6O4R2</p></html>
    </notes>
</species>
   <species id="M_C03221_c" name="2-trans-Dodecenoyl-CoA; (2E)-Dodec-2-enoyl-CoA; (2E)-Dodecenoyl-CoA" compartment="C_c">
    <notes>
     <html xmlns="http://www.w3.org/1999/xhtml"><p>FORMULA: C33H56N7O17P3S</p></html>
    </notes>
</species>
   <species id="M_C03227_c" name="3-Hydroxy-L-kynurenine" compartment="C_c">
    <notes>
     <html xmlns="http://www.w3.org/1999/xhtml"><p>FORMULA: C10H12N2O4</p></html>
    </notes>
</species>
   <species id="M_C03231_c" name="3-Methylglutaconyl-CoA; trans-3-Methylglutaconyl-CoA; (E)-3-Methylglutaconyl-1-CoA" compartment="C_c">
    <notes>
     <html xmlns="http://www.w3.org/1999/xhtml"><p>FORMULA: C27H42N7O19P3S</p></html>
    </notes>
</species>
   <species id="M_C03232_c" name="3-Phosphonooxypyruvate; 3-Phosphonooxypyruvic acid; 3-Phosphohydroxypyruvate; 3-Phosphohydroxypyruvic acid" compartment="C_c">
    <notes>
     <html xmlns="http://www.w3.org/1999/xhtml"><p>FORMULA: C3H5O7P</p></html>
    </notes>
</species>
   <species id="M_C03242_c" name="(8Z,11Z,14Z)-Icosatrienoic acid; Dihomo-gamma-linolenic acid; (Z,Z,Z)-8,11,14-Eicosatrienoic acid; (Z,Z,Z)-8,11,14-Icosatrienoic acid; (Z,Z,Z)-8,11,14-Eicosatrienoate; (Z,Z,Z)-8,11,14-Icosatrienoate; 8,11,14-Eicosatrienoate; 8,11,14-Icosatrienoate" compartment="C_c">
    <notes>
     <html xmlns="http://www.w3.org/1999/xhtml"><p>FORMULA: C20H34O2</p></html>
    </notes>
</species>
   <species id="M_C03263_c" name="Coproporphyrinogen III" compartment="C_c">
    <notes>
     <html xmlns="http://www.w3.org/1999/xhtml"><p>FORMULA: C36H44N4O8</p></html>
    </notes>
</species>
   <species id="M_C03284_c" name="L-3-Amino-isobutanoate; (S)-3-Amino-isobutyrate; L-3-Amino-isobutyrate; (S)-3-Amino-isobutanoate; (S)-3-Amino-2-methylpropanoate" compartment="C_c">
    <notes>
     <html xmlns="http://www.w3.org/1999/xhtml"><p>FORMULA: C4H9NO2</p></html>
    </notes>
</species>
   <species id="M_C03344_c" name="2-Methylacetoacetyl-CoA; 2-Methyl-3-acetoacetyl-CoA" compartment="C_c">
    <notes>
     <html xmlns="http://www.w3.org/1999/xhtml"><p>FORMULA: C26H42N7O18P3S</p></html>
    </notes>
</species>
   <species id="M_C03345_c" name="2-Methylbut-2-enoyl-CoA; trans-2-Methylbut-2-enoyl-CoA; Tiglyl-CoA; (E)-2-Methylcrotonoyl-CoA; Methylcrotonoyl-CoA; Methylcrotonyl-CoA; Tigloyl-CoA; 2-Methylcrotanoyl-CoA" compartment="C_c">
    <notes>
     <html xmlns="http://www.w3.org/1999/xhtml"><p>FORMULA: C26H42N7O17P3S</p></html>
    </notes>
</species>
   <species id="M_C03360_c" name="4-Nitrophenyl phosphate" compartment="C_c">
    <notes>
     <html xmlns="http://www.w3.org/1999/xhtml"><p>FORMULA: C6H6NO6P</p></html>
    </notes>
</species>
   <species id="M_C03363_c" name="5-L-Glutamyl amino acid; L-gamma-Glutamyl amino acid" compartment="C_c">
    <notes>
     <html xmlns="http://www.w3.org/1999/xhtml"><p>FORMULA: C7H11N2O5R</p></html>
    </notes>
</species>
   <species id="M_C03372_c" name="Acylglycerone phosphate; Dihydroxyacetone phosphate acyl ester; 1-Acyl-glycerone 3-phosphate" compartment="C_c">
    <notes>
     <html xmlns="http://www.w3.org/1999/xhtml"><p>FORMULA: C4H6O7PR</p></html>
    </notes>
</species>
   <species id="M_C03373_c" name="Aminoimidazole ribotide; AIR; 1-(5'-Phosphoribosyl)-5-aminoimidazole; 5'-Phosphoribosyl-5-aminoimidazole; 1-(5-Phospho-D-ribosyl)-5-aminoimidazole; 5-Amino-1-(5-phospho-D-ribosyl)imidazole" compartment="C_c">
    <notes>
     <html xmlns="http://www.w3.org/1999/xhtml"><p>FORMULA: C8H14N3O7P</p></html>
    </notes>
</species>
   <species id="M_C03402_c" name="L-Asparaginyl-tRNA(Asn); Asn-tRNA(Asn); Asparaginyl-tRNA(Asn)" compartment="C_c">
    <notes>
     <html xmlns="http://www.w3.org/1999/xhtml"><p>FORMULA: C14H23N2O12PR2(C5H8O6PR)n</p></html>
    </notes>
</species>
   <species id="M_C03406_c" name="N-(L-Arginino)succinate; 2-(Nomega-L-Arginino)succinate; L-Argininosuccinate; L-Argininosuccinic acid; L-Arginosuccinic acid" compartment="C_c">
    <notes>
     <html xmlns="http://www.w3.org/1999/xhtml"><p>FORMULA: C10H18N4O6</p></html>
    </notes>
</species>
   <species id="M_C03440_c" name="cis-4-Hydroxy-D-proline" compartment="C_c">
    <notes>
     <html xmlns="http://www.w3.org/1999/xhtml"><p>FORMULA: C5H9NO3</p></html>
    </notes>
</species>
   <species id="M_C03451_c" name="(R)-S-Lactoylglutathione; S-D-Lactoylglutathione" compartment="C_c">
    <notes>
     <html xmlns="http://www.w3.org/1999/xhtml"><p>FORMULA: C13H21N3O8S</p></html>
    </notes>
</species>
   <species id="M_C03454_c" name="1-Alkenyl-2-acylglycerol" compartment="C_c">
    <notes>
     <html xmlns="http://www.w3.org/1999/xhtml"><p>FORMULA: C6H8O4R2</p></html>
    </notes>
</species>
   <species id="M_C03455_c" name="11-cis-Retinyl palmitate" compartment="C_c">
    <notes>
     <html xmlns="http://www.w3.org/1999/xhtml"><p>FORMULA: C36H60O2</p></html>
    </notes>
</species>
   <species id="M_C03460_c" name="2-Methylprop-2-enoyl-CoA; Methacrylyl-CoA; Methylacrylyl-CoA" compartment="C_c">
    <notes>
     <html xmlns="http://www.w3.org/1999/xhtml"><p>FORMULA: C25H40N7O17P3S</p></html>
    </notes>
</species>
   <species id="M_C03479_c" name="5-Formyltetrahydrofolate; L(-)-5-Formyl-5,6,7,8-tetrahydrofolic acid; Folinic acid" compartment="C_c">
    <notes>
     <html xmlns="http://www.w3.org/1999/xhtml"><p>FORMULA: C20H23N7O7</p></html>
    </notes>
</species>
   <species id="M_C03492_c" name="D-4'-Phosphopantothenate; (R)-4'-Phosphopantothenate" compartment="C_c">
    <notes>
     <html xmlns="http://www.w3.org/1999/xhtml"><p>FORMULA: C9H18NO8P</p></html>
    </notes>
</species>
   <species id="M_C03508_c" name="L-2-Amino-3-oxobutanoic acid; L-2-Amino-3-oxobutanoate; L-2-Amino-acetoacetate; (S)-2-Amino-3-oxobutanoic acid" compartment="C_c">
    <notes>
     <html xmlns="http://www.w3.org/1999/xhtml"><p>FORMULA: C4H7NO3</p></html>
    </notes>
</species>
   <species id="M_C03511_c" name="L-Phenylalanyl-tRNA(Phe)" compartment="C_c">
    <notes>
     <html xmlns="http://www.w3.org/1999/xhtml"><p>FORMULA: C19H26NO11PR2(C5H8O6PR)n</p></html>
    </notes>
</species>
   <species id="M_C03512_c" name="L-Tryptophanyl-tRNA(Trp)" compartment="C_c">
    <notes>
     <html xmlns="http://www.w3.org/1999/xhtml"><p>FORMULA: C26H31N7O11PR(C5H8O6PR)n</p></html>
    </notes>
</species>
   <species id="M_C03518_c" name="N-Acetyl-D-glucosaminide" compartment="C_c">
    <notes>
     <html xmlns="http://www.w3.org/1999/xhtml"><p>FORMULA: C8H14NO6R</p></html>
    </notes>
</species>
   <species id="M_C03541_c" name="Tetrahydrofolyl-[Glu](n); Tetrahydrofolyl-[Glu](n+1); THF-polyglutamate; Tetrahydropteroyl-[gamma-Glu]n; Tetrahydropteroyl-[gamma-Glu]n+1" compartment="C_c">
    <notes>
     <html xmlns="http://www.w3.org/1999/xhtml"><p>FORMULA: C19H23N7O6(C5H7NO3)n</p></html>
    </notes>
</species>
   <species id="M_C03546_c" name="myo-Inositol 4-phosphate; D-myo-Inositol 4-phosphate; 1D-myo-Inositol 4-phosphate; 1D-myo-Inositol 4-monophosphate; Inositol 4-phosphate" compartment="C_c">
    <notes>
     <html xmlns="http://www.w3.org/1999/xhtml"><p>FORMULA: C6H13O9P</p></html>
    </notes>
</species>
   <species id="M_C03557_c" name="2-Aminoethylphosphonate; (2-Aminoethyl)phosphonate; Ciliatine" compartment="C_c">
    <notes>
     <html xmlns="http://www.w3.org/1999/xhtml"><p>FORMULA: C2H8NO3P</p></html>
    </notes>
</species>
   <species id="M_C03564_c" name="1-Pyrroline-2-carboxylate; 1-Pyrroline-2-carboxylic acid; delta1-Pyrroline 2-carboxylate" compartment="C_c">
    <notes>
     <html xmlns="http://www.w3.org/1999/xhtml"><p>FORMULA: C5H7NO2</p></html>
    </notes>
</species>
   <species id="M_C03595_c" name="8,11,14-Eicosatrienoyl-CoA; 8,11,14-Icosatrienoyl-CoA; (8Z,11Z,14Z)-Icosatrienoyl-CoA" compartment="C_c">
    <notes>
     <html xmlns="http://www.w3.org/1999/xhtml"><p>FORMULA: C41H68N7O17P3S</p></html>
    </notes>
</species>
   <species id="M_C03620_c" name="Monocarboxylic acid amide" compartment="C_c">
    <notes>
     <html xmlns="http://www.w3.org/1999/xhtml"><p>FORMULA: CH2NOR</p></html>
    </notes>
</species>
   <species id="M_C03684_c" name="6-Pyruvoyltetrahydropterin; 6-(1,2-Dioxopropyl)-5,6,7,8-tetrahydropterin; 6-Pyruvoyl-5,6,7,8-tetrahydropterin" compartment="C_c">
    <notes>
     <html xmlns="http://www.w3.org/1999/xhtml"><p>FORMULA: C9H11N5O3</p></html>
    </notes>
</species>
   <species id="M_C03715_c" name="O-Alkylglycerone phosphate; Alkyl-glycerone 3-phosphate; Dihydroxyacetone phosphate alkyl ether" compartment="C_c">
    <notes>
     <html xmlns="http://www.w3.org/1999/xhtml"><p>FORMULA: C3H6O6PR</p></html>
    </notes>
</species>
   <species id="M_C03740_c" name="(5-L-Glutamyl)-L-amino acid; L-gamma-Glutamyl-L-amino acid" compartment="C_c">
    <notes>
     <html xmlns="http://www.w3.org/1999/xhtml"><p>FORMULA: C7H11N2O5R</p></html>
    </notes>
</species>
   <species id="M_C03758_c" name="Dopamine; 4-(2-Aminoethyl)-1,2-benzenediol; 4-(2-Aminoethyl)benzene-1,2-diol; 3,4-Dihydroxyphenethylamine; 2-(3,4-Dihydroxyphenyl)ethylamine" compartment="C_c">
    <notes>
     <html xmlns="http://www.w3.org/1999/xhtml"><p>FORMULA: C8H11NO2</p></html>
    </notes>
</species>
   <species id="M_C03765_c" name="4-Hydroxyphenylacetaldehyde; 2-(4-Hydroxyphenyl)acetaldehyde" compartment="C_c">
    <notes>
     <html xmlns="http://www.w3.org/1999/xhtml"><p>FORMULA: C8H8O2</p></html>
    </notes>
</species>
   <species id="M_C03785_c" name="D-Tagatose 1,6-bisphosphate" compartment="C_c">
    <notes>
     <html xmlns="http://www.w3.org/1999/xhtml"><p>FORMULA: C6H14O12P2</p></html>
    </notes>
</species>
   <species id="M_C03793_c" name="N6,N6,N6-Trimethyl-L-lysine" compartment="C_c">
    <notes>
     <html xmlns="http://www.w3.org/1999/xhtml"><p>FORMULA: C9H20N2O2</p></html>
    </notes>
</species>
   <species id="M_C03794_c" name="N6-(1,2-Dicarboxyethyl)-AMP; N6-(1,2-Dicarboxyethyl)AMP; Adenylosuccinate; Adenylosuccinic acid" compartment="C_c">
    <notes>
     <html xmlns="http://www.w3.org/1999/xhtml"><p>FORMULA: C14H18N5O11P</p></html>
    </notes>
</species>
   <species id="M_C03819_c" name="1-Acylglycerophosphoinositol; 1-Acyl-sn-glycero-3-phosphoinositol" compartment="C_c">
    <notes>
     <html xmlns="http://www.w3.org/1999/xhtml"><p>FORMULA: C10H18O12PR</p></html>
    </notes>
</species>
   <species id="M_C03824_c" name="2-Aminomuconate semialdehyde; 2-Aminomuconate 6-semialdehyde" compartment="C_c">
    <notes>
     <html xmlns="http://www.w3.org/1999/xhtml"><p>FORMULA: C6H7NO3</p></html>
    </notes>
</species>
   <species id="M_C03838_c" name="5'-Phosphoribosylglycinamide; GAR; N1-(5-Phospho-D-ribosyl)glycinamide; Glycinamide ribonucleotide" compartment="C_c">
    <notes>
     <html xmlns="http://www.w3.org/1999/xhtml"><p>FORMULA: C7H15N2O8P</p></html>
    </notes>
</species>
   <species id="M_C03845_c" name="5alpha-Cholest-8-en-3beta-ol; Zymostenol; Cholestenol" compartment="C_c">
    <notes>
     <html xmlns="http://www.w3.org/1999/xhtml"><p>FORMULA: C27H46O</p></html>
    </notes>
</species>
   <species id="M_C03862_c" name="Dolichyl phosphate D-mannose; Dolichyl D-mannosyl phosphate" compartment="C_c">
    <notes>
     <html xmlns="http://www.w3.org/1999/xhtml"><p>FORMULA: C26H47O9P(C5H8)n</p></html>
    </notes>
</species>
   <species id="M_C03912_c" name="(S)-1-Pyrroline-5-carboxylate; L-1-Pyrroline-5-carboxylate; 1-Pyrroline-5-carboxylate" compartment="C_c">
    <notes>
     <html xmlns="http://www.w3.org/1999/xhtml"><p>FORMULA: C5H7NO2</p></html>
    </notes>
</species>
   <species id="M_C03939_c" name="Acetyl-[acyl-carrier protein]" compartment="C_c">
    <notes>
     <html xmlns="http://www.w3.org/1999/xhtml"><p>FORMULA: C2H3OSR</p></html>
    </notes>
</species>
   <species id="M_C04006_c" name="1D-myo-Inositol 3-phosphate; D-myo-Inositol 3-phosphate; myo-Inositol 3-phosphate; Inositol 3-phosphate; 1D-myo-Inositol 3-monophosphate; D-myo-Inositol 3-monophosphate; myo-Inositol 3-monophosphate; Inositol 3-monophosphate; 1L-myo-Inositol 1-phosphate; L-myo-Inositol 1-phosphate" compartment="C_c">
    <notes>
     <html xmlns="http://www.w3.org/1999/xhtml"><p>FORMULA: C6H13O9P</p></html>
    </notes>
</species>
   <species id="M_C04043_c" name="3,4-Dihydroxyphenylacetaldehyde; Protocatechuatealdehyde" compartment="C_c">
    <notes>
     <html xmlns="http://www.w3.org/1999/xhtml"><p>FORMULA: C8H8O3</p></html>
    </notes>
</species>
   <species id="M_C04051_c" name="5-Amino-4-imidazolecarboxyamide" compartment="C_c">
    <notes>
     <html xmlns="http://www.w3.org/1999/xhtml"><p>FORMULA: C4H6N4O</p></html>
    </notes>
</species>
   <species id="M_C04063_c" name="D-myo-Inositol 3,4-bisphosphate; 1D-myo-Inositol 3,4-bisphosphate; Inositol 3,4-bisphosphate" compartment="C_c">
    <notes>
     <html xmlns="http://www.w3.org/1999/xhtml"><p>FORMULA: C6H14O12P2</p></html>
    </notes>
</species>
   <species id="M_C04076_c" name="L-2-Aminoadipate 6-semialdehyde; 2-Aminoadipate 6-semialdehyde; L-Allysine; Allysine; (S)-2-Amino-6-oxohexanoate" compartment="C_c">
    <notes>
     <html xmlns="http://www.w3.org/1999/xhtml"><p>FORMULA: C6H11NO3</p></html>
    </notes>
</species>
   <species id="M_C04079_c" name="N-((R)-Pantothenoyl)-L-cysteine; D-Pantothenoyl-L-cysteine; N-Pantothenoylcysteine" compartment="C_c">
    <notes>
     <html xmlns="http://www.w3.org/1999/xhtml"><p>FORMULA: C12H22N2O6S</p></html>
    </notes>
</species>
   <species id="M_C04144_c" name="Tetrahydropteroyltri-L-glutamate" compartment="C_c">
    <notes>
     <html xmlns="http://www.w3.org/1999/xhtml"><p>FORMULA: C29H37N9O12</p></html>
    </notes>
</species>
   <species id="M_C04188_c" name="S-Methyl-5-thio-D-ribose 1-phosphate; S-Methyl-5-thio-alpha-D-ribose 1-phosphate; S-Methyl-5-thio-5-deoxy-D-ribose 1-phosphate" compartment="C_c">
    <notes>
     <html xmlns="http://www.w3.org/1999/xhtml"><p>FORMULA: C6H13O7PS</p></html>
    </notes>
</species>
   <species id="M_C04230_c" name="1-Acyl-sn-glycero-3-phosphocholine; 1-Acyl-sn-glycerol-3-phosphocholine; alpha-Acylglycerophosphocholine; 2-Lysolecithin; 2-Lysophosphatidylcholine; 1-Acylglycerophosphocholine" compartment="C_c">
    <notes>
     <html xmlns="http://www.w3.org/1999/xhtml"><p>FORMULA: C9H20NO7PR</p></html>
    </notes>
</species>
   <species id="M_C04233_c" name="2-Acyl-sn-glycero-3-phosphocholine; 2-Acylglycero-3-phosphocholine; 1-Lysophosphatidylcholine; 1-Lysolecithin; 3-Lysolecithin" compartment="C_c">
    <notes>
     <html xmlns="http://www.w3.org/1999/xhtml"><p>FORMULA: C9H20NO7PR</p></html>
    </notes>
</species>
   <species id="M_C04242_c" name="5-Fluorodeoxyuridine monophosphate" compartment="C_c">
    <notes>
     <html xmlns="http://www.w3.org/1999/xhtml"><p>FORMULA: C9H12FN2O8P</p></html>
    </notes>
</species>
   <species id="M_C04244_c" name="6-Lactoyl-5,6,7,8-tetrahydropterin" compartment="C_c">
    <notes>
     <html xmlns="http://www.w3.org/1999/xhtml"><p>FORMULA: C9H13N5O3</p></html>
    </notes>
</species>
   <species id="M_C04253_c" name="Electron-transferring flavoprotein" compartment="C_c">
    <notes>
     <html xmlns="http://www.w3.org/1999/xhtml"><p>FORMULA: </p></html>
    </notes>
</species>
   <species id="M_C04261_c" name="Protein N(pi)-phospho-L-histidine; Protein N-pros-phospho-L-histidine; Protein N-pros-phosphohistidine; Protein Npi-phospho-L-histidine" compartment="C_c">
    <notes>
     <html xmlns="http://www.w3.org/1999/xhtml"><p>FORMULA: C7H9N4O5PR2</p></html>
    </notes>
</species>
   <species id="M_C04281_c" name="L-1-Pyrroline-3-hydroxy-5-carboxylate; 3-Hydroxy-L-1-pyrroline-5-carboxylate; (3R,5S)-1-Pyrroline-3-hydroxy-5-carboxylate" compartment="C_c">
    <notes>
     <html xmlns="http://www.w3.org/1999/xhtml"><p>FORMULA: C5H7NO3</p></html>
    </notes>
</species>
   <species id="M_C04282_c" name="1-Pyrroline-4-hydroxy-2-carboxylate" compartment="C_c">
    <notes>
     <html xmlns="http://www.w3.org/1999/xhtml"><p>FORMULA: C5H7NO3</p></html>
    </notes>
</species>
   <species id="M_C04317_c" name="1-Organyl-2-lyso-sn-glycero-3-phosphocholine; 1-Radyl-2-lyso-sn-glycero-3-phosphocholine; 1-Alkyl-2-lyso-sn-glycero-3-phosphocholine; 1-Alkyl-sn-glycero-3-phosphocholine" compartment="C_c">
    <notes>
     <html xmlns="http://www.w3.org/1999/xhtml"><p>FORMULA: C8H20NO6PR</p></html>
    </notes>
</species>
   <species id="M_C04352_c" name="(R)-4'-Phosphopantothenoyl-L-cysteine; N-[(R)-4'-Phosphopantothenoyl]-L-cysteine" compartment="C_c">
    <notes>
     <html xmlns="http://www.w3.org/1999/xhtml"><p>FORMULA: C12H23N2O9PS</p></html>
    </notes>
</species>
   <species id="M_C04373_c" name="3alpha-Hydroxy-5beta-androstan-17-one; Etiocholan-3alpha-ol-17-one; 3alpha-Hydroxyetiocholan-17-one" compartment="C_c">
    <notes>
     <html xmlns="http://www.w3.org/1999/xhtml"><p>FORMULA: C19H30O2</p></html>
    </notes>
</species>
   <species id="M_C04376_c" name="5'-Phosphoribosyl-N-formylglycinamide; N-Formyl-GAR; N-Formylglycinamide ribonucleotide; N2-Formyl-N1-(5-phospho-D-ribosyl)glycinamide" compartment="C_c">
    <notes>
     <html xmlns="http://www.w3.org/1999/xhtml"><p>FORMULA: C8H15N2O9P</p></html>
    </notes>
</species>
   <species id="M_C04377_c" name="5,10-Methylenetetrahydromethanopterin; N5,N10-Methylenetetrahydromethanopterin" compartment="C_c">
    <notes>
     <html xmlns="http://www.w3.org/1999/xhtml"><p>FORMULA: C31H45N6O16P</p></html>
    </notes>
</species>
   <species id="M_C04392_c" name="P1,P4-Bis(5'-xanthosyl) tetraphosphate; XppppX" compartment="C_c">
    <notes>
     <html xmlns="http://www.w3.org/1999/xhtml"><p>FORMULA: C20H26N8O23P4</p></html>
    </notes>
</species>
   <species id="M_C04405_c" name="(2S,3S)-3-Hydroxy-2-methylbutanoyl-CoA; (S)-3-Hydroxy-2-methylbutyryl-CoA" compartment="C_c">
    <notes>
     <html xmlns="http://www.w3.org/1999/xhtml"><p>FORMULA: C26H44N7O18P3S</p></html>
    </notes>
</species>
   <species id="M_C04409_c" name="2-Amino-3-carboxymuconate semialdehyde; 2-Amino-3-(3-oxoprop-1-enyl)-but-2-enedioate; 2-Amino-3-(3-oxoprop-1-en-1-yl)but-2-enedioate" compartment="C_c">
    <notes>
     <html xmlns="http://www.w3.org/1999/xhtml"><p>FORMULA: C7H7NO5</p></html>
    </notes>
</species>
   <species id="M_C04419_c" name="Carboxybiotin-carboxyl-carrier protein" compartment="C_c">
    <notes>
     <html xmlns="http://www.w3.org/1999/xhtml"><p>FORMULA: C18H26N5O6SR2</p></html>
    </notes>
</species>
   <species id="M_C04438_c" name="1-Acyl-sn-glycero-3-phosphoethanolamine; L-2-Lysophosphatidylethanolamine" compartment="C_c">
    <notes>
     <html xmlns="http://www.w3.org/1999/xhtml"><p>FORMULA: C6H13NO7PR</p></html>
    </notes>
</species>
   <species id="M_C04475_c" name="1-Alkyl-2-acylglycerophosphoethanolamine; 1-Radyl-2-acyl-sn-glycero-3-phosphoethanolamine; 1-Organyl-2-acyl-sn-glycero-3-phosphoethanolamine; O-1-Alkyl-2-acyl-sn-glycero-3-phosphoethanolamine; 2-Acyl-1-alkyl-sn-glycero-3-phosphoethanolamine" compartment="C_c">
    <notes>
     <html xmlns="http://www.w3.org/1999/xhtml"><p>FORMULA: C6H12NO7PR2</p></html>
    </notes>
</species>
   <species id="M_C04477_c" name="1D-myo-Inositol 1,3,4,6-tetrakisphosphate; D-myo-Inositol 1,3,4,6-tetrakisphosphate; Inositol 1,3,4,6-tetrakisphosphate" compartment="C_c">
    <notes>
     <html xmlns="http://www.w3.org/1999/xhtml"><p>FORMULA: C6H16O18P4</p></html>
    </notes>
</species>
   <species id="M_C04487_c" name="5-(D-Galactosyloxy)-L-lysine-procollagen; Procollagen 5-(D-galactosyl)-L-lysine; Procollagen 5-(D-galactosyloxy)-L-lysine; Procollagen beta-D-galactosyl-L-hydroxylysine" compartment="C_c">
    <notes>
     <html xmlns="http://www.w3.org/1999/xhtml"><p>FORMULA: C13H23N3O8R2</p></html>
    </notes>
</species>
   <species id="M_C04489_c" name="5-Methyltetrahydropteroyltri-L-glutamate" compartment="C_c">
    <notes>
     <html xmlns="http://www.w3.org/1999/xhtml"><p>FORMULA: C30H39N9O12</p></html>
    </notes>
</species>
   <species id="M_C04494_c" name="Guanosine 3'-diphosphate 5'-triphosphate; Guanosine 5'-triphosphate,3'-diphosphate" compartment="C_c">
    <notes>
     <html xmlns="http://www.w3.org/1999/xhtml"><p>FORMULA: C10H18N5O20P5</p></html>
    </notes>
</species>
   <species id="M_C04501_c" name="N-Acetyl-alpha-D-glucosamine 1-phosphate" compartment="C_c">
    <notes>
     <html xmlns="http://www.w3.org/1999/xhtml"><p>FORMULA: C8H16NO9P</p></html>
    </notes>
</species>
   <species id="M_C04520_c" name="1D-myo-Inositol 3,4,5,6-tetrakisphosphate; D-myo-Inositol 3,4,5,6-tetrakisphosphate; Inositol 3,4,5,6-tetrakisphosphate" compartment="C_c">
    <notes>
     <html xmlns="http://www.w3.org/1999/xhtml"><p>FORMULA: C6H16O18P4</p></html>
    </notes>
</species>
   <species id="M_C04549_c" name="1-Phosphatidyl-1D-myo-inositol 3-phosphate; 1,2-Diacyl-sn-glycero-3-phospho-(1'-myo-inositol-3'-phosphate)" compartment="C_c">
    <notes>
     <html xmlns="http://www.w3.org/1999/xhtml"><p>FORMULA: C11H18O16P2R2</p></html>
    </notes>
</species>
   <species id="M_C04570_c" name="Reduced electron-transferring flavoprotein" compartment="C_c">
    <notes>
     <html xmlns="http://www.w3.org/1999/xhtml"><p>FORMULA: </p></html>
    </notes>
</species>
   <species id="M_C04582_c" name="S-Methyl-5-thio-D-ribulose 1-phosphate" compartment="C_c">
    <notes>
     <html xmlns="http://www.w3.org/1999/xhtml"><p>FORMULA: C6H13O7PS</p></html>
    </notes>
</species>
   <species id="M_C04598_c" name="2-Acetyl-1-alkyl-sn-glycero-3-phosphocholine; Platelet-activating factor; PAF" compartment="C_c">
    <notes>
     <html xmlns="http://www.w3.org/1999/xhtml"><p>FORMULA: C10H22NO7PR</p></html>
    </notes>
</species>
   <species id="M_C04618_c" name="(3R)-3-Hydroxybutanoyl-[acyl-carrier protein]; (R)-3-Hydroxybutanoyl-[acyl-carrier protein]" compartment="C_c">
    <notes>
     <html xmlns="http://www.w3.org/1999/xhtml"><p>FORMULA: C4H7O2SR</p></html>
    </notes>
</species>
   <species id="M_C04619_c" name="(3R)-3-Hydroxydecanoyl-[acyl-carrier protein]; (R)-3-Hydroxydecanoyl-[acyl-carrier protein]" compartment="C_c">
    <notes>
     <html xmlns="http://www.w3.org/1999/xhtml"><p>FORMULA: C10H19O2SR</p></html>
    </notes>
</species>
   <species id="M_C04620_c" name="(3R)-3-Hydroxyoctanoyl-[acyl-carrier protein]; (R)-3-Hydroxyoctanoyl-[acyl-carrier protein]" compartment="C_c">
    <notes>
     <html xmlns="http://www.w3.org/1999/xhtml"><p>FORMULA: C8H15O2SR</p></html>
    </notes>
</species>
   <species id="M_C04633_c" name="(3R)-3-Hydroxypalmitoyl-[acyl-carrier protein]; (R)-3-Hydroxypalmitoyl-[acyl-carrier protein]; (3R)-3-Hydroxyhexadecanoyl-[acyl-carrier protein]; (R)-3-Hydroxyhexadecanoyl-[acyl-carrier protein]" compartment="C_c">
    <notes>
     <html xmlns="http://www.w3.org/1999/xhtml"><p>FORMULA: C16H31O2SR</p></html>
    </notes>
</species>
   <species id="M_C04635_c" name="1-(1-Alkenyl)-sn-glycero-3-phosphoethanolamine; 1-Alkenylglycerophosphoethanolamine" compartment="C_c">
    <notes>
     <html xmlns="http://www.w3.org/1999/xhtml"><p>FORMULA: C7H15NO6PR</p></html>
    </notes>
</species>
   <species id="M_C04637_c" name="1-Phosphatidyl-D-myo-inositol 4,5-bisphosphate; 1-Phosphatidyl-1D-myo-inositol 4,5-bisphosphate; Phosphatidyl-myo-inositol 4,5-bisphosphate; Phosphatidylinositol-4,5-bisphosphate; 1,2-Diacyl-sn-glycero-3-phospho-(1'-myo-inositol-4',5'-bisphosphate)" compartment="C_c">
    <notes>
     <html xmlns="http://www.w3.org/1999/xhtml"><p>FORMULA: C11H19O19P3R2</p></html>
    </notes>
</species>
   <species id="M_C04640_c" name="2-(Formamido)-N1-(5'-phosphoribosyl)acetamidine; 1-(5'-Phosphoribosyl)-N-formylglycinamidine; 5'-Phosphoribosyl-N-formylglycinamidine; 5'-Phosphoribosylformylglycinamidine; 2-(Formamido)-N1-(5-phospho-D-ribosyl)acetamidine" compartment="C_c">
    <notes>
     <html xmlns="http://www.w3.org/1999/xhtml"><p>FORMULA: C8H16N3O8P</p></html>
    </notes>
</species>
   <species id="M_C04646_c" name="6-Thioinosine-5'-monophosphate; 9-(5-Phospho-1-ribofuranosyl)-6-mercaptopurine" compartment="C_c">
    <notes>
     <html xmlns="http://www.w3.org/1999/xhtml"><p>FORMULA: C10H13N4O7PS</p></html>
    </notes>
</species>
   <species id="M_C04677_c" name="1-(5'-Phosphoribosyl)-5-amino-4-imidazolecarboxamide; 5'-Phosphoribosyl-5-amino-4-imidazolecarboxamide; 5'-Phospho-ribosyl-5-amino-4-imidazole carboxamide; AICAR; 5-Aminoimidazole-4-carboxamide ribotide; 5-Phosphoribosyl-4-carbamoyl-5-aminoimidazole; 5-Amino-1-(5-phospho-D-ribosyl)imidazole-4-carboxamide" compartment="C_c">
    <notes>
     <html xmlns="http://www.w3.org/1999/xhtml"><p>FORMULA: C9H15N4O8P</p></html>
    </notes>
</species>
   <species id="M_C04688_c" name="(3R)-3-Hydroxytetradecanoyl-[acyl-carrier protein]; (R)-3-Hydroxytetradecanoyl-[acyl-carrier protein]; beta-Hydroxymyristyl-[acyl-carrier protein]; HMA" compartment="C_c">
    <notes>
     <html xmlns="http://www.w3.org/1999/xhtml"><p>FORMULA: C14H27O2SR</p></html>
    </notes>
</species>
   <species id="M_C04712_c" name="(7R)-7-(5-Carboxy-5-oxopentanoyl)aminocephalosporinate" compartment="C_c">
    <notes>
     <html xmlns="http://www.w3.org/1999/xhtml"><p>FORMULA: C16H18N2O9S</p></html>
    </notes>
</species>
   <species id="M_C04734_c" name="1-(5'-Phosphoribosyl)-5-formamido-4-imidazolecarboxamide; 5'-Phosphoribosyl-5-formamido-4-imidazolecarboxamide; 5-Formamido-1-(5-phosphoribosyl)imidazole-4-carboxamide; 5-Formamido-1-(5-phospho-D-ribosyl)imidazole-4-carboxamide; FAICAR" compartment="C_c">
    <notes>
     <html xmlns="http://www.w3.org/1999/xhtml"><p>FORMULA: C10H15N4O9P</p></html>
    </notes>
</species>
   <species id="M_C04742_c" name="(15S)-15-Hydroxy-5,8,11-cis-13-trans-eicosatetraenoate; (15S)-15-Hydroxy-5,8,11-cis-13-trans-icosatetraenoate; (5Z,8Z,11Z,13E)-(15S)-15-Hydroxyicosa-5,8,11,13-tetraenoic acid; 15(S)-HETE" compartment="C_c">
    <notes>
     <html xmlns="http://www.w3.org/1999/xhtml"><p>FORMULA: C20H32O3</p></html>
    </notes>
</species>
   <species id="M_C04751_c" name="1-(5-Phospho-D-ribosyl)-5-amino-4-imidazolecarboxylate; 1-(5'-Phosphoribosyl)-5-amino-4-imidazolecarboxylate; 1-(5'-Phosphoribosyl)-5-amino-4-carboxyimidazole; 5'-Phosphoribosyl-5-amino-4-imidazolecarboxylate; 1-(5'-Phosphoribosyl)-4-carboxy-5-aminoimidazole; 5'-Phosphoribosyl-4-carboxy-5-aminoimidazole; 5-Amino-1-(5-phospho-D-ribosyl)imidazole-4-carboxylate" compartment="C_c">
    <notes>
     <html xmlns="http://www.w3.org/1999/xhtml"><p>FORMULA: C9H14N3O9P</p></html>
    </notes>
</species>
   <species id="M_C04756_c" name="O-1-Alk-1-enyl-2-acyl-sn-glycero-3-phosphoethanolamine; Phosphatidalethanolamine; Plasmenylethanolamine; Ethanolamineplasmalogen; 2-Acyl-1-(1-alkenyl)-sn-glycero-3-phosphoethanolamine" compartment="C_c">
    <notes>
     <html xmlns="http://www.w3.org/1999/xhtml"><p>FORMULA: C8H14NO7PR2</p></html>
    </notes>
</species>
   <species id="M_C04805_c" name="5(S)-HETE; 5-Hydroxyeicosatetraenoate; 5-HETE; (6E,8Z,11Z,14Z)-(5S)-5-Hydroxyicosa-6,8,11,14-tetraenoic acid" compartment="C_c">
    <notes>
     <html xmlns="http://www.w3.org/1999/xhtml"><p>FORMULA: C20H32O3</p></html>
    </notes>
</species>
   <species id="M_C04823_c" name="1-(5'-Phosphoribosyl)-5-amino-4-(N-succinocarboxamide)-imidazole; 1-(5'-Phosphoribosyl)-4-(N-succinocarboxamide)-5-aminoimidazole; 5'-Phosphoribosyl-4-(N-succinocarboxamide)-5-aminoimidazole; (S)-2-[5-Amino-1-(5-phospho-D-ribosyl)imidazole-4-carboxamido]succinate; SAICAR" compartment="C_c">
    <notes>
     <html xmlns="http://www.w3.org/1999/xhtml"><p>FORMULA: C13H19N4O12P</p></html>
    </notes>
</species>
   <species id="M_C04874_c" name="2-Amino-4-hydroxy-6-(D-erythro-1,2,3-trihydroxypropyl)-7,8-dihydropteridine; Dihydroneopterin; 7,8-Dihydroneopterin" compartment="C_c">
    <notes>
     <html xmlns="http://www.w3.org/1999/xhtml"><p>FORMULA: C9H13N5O4</p></html>
    </notes>
</species>
   <species id="M_C04895_c" name="2-Amino-4-hydroxy-6-(erythro-1,2,3-trihydroxypropyl)dihydropteridine triphosphate; 6-(L-erythro-1,2-Dihydroxypropyl 3-triphosphate)-7,8-dihydropterin; 6-[(1S,2R)-1,2-Dihydroxy-3-triphosphooxypropyl]-7,8-dihydropterin; 7,8-Dihydroneopterin 3'-triphosphate" compartment="C_c">
    <notes>
     <html xmlns="http://www.w3.org/1999/xhtml"><p>FORMULA: C9H16N5O13P3</p></html>
    </notes>
</species>
   <species id="M_C04900_c" name="Luteolin 7-O-[beta-D-glucuronosyl-(1->2)-beta-D-glucuronide]-4'-O-beta-D-glucuronide" compartment="C_c">
    <notes>
     <html xmlns="http://www.w3.org/1999/xhtml"><p>FORMULA: C33H34O24</p></html>
    </notes>
</species>
   <species id="M_C05011_c" name="Hydroxytamoxifen; 4-Hydroxytamoxifen" compartment="C_c">
    <notes>
     <html xmlns="http://www.w3.org/1999/xhtml"><p>FORMULA: C26H29NO2</p></html>
    </notes>
</species>
   <species id="M_C05100_c" name="3-Ureidoisobutyrate" compartment="C_c">
    <notes>
     <html xmlns="http://www.w3.org/1999/xhtml"><p>FORMULA: C5H10N2O3</p></html>
    </notes>
</species>
   <species id="M_C05107_c" name="7-Dehydrodesmosterol; Cholesta-5,7,24-triene-3beta-ol" compartment="C_c">
    <notes>
     <html xmlns="http://www.w3.org/1999/xhtml"><p>FORMULA: C27H42O</p></html>
    </notes>
</species>
   <species id="M_C05108_c" name="14-Demethyllanosterol; 4,4-Dimethyl-5alpha-cholesta-8,24-dien-3beta-ol; 4,4-Dimethyl-8,24-cholestadienol" compartment="C_c">
    <notes>
     <html xmlns="http://www.w3.org/1999/xhtml"><p>FORMULA: C29H48O</p></html>
    </notes>
</species>
   <species id="M_C05109_c" name="24,25-Dihydrolanosterol" compartment="C_c">
    <notes>
     <html xmlns="http://www.w3.org/1999/xhtml"><p>FORMULA: C30H52O</p></html>
    </notes>
</species>
   <species id="M_C05125_c" name="2-(alpha-Hydroxyethyl)thiamine diphosphate; 2-Hydroxyethyl-ThPP" compartment="C_c">
    <notes>
     <html xmlns="http://www.w3.org/1999/xhtml"><p>FORMULA: C14H23N4O8P2S</p></html>
    </notes>
</species>
   <species id="M_C05130_c" name="Imidazole-4-acetaldehyde; Imidazole acetaldehyde" compartment="C_c">
    <notes>
     <html xmlns="http://www.w3.org/1999/xhtml"><p>FORMULA: C5H6N2O</p></html>
    </notes>
</species>
   <species id="M_C05138_c" name="17alpha-Hydroxypregnenolone" compartment="C_c">
    <notes>
     <html xmlns="http://www.w3.org/1999/xhtml"><p>FORMULA: C21H32O3</p></html>
    </notes>
</species>
   <species id="M_C05139_c" name="16alpha-Hydroxydehydroepiandrosterone; 5-Androstene-3beta,16alpha-diol-17-one" compartment="C_c">
    <notes>
     <html xmlns="http://www.w3.org/1999/xhtml"><p>FORMULA: C19H28O3</p></html>
    </notes>
</species>
   <species id="M_C05141_c" name="Estriol; 1,3,5(10)-Estratriene-3,16-alpha,17beta-triol" compartment="C_c">
    <notes>
     <html xmlns="http://www.w3.org/1999/xhtml"><p>FORMULA: C18H24O3</p></html>
    </notes>
</species>
   <species id="M_C05145_c" name="3-Aminoisobutyric acid; 3-Aminoisobutanoate; 3-Amino-2-methylpropanoate" compartment="C_c">
    <notes>
     <html xmlns="http://www.w3.org/1999/xhtml"><p>FORMULA: C4H9NO2</p></html>
    </notes>
</species>
   <species id="M_C05172_c" name="Selenophosphoric acid; Selenophosphate" compartment="C_c">
    <notes>
     <html xmlns="http://www.w3.org/1999/xhtml"><p>FORMULA: H3PO3Se</p></html>
    </notes>
</species>
   <species id="M_C05198_c" name="5'-Deoxyadenosine" compartment="C_c">
    <notes>
     <html xmlns="http://www.w3.org/1999/xhtml"><p>FORMULA: C10H13N5O3</p></html>
    </notes>
</species>
   <species id="M_C05200_c" name="3-Hexaprenyl-4,5-dihydroxybenzoate" compartment="C_c">
    <notes>
     <html xmlns="http://www.w3.org/1999/xhtml"><p>FORMULA: C37H54O4</p></html>
    </notes>
</species>
   <species id="M_C05212_c" name="1-Radyl-2-acyl-sn-glycero-3-phosphocholine; 1-Organyl-2-acyl-sn-glycero-3-phosphocholine; 2-Acyl-1-alkyl-sn-glycero-3-phosphocholine" compartment="C_c">
    <notes>
     <html xmlns="http://www.w3.org/1999/xhtml"><p>FORMULA: C9H19NO7PR2</p></html>
    </notes>
</species>
   <species id="M_C05223_c" name="Dodecanoyl-[acyl-carrier protein]; Dodecanoyl-[acp]; Lauroyl-[acyl-carrier protein]" compartment="C_c">
    <notes>
     <html xmlns="http://www.w3.org/1999/xhtml"><p>FORMULA: C12H23OSR</p></html>
    </notes>
</species>
   <species id="M_C05258_c" name="(S)-3-Hydroxyhexadecanoyl-CoA" compartment="C_c">
    <notes>
     <html xmlns="http://www.w3.org/1999/xhtml"><p>FORMULA: C37H66N7O18P3S</p></html>
    </notes>
</species>
   <species id="M_C05259_c" name="3-Oxopalmitoyl-CoA; 3-Ketopalmitoyl-CoA; 3-Oxohexadecanoyl-CoA" compartment="C_c">
    <notes>
     <html xmlns="http://www.w3.org/1999/xhtml"><p>FORMULA: C37H64N7O18P3S</p></html>
    </notes>
</species>
   <species id="M_C05260_c" name="(S)-3-Hydroxytetradecanoyl-CoA" compartment="C_c">
    <notes>
     <html xmlns="http://www.w3.org/1999/xhtml"><p>FORMULA: C35H62N7O18P3S</p></html>
    </notes>
</species>
   <species id="M_C05261_c" name="3-Oxotetradecanoyl-CoA" compartment="C_c">
    <notes>
     <html xmlns="http://www.w3.org/1999/xhtml"><p>FORMULA: C35H60N7O18P3S</p></html>
    </notes>
</species>
   <species id="M_C05262_c" name="(S)-3-Hydroxydodecanoyl-CoA" compartment="C_c">
    <notes>
     <html xmlns="http://www.w3.org/1999/xhtml"><p>FORMULA: C33H58N7O18P3S</p></html>
    </notes>
</species>
   <species id="M_C05263_c" name="3-Oxododecanoyl-CoA" compartment="C_c">
    <notes>
     <html xmlns="http://www.w3.org/1999/xhtml"><p>FORMULA: C33H56N7O18P3S</p></html>
    </notes>
</species>
   <species id="M_C05264_c" name="(S)-Hydroxydecanoyl-CoA; (S)-3-Hydroxydecanoyl-CoA" compartment="C_c">
    <notes>
     <html xmlns="http://www.w3.org/1999/xhtml"><p>FORMULA: C31H54N7O18P3S</p></html>
    </notes>
</species>
   <species id="M_C05265_c" name="3-Oxodecanoyl-CoA" compartment="C_c">
    <notes>
     <html xmlns="http://www.w3.org/1999/xhtml"><p>FORMULA: C31H52N7O18P3S</p></html>
    </notes>
</species>
   <species id="M_C05266_c" name="(S)-3-Hydroxyoctanoyl-CoA; (S)-3-Hydroxycapryloyl-CoA; (S)-Hydroxyoctanoyl-CoA" compartment="C_c">
    <notes>
     <html xmlns="http://www.w3.org/1999/xhtml"><p>FORMULA: C29H50N7O18P3S</p></html>
    </notes>
</species>
   <species id="M_C05267_c" name="3-Oxooctanoyl-CoA" compartment="C_c">
    <notes>
     <html xmlns="http://www.w3.org/1999/xhtml"><p>FORMULA: C29H48N7O18P3S</p></html>
    </notes>
</species>
   <species id="M_C05268_c" name="(S)-Hydroxyhexanoyl-CoA; (S)-3-Hydroxyhexanoyl-CoA" compartment="C_c">
    <notes>
     <html xmlns="http://www.w3.org/1999/xhtml"><p>FORMULA: C27H46N7O18P3S</p></html>
    </notes>
</species>
   <species id="M_C05269_c" name="3-Oxohexanoyl-CoA; 3-Ketohexanoyl-CoA" compartment="C_c">
    <notes>
     <html xmlns="http://www.w3.org/1999/xhtml"><p>FORMULA: C27H44N7O18P3S</p></html>
    </notes>
</species>
   <species id="M_C05270_c" name="Hexanoyl-CoA" compartment="C_c">
    <notes>
     <html xmlns="http://www.w3.org/1999/xhtml"><p>FORMULA: C27H46N7O17P3S</p></html>
    </notes>
</species>
   <species id="M_C05271_c" name="trans-Hex-2-enoyl-CoA; (2E)-Hexenoyl-CoA" compartment="C_c">
    <notes>
     <html xmlns="http://www.w3.org/1999/xhtml"><p>FORMULA: C27H44N7O17P3S</p></html>
    </notes>
</species>
   <species id="M_C05272_c" name="trans-Hexadec-2-enoyl-CoA; trans-2-Hexadecenoyl-CoA; (2E)-Hexadecenoyl-CoA" compartment="C_c">
    <notes>
     <html xmlns="http://www.w3.org/1999/xhtml"><p>FORMULA: C37H64N7O17P3S</p></html>
    </notes>
</species>
   <species id="M_C05273_c" name="trans-Tetradec-2-enoyl-CoA; (2E)-Tetradecenoyl-CoA" compartment="C_c">
    <notes>
     <html xmlns="http://www.w3.org/1999/xhtml"><p>FORMULA: C35H60N7O17P3S</p></html>
    </notes>
</species>
   <species id="M_C05274_c" name="Decanoyl-CoA" compartment="C_c">
    <notes>
     <html xmlns="http://www.w3.org/1999/xhtml"><p>FORMULA: C31H54N7O17P3S</p></html>
    </notes>
</species>
   <species id="M_C05275_c" name="trans-Dec-2-enoyl-CoA; (2E)-Decenoyl-CoA" compartment="C_c">
    <notes>
     <html xmlns="http://www.w3.org/1999/xhtml"><p>FORMULA: C31H52N7O17P3S</p></html>
    </notes>
</species>
   <species id="M_C05276_c" name="trans-Oct-2-enoyl-CoA; (2E)-Octenoyl-CoA" compartment="C_c">
    <notes>
     <html xmlns="http://www.w3.org/1999/xhtml"><p>FORMULA: C29H48N7O17P3S</p></html>
    </notes>
</species>
   <species id="M_C05279_c" name="trans,cis-Lauro-2,6-dienoyl-CoA" compartment="C_c">
    <notes>
     <html xmlns="http://www.w3.org/1999/xhtml"><p>FORMULA: C33H54N7O17P3S</p></html>
    </notes>
</species>
   <species id="M_C05280_c" name="cis,cis-3,6-Dodecadienoyl-CoA" compartment="C_c">
    <notes>
     <html xmlns="http://www.w3.org/1999/xhtml"><p>FORMULA: C33H54N7O17P3S</p></html>
    </notes>
</species>
   <species id="M_C05284_c" name="11beta-Hydroxyandrost-4-ene-3,17-dione; Androst-4-ene-3,17-dione-11beta-ol; 4-Androsten-11beta-ol-3,17-dione" compartment="C_c">
    <notes>
     <html xmlns="http://www.w3.org/1999/xhtml"><p>FORMULA: C19H26O3</p></html>
    </notes>
</species>
   <species id="M_C05285_c" name="Adrenosterone" compartment="C_c">
    <notes>
     <html xmlns="http://www.w3.org/1999/xhtml"><p>FORMULA: C19H24O3</p></html>
    </notes>
</species>
   <species id="M_C05298_c" name="2-Hydroxyestrone" compartment="C_c">
    <notes>
     <html xmlns="http://www.w3.org/1999/xhtml"><p>FORMULA: C18H22O3</p></html>
    </notes>
</species>
   <species id="M_C05299_c" name="2-Methoxyestrone" compartment="C_c">
    <notes>
     <html xmlns="http://www.w3.org/1999/xhtml"><p>FORMULA: C19H24O3</p></html>
    </notes>
</species>
   <species id="M_C05300_c" name="16alpha-Hydroxyestrone" compartment="C_c">
    <notes>
     <html xmlns="http://www.w3.org/1999/xhtml"><p>FORMULA: C18H22O3</p></html>
    </notes>
</species>
   <species id="M_C05301_c" name="2-Hydroxyestradiol; 2-Hydroxyestradiol-17beta; 2-OH-Estradiol" compartment="C_c">
    <notes>
     <html xmlns="http://www.w3.org/1999/xhtml"><p>FORMULA: C18H24O3</p></html>
    </notes>
</species>
   <species id="M_C05302_c" name="2-Methoxyestradiol-17beta" compartment="C_c">
    <notes>
     <html xmlns="http://www.w3.org/1999/xhtml"><p>FORMULA: C19H26O3</p></html>
    </notes>
</species>
   <species id="M_C05313_c" name="3-Hexaprenyl-4-hydroxy-5-methoxybenzoate" compartment="C_c">
    <notes>
     <html xmlns="http://www.w3.org/1999/xhtml"><p>FORMULA: C38H56O4</p></html>
    </notes>
</species>
   <species id="M_C05332_c" name="Phenethylamine; 2-Phenylethylamine; beta-Phenylethylamine; Phenylethylamine" compartment="C_c">
    <notes>
     <html xmlns="http://www.w3.org/1999/xhtml"><p>FORMULA: C8H11N</p></html>
    </notes>
</species>
   <species id="M_C05335_c" name="L-Selenomethionine" compartment="C_c">
    <notes>
     <html xmlns="http://www.w3.org/1999/xhtml"><p>FORMULA: C5H11NO2Se</p></html>
    </notes>
</species>
   <species id="M_C05336_c" name="Selenomethionyl-tRNA(Met)" compartment="C_c">
    <notes>
     <html xmlns="http://www.w3.org/1999/xhtml"><p>FORMULA: C20H30N6O11PSeR(C5H8O6PR)n</p></html>
    </notes>
</species>
   <species id="M_C05337_c" name="Chenodeoxycholoyl-CoA; 3alpha,7alpha-Dihydroxy-5beta-cholanoyl-CoA" compartment="C_c">
    <notes>
     <html xmlns="http://www.w3.org/1999/xhtml"><p>FORMULA: C45H74N7O19P3S</p></html>
    </notes>
</species>
   <species id="M_C05345_c" name="beta-D-Fructose 6-phosphate" compartment="C_c">
    <notes>
     <html xmlns="http://www.w3.org/1999/xhtml"><p>FORMULA: C6H13O9P</p></html>
    </notes>
</species>
   <species id="M_C05350_c" name="2-Hydroxy-3-(4-hydroxyphenyl)propenoate; 4-Hydroxy-enol-phenylpyruvate" compartment="C_c">
    <notes>
     <html xmlns="http://www.w3.org/1999/xhtml"><p>FORMULA: C9H8O4</p></html>
    </notes>
</species>
   <species id="M_C05356_c" name="5(S)-HPETE; 5(S)-Hydroperoxy-6-trans-8,11,14-cis-eicosatetraenoic acid; (6E,8Z,11Z,14Z)-(5S)-5-Hydroperoxyeicosa-6,8,11,14-tetraenoate; (6E,8Z,11Z,14Z)-(5S)-5-Hydroperoxyeicosa-6,8,11,14-tetraenoic acid; (5S,6E,8Z,11Z,14Z)-5-Hydroperoxyicosa-6,8,11,14-tetraenoate" compartment="C_c">
    <notes>
     <html xmlns="http://www.w3.org/1999/xhtml"><p>FORMULA: C20H32O4</p></html>
    </notes>
</species>
   <species id="M_C05378_c" name="beta-D-Fructose 1,6-bisphosphate" compartment="C_c">
    <notes>
     <html xmlns="http://www.w3.org/1999/xhtml"><p>FORMULA: C6H14O12P2</p></html>
    </notes>
</species>
   <species id="M_C05379_c" name="Oxalosuccinate; Oxalosuccinic acid" compartment="C_c">
    <notes>
     <html xmlns="http://www.w3.org/1999/xhtml"><p>FORMULA: C6H6O7</p></html>
    </notes>
</species>
   <species id="M_C05381_c" name="3-Carboxy-1-hydroxypropyl-ThPP" compartment="C_c">
    <notes>
     <html xmlns="http://www.w3.org/1999/xhtml"><p>FORMULA: C16H25N4O10P2S</p></html>
    </notes>
</species>
   <species id="M_C05382_c" name="Sedoheptulose 7-phosphate; D-Sedoheptulose 7-phosphate; D-altro-Heptulose 7-phosphate; altro-Heptulose 7-phosphate" compartment="C_c">
    <notes>
     <html xmlns="http://www.w3.org/1999/xhtml"><p>FORMULA: C7H15O10P</p></html>
    </notes>
</species>
   <species id="M_C05422_c" name="Dehydroascorbate; Dehydroascorbic acid; L-Dehydroascorbate; L-Dehydroascorbic acid" compartment="C_c">
    <notes>
     <html xmlns="http://www.w3.org/1999/xhtml"><p>FORMULA: C6H6O6</p></html>
    </notes>
</species>
   <species id="M_C05437_c" name="Zymosterol; delta8,24-Cholestadien-3beta-ol; 5alpha-Cholesta-8,24-dien-3beta-ol" compartment="C_c">
    <notes>
     <html xmlns="http://www.w3.org/1999/xhtml"><p>FORMULA: C27H44O</p></html>
    </notes>
</species>
   <species id="M_C05439_c" name="5alpha-Cholesta-7,24-dien-3beta-ol" compartment="C_c">
    <notes>
     <html xmlns="http://www.w3.org/1999/xhtml"><p>FORMULA: C27H44O</p></html>
    </notes>
</species>
   <species id="M_C05447_c" name="3alpha,7alpha-Dihydroxy-5beta-cholest-24-enoyl-CoA" compartment="C_c">
    <notes>
     <html xmlns="http://www.w3.org/1999/xhtml"><p>FORMULA: C48H78N7O19P3S</p></html>
    </notes>
</species>
   <species id="M_C05448_c" name="3alpha,7alpha,24-Trihydroxy-5beta-cholestanoyl-CoA" compartment="C_c">
    <notes>
     <html xmlns="http://www.w3.org/1999/xhtml"><p>FORMULA: C48H80N7O20P3S</p></html>
    </notes>
</species>
   <species id="M_C05449_c" name="3alpha,7alpha-Dihydroxy-5beta-24-oxocholestanoyl-CoA" compartment="C_c">
    <notes>
     <html xmlns="http://www.w3.org/1999/xhtml"><p>FORMULA: C48H78N7O20P3S</p></html>
    </notes>
</species>
   <species id="M_C05450_c" name="3alpha,7alpha,12alpha,24-Tetrahydroxy-5beta-cholestanoyl-CoA; 3alpha,7alpha,12alpha,24zeta-Tetrahydroxy-5beta-cholestanoyl-CoA" compartment="C_c">
    <notes>
     <html xmlns="http://www.w3.org/1999/xhtml"><p>FORMULA: C48H80N7O21P3S</p></html>
    </notes>
</species>
   <species id="M_C05460_c" name="3alpha,7alpha,12alpha-Trihydroxy-5beta-cholest-24-enoyl-CoA" compartment="C_c">
    <notes>
     <html xmlns="http://www.w3.org/1999/xhtml"><p>FORMULA: C48H78N7O20P3S</p></html>
    </notes>
</species>
   <species id="M_C05467_c" name="3alpha,7alpha,12alpha-Trihydroxy-5beta-24-oxocholestanoyl-CoA; 3alpha,7alpha,12alpha-Trihydroxy-24-oxo-5beta-cholestanoyl-CoA" compartment="C_c">
    <notes>
     <html xmlns="http://www.w3.org/1999/xhtml"><p>FORMULA: C48H78N7O21P3S</p></html>
    </notes>
</species>
   <species id="M_C05476_c" name="Tetrahydrocorticosterone" compartment="C_c">
    <notes>
     <html xmlns="http://www.w3.org/1999/xhtml"><p>FORMULA: C21H34O4</p></html>
    </notes>
</species>
   <species id="M_C05478_c" name="3alpha,21-Dihydroxy-5beta-pregnane-11,20-dione; 5beta-Pregnane-3alpha,21-diol-11,20-dione" compartment="C_c">
    <notes>
     <html xmlns="http://www.w3.org/1999/xhtml"><p>FORMULA: C21H32O4</p></html>
    </notes>
</species>
   <species id="M_C05490_c" name="11-Dehydrocorticosterone" compartment="C_c">
    <notes>
     <html xmlns="http://www.w3.org/1999/xhtml"><p>FORMULA: C21H28O4</p></html>
    </notes>
</species>
   <species id="M_C05499_c" name="17alpha,20alpha-Dihydroxycholesterol" compartment="C_c">
    <notes>
     <html xmlns="http://www.w3.org/1999/xhtml"><p>FORMULA: C27H46O3</p></html>
    </notes>
</species>
   <species id="M_C05500_c" name="20alpha-Hydroxycholesterol; 20-Hydroxycholesterol" compartment="C_c">
    <notes>
     <html xmlns="http://www.w3.org/1999/xhtml"><p>FORMULA: C27H46O2</p></html>
    </notes>
</species>
   <species id="M_C05501_c" name="20alpha,22beta-Dihydroxycholesterol; (22R)-20alpha,22-Dihydroxycholesterol" compartment="C_c">
    <notes>
     <html xmlns="http://www.w3.org/1999/xhtml"><p>FORMULA: C27H46O3</p></html>
    </notes>
</species>
   <species id="M_C05502_c" name="22beta-Hydroxycholesterol; (22R)-22-Hydroxycholesterol" compartment="C_c">
    <notes>
     <html xmlns="http://www.w3.org/1999/xhtml"><p>FORMULA: C27H46O2</p></html>
    </notes>
</species>
   <species id="M_C05503_c" name="Estradiol-17beta 3-glucuronide; 17beta-Estradiol 3-(beta-D-glucuronide)" compartment="C_c">
    <notes>
     <html xmlns="http://www.w3.org/1999/xhtml"><p>FORMULA: C24H32O8</p></html>
    </notes>
</species>
   <species id="M_C05504_c" name="16-Glucuronide-estriol; 16alpha,17beta-Estriol 16-(beta-D-glucuronide)" compartment="C_c">
    <notes>
     <html xmlns="http://www.w3.org/1999/xhtml"><p>FORMULA: C24H32O9</p></html>
    </notes>
</species>
   <species id="M_C05512_c" name="Deoxyinosine" compartment="C_c">
    <notes>
     <html xmlns="http://www.w3.org/1999/xhtml"><p>FORMULA: C10H12N4O4</p></html>
    </notes>
</species>
   <species id="M_C05519_c" name="L-Allothreonine; L-allo-Threonine" compartment="C_c">
    <notes>
     <html xmlns="http://www.w3.org/1999/xhtml"><p>FORMULA: C4H9NO3</p></html>
    </notes>
</species>
   <species id="M_C05527_c" name="3-Sulfinylpyruvate; 3-Sulfinopyruvate" compartment="C_c">
    <notes>
     <html xmlns="http://www.w3.org/1999/xhtml"><p>FORMULA: C3H4O5S</p></html>
    </notes>
</species>
   <species id="M_C05528_c" name="3-Sulfopyruvate; 3-Sulfopyruvic acid" compartment="C_c">
    <notes>
     <html xmlns="http://www.w3.org/1999/xhtml"><p>FORMULA: C3H4O6S</p></html>
    </notes>
</species>
   <species id="M_C05535_c" name="alpha-Aminoadipoyl-S-acyl enzyme; Aminoadip.-S" compartment="C_c">
    <notes>
     <html xmlns="http://www.w3.org/1999/xhtml"><p>FORMULA: C6H10NO3SR</p></html>
    </notes>
</species>
   <species id="M_C05544_c" name="Protein N6-methyl-L-lysine" compartment="C_c">
    <notes>
     <html xmlns="http://www.w3.org/1999/xhtml"><p>FORMULA: C8H15N3O2R2</p></html>
    </notes>
</species>
   <species id="M_C05545_c" name="Protein N6,N6-dimethyl-L-lysine" compartment="C_c">
    <notes>
     <html xmlns="http://www.w3.org/1999/xhtml"><p>FORMULA: C9H17N3O2R2</p></html>
    </notes>
</species>
   <species id="M_C05546_c" name="Protein N6,N6,N6-trimethyl-L-lysine" compartment="C_c">
    <notes>
     <html xmlns="http://www.w3.org/1999/xhtml"><p>FORMULA: C10H20N3O2R2</p></html>
    </notes>
</species>
   <species id="M_C05560_c" name="L-2-Aminoadipate adenylate; 5-Adenylyl-2-aminoadipate; alpha-Aminoadipoyl-C6-AMP" compartment="C_c">
    <notes>
     <html xmlns="http://www.w3.org/1999/xhtml"><p>FORMULA: C16H23N6O10P</p></html>
    </notes>
</species>
   <species id="M_C05576_c" name="3,4-Dihydroxyphenylethyleneglycol" compartment="C_c">
    <notes>
     <html xmlns="http://www.w3.org/1999/xhtml"><p>FORMULA: C8H10O4</p></html>
    </notes>
</species>
   <species id="M_C05577_c" name="3,4-Dihydroxymandelaldehyde" compartment="C_c">
    <notes>
     <html xmlns="http://www.w3.org/1999/xhtml"><p>FORMULA: C8H8O4</p></html>
    </notes>
</species>
   <species id="M_C05578_c" name="5,6-Dihydroxyindole; DHI" compartment="C_c">
    <notes>
     <html xmlns="http://www.w3.org/1999/xhtml"><p>FORMULA: C8H7NO2</p></html>
    </notes>
</species>
   <species id="M_C05579_c" name="Indole-5,6-quinone" compartment="C_c">
    <notes>
     <html xmlns="http://www.w3.org/1999/xhtml"><p>FORMULA: C8H5NO2</p></html>
    </notes>
</species>
   <species id="M_C05580_c" name="3,4-Dihydroxymandelate; 3,4-Dihydroxymandelic acid; Dihydroxymandelic acid" compartment="C_c">
    <notes>
     <html xmlns="http://www.w3.org/1999/xhtml"><p>FORMULA: C8H8O5</p></html>
    </notes>
</species>
   <species id="M_C05581_c" name="3-Methoxy-4-hydroxyphenylacetaldehyde; (4-Hydroxy-3-methoxyphenyl)acetaldehyde" compartment="C_c">
    <notes>
     <html xmlns="http://www.w3.org/1999/xhtml"><p>FORMULA: C9H10O3</p></html>
    </notes>
</species>
   <species id="M_C05582_c" name="Homovanillate; Homovanillic acid; 3-Methoxy-4-hydroxyphenylacetate" compartment="C_c">
    <notes>
     <html xmlns="http://www.w3.org/1999/xhtml"><p>FORMULA: C9H10O4</p></html>
    </notes>
</species>
   <species id="M_C05583_c" name="3-Methoxy-4-hydroxyphenylglycolaldehyde" compartment="C_c">
    <notes>
     <html xmlns="http://www.w3.org/1999/xhtml"><p>FORMULA: C9H10O4</p></html>
    </notes>
</species>
   <species id="M_C05584_c" name="3-Methoxy-4-hydroxymandelate; Vanillylmandelic acid" compartment="C_c">
    <notes>
     <html xmlns="http://www.w3.org/1999/xhtml"><p>FORMULA: C9H10O5</p></html>
    </notes>
</species>
   <species id="M_C05587_c" name="3-Methoxytyramine" compartment="C_c">
    <notes>
     <html xmlns="http://www.w3.org/1999/xhtml"><p>FORMULA: C9H13NO2</p></html>
    </notes>
</species>
   <species id="M_C05588_c" name="L-Metanephrine" compartment="C_c">
    <notes>
     <html xmlns="http://www.w3.org/1999/xhtml"><p>FORMULA: C10H15NO3</p></html>
    </notes>
</species>
   <species id="M_C05589_c" name="L-Normetanephrine" compartment="C_c">
    <notes>
     <html xmlns="http://www.w3.org/1999/xhtml"><p>FORMULA: C9H13NO3</p></html>
    </notes>
</species>
   <species id="M_C05590_c" name="HI; Hydroiodic acid; Hydrogen iodide" compartment="C_c">
    <notes>
     <html xmlns="http://www.w3.org/1999/xhtml"><p>FORMULA: HI</p></html>
    </notes>
</species>
   <species id="M_C05594_c" name="3-Methoxy-4-hydroxyphenylethyleneglycol" compartment="C_c">
    <notes>
     <html xmlns="http://www.w3.org/1999/xhtml"><p>FORMULA: C9H12O4</p></html>
    </notes>
</species>
   <species id="M_C05619_c" name="5-Hydroxyferulate" compartment="C_c">
    <notes>
     <html xmlns="http://www.w3.org/1999/xhtml"><p>FORMULA: C10H10O5</p></html>
    </notes>
</species>
   <species id="M_C05634_c" name="5-Hydroxyindoleacetaldehyde" compartment="C_c">
    <notes>
     <html xmlns="http://www.w3.org/1999/xhtml"><p>FORMULA: C10H9NO2</p></html>
    </notes>
</species>
   <species id="M_C05635_c" name="5-Hydroxyindoleacetate" compartment="C_c">
    <notes>
     <html xmlns="http://www.w3.org/1999/xhtml"><p>FORMULA: C10H9NO3</p></html>
    </notes>
</species>
   <species id="M_C05638_c" name="5-Hydroxykynurenamine" compartment="C_c">
    <notes>
     <html xmlns="http://www.w3.org/1999/xhtml"><p>FORMULA: C9H12N2O2</p></html>
    </notes>
</species>
   <species id="M_C05640_c" name="Cinnavalininate" compartment="C_c">
    <notes>
     <html xmlns="http://www.w3.org/1999/xhtml"><p>FORMULA: C14H8N2O6</p></html>
    </notes>
</species>
   <species id="M_C05645_c" name="4-(2-Amino-3-hydroxyphenyl)-2,4-dioxobutanoate" compartment="C_c">
    <notes>
     <html xmlns="http://www.w3.org/1999/xhtml"><p>FORMULA: C10H9NO5</p></html>
    </notes>
</species>
   <species id="M_C05651_c" name="5-Hydroxykynurenine; 5-Hydroxy-L-kynurenine" compartment="C_c">
    <notes>
     <html xmlns="http://www.w3.org/1999/xhtml"><p>FORMULA: C10H12N2O4</p></html>
    </notes>
</species>
   <species id="M_C05665_c" name="3-Aminopropanal; beta-Aminopropion aldehyde" compartment="C_c">
    <notes>
     <html xmlns="http://www.w3.org/1999/xhtml"><p>FORMULA: C3H7NO</p></html>
    </notes>
</species>
   <species id="M_C05668_c" name="3-Hydroxypropionyl-CoA; 3-Hydroxypropionyl coenzyme A; 3-Hydroxypropanoyl-CoA; 3-Hydroxypropanoyl coenzymeA; beta-Hydroxypropionyl-CoA" compartment="C_c">
    <notes>
     <html xmlns="http://www.w3.org/1999/xhtml"><p>FORMULA: C24H40N7O18P3S</p></html>
    </notes>
</species>
   <species id="M_C05670_c" name="3-Aminopropiononitrile; beta-Aminopropionitrile" compartment="C_c">
    <notes>
     <html xmlns="http://www.w3.org/1999/xhtml"><p>FORMULA: C3H6N2</p></html>
    </notes>
</species>
   <species id="M_C05673_c" name="CMP-2-aminoethylphosphonate; CMPciliatine" compartment="C_c">
    <notes>
     <html xmlns="http://www.w3.org/1999/xhtml"><p>FORMULA: C11H20N4O10P2</p></html>
    </notes>
</species>
   <species id="M_C05674_c" name="CMP-N-trimethyl-2-aminoethylphosphonate; CMP-2-trimethylaminoethylphosphonate" compartment="C_c">
    <notes>
     <html xmlns="http://www.w3.org/1999/xhtml"><p>FORMULA: C14H27N4O10P2</p></html>
    </notes>
</species>
   <species id="M_C05675_c" name="Diacylglyceryl-2-aminoethylphosphonate" compartment="C_c">
    <notes>
     <html xmlns="http://www.w3.org/1999/xhtml"><p>FORMULA: C7H12NO7PR2</p></html>
    </notes>
</species>
   <species id="M_C05684_c" name="Selenite" compartment="C_c">
    <notes>
     <html xmlns="http://www.w3.org/1999/xhtml"><p>FORMULA: SeO3</p></html>
    </notes>
</species>
   <species id="M_C05686_c" name="Adenylylselenate; Adenosine-5'-phosphoselenate" compartment="C_c">
    <notes>
     <html xmlns="http://www.w3.org/1999/xhtml"><p>FORMULA: C10H14N5O10PSe</p></html>
    </notes>
</species>
   <species id="M_C05688_c" name="L-Selenocysteine" compartment="C_c">
    <notes>
     <html xmlns="http://www.w3.org/1999/xhtml"><p>FORMULA: C3H7NO2Se</p></html>
    </notes>
</species>
   <species id="M_C05689_c" name="Se-Methyl-L-selenocysteine" compartment="C_c">
    <notes>
     <html xmlns="http://www.w3.org/1999/xhtml"><p>FORMULA: C4H9NO2Se</p></html>
    </notes>
</species>
   <species id="M_C05697_c" name="Selenate; Selenic acid" compartment="C_c">
    <notes>
     <html xmlns="http://www.w3.org/1999/xhtml"><p>FORMULA: H2SeO4</p></html>
    </notes>
</species>
   <species id="M_C05698_c" name="Selenohomocysteine" compartment="C_c">
    <notes>
     <html xmlns="http://www.w3.org/1999/xhtml"><p>FORMULA: C4H9NO2Se</p></html>
    </notes>
</species>
   <species id="M_C05703_c" name="Methaneselenol; Methylselenol" compartment="C_c">
    <notes>
     <html xmlns="http://www.w3.org/1999/xhtml"><p>FORMULA: CH4Se</p></html>
    </notes>
</species>
   <species id="M_C05711_c" name="gamma-Glutamyl-beta-cyanoalanine" compartment="C_c">
    <notes>
     <html xmlns="http://www.w3.org/1999/xhtml"><p>FORMULA: C9H13N3O5</p></html>
    </notes>
</species>
   <species id="M_C05726_c" name="S-Substituted L-cysteine; R-S-Cysteine" compartment="C_c">
    <notes>
     <html xmlns="http://www.w3.org/1999/xhtml"><p>FORMULA: C3H6NO2SR</p></html>
    </notes>
</species>
   <species id="M_C05729_c" name="R-S-Cysteinylglycine" compartment="C_c">
    <notes>
     <html xmlns="http://www.w3.org/1999/xhtml"><p>FORMULA: C5H9N2O3SR</p></html>
    </notes>
</species>
   <species id="M_C05744_c" name="Acetoacetyl-[acp]; Acetoacetyl-[acyl-carrier protein]" compartment="C_c">
    <notes>
     <html xmlns="http://www.w3.org/1999/xhtml"><p>FORMULA: C4H5O2SR</p></html>
    </notes>
</species>
   <species id="M_C05745_c" name="Butyryl-[acp]; Butyryl-[acyl-carrier protein]" compartment="C_c">
    <notes>
     <html xmlns="http://www.w3.org/1999/xhtml"><p>FORMULA: C4H7OSR</p></html>
    </notes>
</species>
   <species id="M_C05746_c" name="3-Oxohexanoyl-[acp]; 3-Oxohexanoyl-[acyl-carrier protein]" compartment="C_c">
    <notes>
     <html xmlns="http://www.w3.org/1999/xhtml"><p>FORMULA: C6H9O2SR</p></html>
    </notes>
</species>
   <species id="M_C05747_c" name="(R)-3-Hydroxyhexanoyl-[acp]; (R)-3-Hydroxyhexanoyl-[acyl-carrier protein]; D-3-Hydroxyhexanoyl-[acp]; D-3-Hydroxyhexanoyl-[acyl-carrier protein]" compartment="C_c">
    <notes>
     <html xmlns="http://www.w3.org/1999/xhtml"><p>FORMULA: C6H11O2SR</p></html>
    </notes>
</species>
   <species id="M_C05748_c" name="trans-Hex-2-enoyl-[acp]; trans-Hex-2-enoyl-[acyl-carrier protein]; (2E)-Hexenoyl-[acp]" compartment="C_c">
    <notes>
     <html xmlns="http://www.w3.org/1999/xhtml"><p>FORMULA: C6H9OSR</p></html>
    </notes>
</species>
   <species id="M_C05749_c" name="Hexanoyl-[acp]; Hexanoyl-[acyl-carrier protein]" compartment="C_c">
    <notes>
     <html xmlns="http://www.w3.org/1999/xhtml"><p>FORMULA: C6H11OSR</p></html>
    </notes>
</species>
   <species id="M_C05750_c" name="3-Oxooctanoyl-[acp]; 3-Oxooctanoyl-[acyl-carrier protein]" compartment="C_c">
    <notes>
     <html xmlns="http://www.w3.org/1999/xhtml"><p>FORMULA: C8H13O2SR</p></html>
    </notes>
</species>
   <species id="M_C05751_c" name="trans-Oct-2-enoyl-[acp]; trans-Oct-2-enoyl-[acyl-carrier protein]; Oct-2-enoyl-[acyl-carrier protein]; 2-Octenoyl-[acyl-carrier protein]; (2E)-Octenoyl-[acp]" compartment="C_c">
    <notes>
     <html xmlns="http://www.w3.org/1999/xhtml"><p>FORMULA: C8H13OSR</p></html>
    </notes>
</species>
   <species id="M_C05752_c" name="Octanoyl-[acp]; Octanoyl-[acyl-carrier protein]" compartment="C_c">
    <notes>
     <html xmlns="http://www.w3.org/1999/xhtml"><p>FORMULA: C8H15OSR</p></html>
    </notes>
</species>
   <species id="M_C05753_c" name="3-Oxodecanoyl-[acp]; 3-Oxodecanoyl-[acyl-carrier protein]" compartment="C_c">
    <notes>
     <html xmlns="http://www.w3.org/1999/xhtml"><p>FORMULA: C10H17O2SR</p></html>
    </notes>
</species>
   <species id="M_C05754_c" name="trans-Dec-2-enoyl-[acp]; trans-Dec-2-enoyl-[acyl-carrier protein]; trans-2-Decenoyl-[acyl-carrier protein]; (2E)-Decenoyl-[acp]" compartment="C_c">
    <notes>
     <html xmlns="http://www.w3.org/1999/xhtml"><p>FORMULA: C10H17OSR</p></html>
    </notes>
</species>
   <species id="M_C05755_c" name="Decanoyl-[acp]; Decanoyl-[acyl-carrier protein]" compartment="C_c">
    <notes>
     <html xmlns="http://www.w3.org/1999/xhtml"><p>FORMULA: C10H19OSR</p></html>
    </notes>
</species>
   <species id="M_C05756_c" name="3-Oxododecanoyl-[acp]; 3-Oxododecanoyl-[acyl-carrier protein]" compartment="C_c">
    <notes>
     <html xmlns="http://www.w3.org/1999/xhtml"><p>FORMULA: C12H21O2SR</p></html>
    </notes>
</species>
   <species id="M_C05757_c" name="(R)-3-Hydroxydodecanoyl-[acp]; (R)-3-Hydroxydodecanoyl-[acyl-carrier protein]; D-3-Hydroxydodecanoyl-[acp]; D-3-Hydroxydodecanoyl-[acyl-carrier protein]" compartment="C_c">
    <notes>
     <html xmlns="http://www.w3.org/1999/xhtml"><p>FORMULA: C12H23O2SR</p></html>
    </notes>
</species>
   <species id="M_C05758_c" name="trans-Dodec-2-enoyl-[acp]; trans-Dodec-2-enoyl-[acyl-carrier protein]; (2E)-Dodecenoyl-[acp]" compartment="C_c">
    <notes>
     <html xmlns="http://www.w3.org/1999/xhtml"><p>FORMULA: C12H21OSR</p></html>
    </notes>
</species>
   <species id="M_C05759_c" name="3-Oxotetradecanoyl-[acp]; 3-Oxotetradecanoyl-[acyl-carrier protein]" compartment="C_c">
    <notes>
     <html xmlns="http://www.w3.org/1999/xhtml"><p>FORMULA: C14H25O2SR</p></html>
    </notes>
</species>
   <species id="M_C05760_c" name="trans-Tetradec-2-enoyl-[acp]; trans-Tetradec-2-enoyl-[acyl-carrier protein]; (2E)-Tetradecenoyl-[acp]" compartment="C_c">
    <notes>
     <html xmlns="http://www.w3.org/1999/xhtml"><p>FORMULA: C14H25OSR</p></html>
    </notes>
</species>
   <species id="M_C05761_c" name="Tetradecanoyl-[acp]; Tetradecanoyl-[acyl-carrier protein]; Myristoyl-[acyl-carrier protein]" compartment="C_c">
    <notes>
     <html xmlns="http://www.w3.org/1999/xhtml"><p>FORMULA: C14H27OSR</p></html>
    </notes>
</species>
   <species id="M_C05762_c" name="3-Oxohexadecanoyl-[acp]; 3-Oxohexadecanoyl-[acyl-carrier protein]" compartment="C_c">
    <notes>
     <html xmlns="http://www.w3.org/1999/xhtml"><p>FORMULA: C16H29O2SR</p></html>
    </notes>
</species>
   <species id="M_C05763_c" name="trans-Hexadec-2-enoyl-[acp]; trans-Hexadec-2-enoyl-[acyl-carrier protein]; (2E)-Hexadecenoyl-[acp]" compartment="C_c">
    <notes>
     <html xmlns="http://www.w3.org/1999/xhtml"><p>FORMULA: C16H29OSR</p></html>
    </notes>
</species>
   <species id="M_C05764_c" name="Hexadecanoyl-[acp]; Hexadecanoyl-[acyl-carrier protein]" compartment="C_c">
    <notes>
     <html xmlns="http://www.w3.org/1999/xhtml"><p>FORMULA: C16H31OSR</p></html>
    </notes>
</species>
   <species id="M_C05766_c" name="Uroporphyrinogen I" compartment="C_c">
    <notes>
     <html xmlns="http://www.w3.org/1999/xhtml"><p>FORMULA: C40H44N4O16</p></html>
    </notes>
</species>
   <species id="M_C05768_c" name="Coproporphyrinogen I" compartment="C_c">
    <notes>
     <html xmlns="http://www.w3.org/1999/xhtml"><p>FORMULA: C36H44N4O8</p></html>
    </notes>
</species>
   <species id="M_C05774_c" name="Cobinamide; Cob(I)inamide" compartment="C_c">
    <notes>
     <html xmlns="http://www.w3.org/1999/xhtml"><p>FORMULA: C48H72CoN11O8</p></html>
    </notes>
</species>
   <species id="M_C05787_c" name="Bilirubin beta-diglucuronide; Bilirubin-bisglucuronoside" compartment="C_c">
    <notes>
     <html xmlns="http://www.w3.org/1999/xhtml"><p>FORMULA: C45H52N4O18</p></html>
    </notes>
</species>
   <species id="M_C05791_c" name="D-Urobilinogen" compartment="C_c">
    <notes>
     <html xmlns="http://www.w3.org/1999/xhtml"><p>FORMULA: C33H42N4O6</p></html>
    </notes>
</species>
   <species id="M_C05803_c" name="2-Hexaprenyl-6-methoxy-1,4-benzoquinone" compartment="C_c">
    <notes>
     <html xmlns="http://www.w3.org/1999/xhtml"><p>FORMULA: C37H54O3</p></html>
    </notes>
</species>
   <species id="M_C05804_c" name="2-Hexaprenyl-3-methyl-6-methoxy-1,4-benzoquinone" compartment="C_c">
    <notes>
     <html xmlns="http://www.w3.org/1999/xhtml"><p>FORMULA: C38H56O3</p></html>
    </notes>
</species>
   <species id="M_C05805_c" name="2-Hexaprenyl-3-methyl-5-hydroxy-6-methoxy-1,4-benzoquinone" compartment="C_c">
    <notes>
     <html xmlns="http://www.w3.org/1999/xhtml"><p>FORMULA: C38H56O4</p></html>
    </notes>
</species>
   <species id="M_C05823_c" name="3-Mercaptolactate; L-3-Mercaptolactate; (R)-3-Mercaptolactate" compartment="C_c">
    <notes>
     <html xmlns="http://www.w3.org/1999/xhtml"><p>FORMULA: C3H6O3S</p></html>
    </notes>
</species>
   <species id="M_C05827_c" name="Methylimidazole acetaldehyde; 1-Methylimidazole-4-acetaldehyde; Methylimidazoleacetaldehyde" compartment="C_c">
    <notes>
     <html xmlns="http://www.w3.org/1999/xhtml"><p>FORMULA: C6H8N2O</p></html>
    </notes>
</species>
   <species id="M_C05828_c" name="Methylimidazoleacetic acid; Tele-methylimidazoleacetic acid; 1-Methyl-4-imidazoleacetic acid; 1-Methylimidazole-4-acetate; Methylimidazoleacetate" compartment="C_c">
    <notes>
     <html xmlns="http://www.w3.org/1999/xhtml"><p>FORMULA: C6H8N2O2</p></html>
    </notes>
</species>
   <species id="M_C05841_c" name="Nicotinate D-ribonucleoside" compartment="C_c">
    <notes>
     <html xmlns="http://www.w3.org/1999/xhtml"><p>FORMULA: C11H14NO6</p></html>
    </notes>
</species>
   <species id="M_C05844_c" name="5-L-Glutamyl-taurine; 5-Glutamyl-taurine" compartment="C_c">
    <notes>
     <html xmlns="http://www.w3.org/1999/xhtml"><p>FORMULA: C7H14N2O6S</p></html>
    </notes>
</species>
   <species id="M_C05847_c" name="all-trans-Polyprenyl diphosphate; Polyisopentenylpyrophosphate; Polyisopentenyldiphosphate; trans-Polyisopentenyldiphosphate; Polyprenyl diphosphate" compartment="C_c">
    <notes>
     <html xmlns="http://www.w3.org/1999/xhtml"><p>FORMULA: C5H12O7P2(C5H8)n</p></html>
    </notes>
</species>
   <species id="M_C05848_c" name="4-Hydroxy-3-polyprenylbenzoate" compartment="C_c">
    <notes>
     <html xmlns="http://www.w3.org/1999/xhtml"><p>FORMULA: C12H14O3(C5H8)n</p></html>
    </notes>
</species>
   <species id="M_C05852_c" name="2-Hydroxyphenylacetate" compartment="C_c">
    <notes>
     <html xmlns="http://www.w3.org/1999/xhtml"><p>FORMULA: C8H8O3</p></html>
    </notes>
</species>
   <species id="M_C05859_c" name="Dehydrodolichol diphosphate; Dehydrodolichyl diphosphate; ditrans,polycis-polyprenyl diphosphate" compartment="C_c">
    <notes>
     <html xmlns="http://www.w3.org/1999/xhtml"><p>FORMULA: C20H36O7P2(C5H8)n</p></html>
    </notes>
</species>
   <species id="M_C05921_c" name="Biotinyl-5'-AMP" compartment="C_c">
    <notes>
     <html xmlns="http://www.w3.org/1999/xhtml"><p>FORMULA: C20H28N7O9PS</p></html>
    </notes>
</species>
   <species id="M_C05922_c" name="Formamidopyrimidine nucleoside triphosphate" compartment="C_c">
    <notes>
     <html xmlns="http://www.w3.org/1999/xhtml"><p>FORMULA: C10H18N5O15P3</p></html>
    </notes>
</species>
   <species id="M_C05923_c" name="2,5-Diaminopyrimidine nucleoside triphosphate" compartment="C_c">
    <notes>
     <html xmlns="http://www.w3.org/1999/xhtml"><p>FORMULA: C9H18N5O14P3</p></html>
    </notes>
</species>
   <species id="M_C05933_c" name="N-(omega)-Hydroxyarginine" compartment="C_c">
    <notes>
     <html xmlns="http://www.w3.org/1999/xhtml"><p>FORMULA: C6H14N4O3</p></html>
    </notes>
</species>
   <species id="M_C05936_c" name="N4-Acetylaminobutanal; 4-Acetamidobutanal" compartment="C_c">
    <notes>
     <html xmlns="http://www.w3.org/1999/xhtml"><p>FORMULA: C6H11NO2</p></html>
    </notes>
</species>
   <species id="M_C05938_c" name="L-4-Hydroxyglutamate semialdehyde" compartment="C_c">
    <notes>
     <html xmlns="http://www.w3.org/1999/xhtml"><p>FORMULA: C5H9NO4</p></html>
    </notes>
</species>
   <species id="M_C05945_c" name="L-Arginine phosphate; N5-[Imino(phosphonoamino)methyl]L-ornithine; omega-N-Phosphoarginine; Arginine phosphate; L-Arginine-NG-phosphoric acid; Phosphoarginine A; N-Phospho-L-arginine; N(omega)-Phospho-L-arginine; Phosphoarginine" compartment="C_c">
    <notes>
     <html xmlns="http://www.w3.org/1999/xhtml"><p>FORMULA: C6H15N4O5P</p></html>
    </notes>
</species>
   <species id="M_C05946_c" name="D-4-Hydroxy-2-oxoglutarate" compartment="C_c">
    <notes>
     <html xmlns="http://www.w3.org/1999/xhtml"><p>FORMULA: C5H6O6</p></html>
    </notes>
</species>
   <species id="M_C05947_c" name="L-erythro-4-Hydroxyglutamate" compartment="C_c">
    <notes>
     <html xmlns="http://www.w3.org/1999/xhtml"><p>FORMULA: C5H9NO5</p></html>
    </notes>
</species>
   <species id="M_C05951_c" name="Leukotriene D4; LTD4" compartment="C_c">
    <notes>
     <html xmlns="http://www.w3.org/1999/xhtml"><p>FORMULA: C25H40N2O6S</p></html>
    </notes>
</species>
   <species id="M_C05956_c" name="Prostaglandin G2; PGG2" compartment="C_c">
    <notes>
     <html xmlns="http://www.w3.org/1999/xhtml"><p>FORMULA: C20H32O6</p></html>
    </notes>
</species>
   <species id="M_C05966_c" name="15(S)-HPETE; (5Z,8Z,11Z,13E)-(15S)-15-Hydroperoxyicosa-5,8,11,13-tetraenoic acid; 15-Hydroperoxyeicosatetraenoate; 15-Hydroperoxyicosatetraenoate; 15-Hydroperoxyeicosatetraenoic acid; 15-Hydroperoxyicosatetraenoic acid; (5Z,8Z,11Z,13E)-(15S)-15-Hydroperoxyicosa-5,8,11,13-tetraenoate" compartment="C_c">
    <notes>
     <html xmlns="http://www.w3.org/1999/xhtml"><p>FORMULA: C20H32O4</p></html>
    </notes>
</species>
   <species id="M_C05973_c" name="2-Acyl-sn-glycero-3-phosphoethanolamine; L-1-Lysophosphatidylethanolamine; O-(2-Acyl-sn-glycero-3-phospho)-ethanolamine" compartment="C_c">
    <notes>
     <html xmlns="http://www.w3.org/1999/xhtml"><p>FORMULA: C6H13NO7PR</p></html>
    </notes>
</species>
   <species id="M_C05977_c" name="2-Acyl-1-alkyl-sn-glycero-3-phosphate" compartment="C_c">
    <notes>
     <html xmlns="http://www.w3.org/1999/xhtml"><p>FORMULA: C4H7O7PR2</p></html>
    </notes>
</species>
   <species id="M_C05980_c" name="Cardiolipin; Diphosphatidylglycerol; 1',3'-Bis(1,2-diacyl-sn-glycero-3-phospho)-sn-glycerol" compartment="C_c">
    <notes>
     <html xmlns="http://www.w3.org/1999/xhtml"><p>FORMULA: C13H18O17P2R4</p></html>
    </notes>
</species>
   <species id="M_C05981_c" name="Phosphatidylinositol-3,4,5-trisphosphate; 1-Phosphatidyl-1D-myo-inositol 3,4,5-trisphosphate; 1,2-Diacyl-sn-glycero-3-phospho-(1'-myo-inositol-3',4',5'-bisphosphate)" compartment="C_c">
    <notes>
     <html xmlns="http://www.w3.org/1999/xhtml"><p>FORMULA: C11H20O22P4R2</p></html>
    </notes>
</species>
   <species id="M_C05983_c" name="Propionyladenylate; Propionyl-adenosine monophosphate" compartment="C_c">
    <notes>
     <html xmlns="http://www.w3.org/1999/xhtml"><p>FORMULA: C13H18N5O8P</p></html>
    </notes>
</species>
   <species id="M_C05984_c" name="2-Hydroxybutanoic acid; 2-Hydroxybutyrate; 2-Hydroxybutyric acid" compartment="C_c">
    <notes>
     <html xmlns="http://www.w3.org/1999/xhtml"><p>FORMULA: C4H8O3</p></html>
    </notes>
</species>
   <species id="M_C05985_c" name="2-Propynal; 2-Propyn-1-al; Propiolaldehyde" compartment="C_c">
    <notes>
     <html xmlns="http://www.w3.org/1999/xhtml"><p>FORMULA: C3H2O</p></html>
    </notes>
</species>
   <species id="M_C05993_c" name="Acetyl adenylate; 5'-Acetylphosphoadenosine" compartment="C_c">
    <notes>
     <html xmlns="http://www.w3.org/1999/xhtml"><p>FORMULA: C12H16N5O8P</p></html>
    </notes>
</species>
   <species id="M_C05998_c" name="3-Hydroxyisovaleryl-CoA; 3-Hydroxyisovaleryl coenzyme A" compartment="C_c">
    <notes>
     <html xmlns="http://www.w3.org/1999/xhtml"><p>FORMULA: C26H44N7O18P3S</p></html>
    </notes>
</species>
   <species id="M_C05999_c" name="Lactaldehyde; 2-Hydroxypropionaldehyde; 2-Hydroxypropanal" compartment="C_c">
    <notes>
     <html xmlns="http://www.w3.org/1999/xhtml"><p>FORMULA: C3H6O2</p></html>
    </notes>
</species>
   <species id="M_C06000_c" name="(S)-3-Hydroxyisobutyryl-CoA" compartment="C_c">
    <notes>
     <html xmlns="http://www.w3.org/1999/xhtml"><p>FORMULA: C25H42N7O18P3S</p></html>
    </notes>
</species>
   <species id="M_C06001_c" name="(S)-3-Hydroxyisobutyrate" compartment="C_c">
    <notes>
     <html xmlns="http://www.w3.org/1999/xhtml"><p>FORMULA: C4H8O3</p></html>
    </notes>
</species>
   <species id="M_C06002_c" name="(S)-Methylmalonate semialdehyde" compartment="C_c">
    <notes>
     <html xmlns="http://www.w3.org/1999/xhtml"><p>FORMULA: C4H6O3</p></html>
    </notes>
</species>
   <species id="M_C06054_c" name="2-Oxo-3-hydroxy-4-phosphobutanoate; alpha-Keto-3-hydroxy-4-phosphobutyrate; (3R)-3-Hydroxy-2-oxo-4-phosphonooxybutanoate" compartment="C_c">
    <notes>
     <html xmlns="http://www.w3.org/1999/xhtml"><p>FORMULA: C4H7O8P</p></html>
    </notes>
</species>
   <species id="M_C06055_c" name="O-Phospho-4-hydroxy-L-threonine; 4-(Phosphonooxy)-threonine; 4-(Phosphonooxy)-L-threonine" compartment="C_c">
    <notes>
     <html xmlns="http://www.w3.org/1999/xhtml"><p>FORMULA: C4H10NO7P</p></html>
    </notes>
</species>
   <species id="M_C06102_c" name="Adipate semialdehyde; Hexan-1-one-6-carboxylate; 6-Oxohexanoate; 6-Oxohexanoic acid" compartment="C_c">
    <notes>
     <html xmlns="http://www.w3.org/1999/xhtml"><p>FORMULA: C6H10O3</p></html>
    </notes>
</species>
   <species id="M_C06103_c" name="6-Hydroxyhexanoic acid; 6-Hydroxyhexanoate" compartment="C_c">
    <notes>
     <html xmlns="http://www.w3.org/1999/xhtml"><p>FORMULA: C6H12O3</p></html>
    </notes>
</species>
   <species id="M_C06112_c" name="L-Glutamyl-tRNA(Gln); Glu-tRNA(Gln); Glutamyl-tRNA(Gln)" compartment="C_c">
    <notes>
     <html xmlns="http://www.w3.org/1999/xhtml"><p>FORMULA: C20H28N6O13PR(C5H8O6PR)n</p></html>
    </notes>
</species>
   <species id="M_C06113_c" name="L-Aspartyl-tRNA(Asn); Asp-tRNA(Asn); Aspartyl-tRNA(Asn)" compartment="C_c">
    <notes>
     <html xmlns="http://www.w3.org/1999/xhtml"><p>FORMULA: C14H22NO13PR2(C5H8O6PR)n</p></html>
    </notes>
</species>
   <species id="M_C06114_c" name="gamma-Glutamyl-beta-aminopropiononitrile; gamma-Glutamyl-3-aminopropiononitrile" compartment="C_c">
    <notes>
     <html xmlns="http://www.w3.org/1999/xhtml"><p>FORMULA: C8H13N3O3</p></html>
    </notes>
</species>
   <species id="M_C06123_c" name="Hexadecenal; 2-trans-Hexadecenal" compartment="C_c">
    <notes>
     <html xmlns="http://www.w3.org/1999/xhtml"><p>FORMULA: C16H30O</p></html>
    </notes>
</species>
   <species id="M_C06124_c" name="Sphingosine 1-phosphate; Sphing-4-enine 1-phosphate" compartment="C_c">
    <notes>
     <html xmlns="http://www.w3.org/1999/xhtml"><p>FORMULA: C18H38NO5P</p></html>
    </notes>
</species>
   <species id="M_C06125_c" name="Sulfatide; Galactosylceramidesulfate; Cerebroside 3-sulfate" compartment="C_c">
    <notes>
     <html xmlns="http://www.w3.org/1999/xhtml"><p>FORMULA: C25H46NO11SR</p></html>
    </notes>
</species>
   <species id="M_C06126_c" name="Digalactosylceramide; Gal-alpha1->4Gal-beta1->1'Cer" compartment="C_c">
    <notes>
     <html xmlns="http://www.w3.org/1999/xhtml"><p>FORMULA: C31H56NO13R</p></html>
    </notes>
</species>
   <species id="M_C06127_c" name="Digalactosylceramidesulfate" compartment="C_c">
    <notes>
     <html xmlns="http://www.w3.org/1999/xhtml"><p>FORMULA: C31H56NO16SR</p></html>
    </notes>
</species>
   <species id="M_C06148_c" name="2,5-Diamino-6-(5'-triphosphoryl-3',4'-trihydroxy-2'-oxopentyl)-amino-4-oxopyrimidine" compartment="C_c">
    <notes>
     <html xmlns="http://www.w3.org/1999/xhtml"><p>FORMULA: C9H18N5O14P3</p></html>
    </notes>
</species>
   <species id="M_C06157_c" name="[Dihydrolipoyllysine-residue succinyltransferase] S-glutaryldihydrolipoyllysine; S-Glutaryldihydrolipoamide-E" compartment="C_c">
    <notes>
     <html xmlns="http://www.w3.org/1999/xhtml"><p>FORMULA: C13H22NO4S2R</p></html>
    </notes>
</species>
   <species id="M_C06174_c" name="Codeine; (5alpha,6alpha)-7,8-Didehydro-4,5-epoxy-3-methoxy-17-methylmorphinan-6-ol" compartment="C_c">
    <notes>
     <html xmlns="http://www.w3.org/1999/xhtml"><p>FORMULA: C18H21NO3</p></html>
    </notes>
</species>
   <species id="M_C06197_c" name="P1,P3-Bis(5'-adenosyl) triphosphate; ApppA; Adenosine 5'-triphosphate 5'-adenosine" compartment="C_c">
    <notes>
     <html xmlns="http://www.w3.org/1999/xhtml"><p>FORMULA: C20H27N10O16P3</p></html>
    </notes>
</species>
   <species id="M_C06198_c" name="P1,P4-Bis(5'-uridyl) tetraphosphate; UppppU" compartment="C_c">
    <notes>
     <html xmlns="http://www.w3.org/1999/xhtml"><p>FORMULA: C18H26N4O23P4</p></html>
    </notes>
</species>
   <species id="M_C06205_c" name="1,2-Dihydronaphthalene-1,2-diol" compartment="C_c">
    <notes>
     <html xmlns="http://www.w3.org/1999/xhtml"><p>FORMULA: C10H10O2</p></html>
    </notes>
</species>
   <species id="M_C06206_c" name="Benzoyl phosphate" compartment="C_c">
    <notes>
     <html xmlns="http://www.w3.org/1999/xhtml"><p>FORMULA: C7H7O5P</p></html>
    </notes>
</species>
   <species id="M_C06249_c" name="Apo-[carboxylase]" compartment="C_c">
    <notes>
     <html xmlns="http://www.w3.org/1999/xhtml"><p>FORMULA: C7H13N3O2R2</p></html>
    </notes>
</species>
   <species id="M_C06250_c" name="Holo-[carboxylase]; Biotin-carboxyl-carrier protein" compartment="C_c">
    <notes>
     <html xmlns="http://www.w3.org/1999/xhtml"><p>FORMULA: C17H27N5O4SR2</p></html>
    </notes>
</species>
   <species id="M_C06425_c" name="Icosanoic acid; Eicosanoic acid; Arachidic acid" compartment="C_c">
    <notes>
     <html xmlns="http://www.w3.org/1999/xhtml"><p>FORMULA: C20H40O2</p></html>
    </notes>
</species>
   <species id="M_C06426_c" name="(6Z,9Z,12Z)-Octadecatrienoic acid; 6,9,12-Octadecatrienoic acid; gamma-Linolenic acid; Gamolenic acid" compartment="C_c">
    <notes>
     <html xmlns="http://www.w3.org/1999/xhtml"><p>FORMULA: C18H30O2</p></html>
    </notes>
</species>
   <species id="M_C06427_c" name="(9Z,12Z,15Z)-Octadecatrienoic acid; alpha-Linolenic acid; 9,12,15-Octadecatrienoic acid; Linolenate; alpha-Linolenate" compartment="C_c">
    <notes>
     <html xmlns="http://www.w3.org/1999/xhtml"><p>FORMULA: C18H30O2</p></html>
    </notes>
</species>
   <species id="M_C06428_c" name="(5Z,8Z,11Z,14Z,17Z)-Icosapentaenoic acid; (5Z,8Z,11Z,14Z,17Z)-Eicosapentaenoic acid; Eicosapentaenoic acid; 5,8,11,14,17-Icosapentaenoic acid; (5Z,8Z,11Z,14Z,17Z)-Eicosapentaenoate" compartment="C_c">
    <notes>
     <html xmlns="http://www.w3.org/1999/xhtml"><p>FORMULA: C20H30O2</p></html>
    </notes>
</species>
   <species id="M_C06429_c" name="(4Z,7Z,10Z,13Z,16Z,19Z)-Docosahexaenoic acid; 4,7,10,13,16,19-Docosahexaenoic acid; Docosahexaenoic acid" compartment="C_c">
    <notes>
     <html xmlns="http://www.w3.org/1999/xhtml"><p>FORMULA: C22H32O2</p></html>
    </notes>
</species>
   <species id="M_C06459_c" name="N-Trimethyl-2-aminoethylphosphonate; 2-Trimethylaminoethylphosphonate" compartment="C_c">
    <notes>
     <html xmlns="http://www.w3.org/1999/xhtml"><p>FORMULA: C5H15NO3P</p></html>
    </notes>
</species>
   <species id="M_C06481_c" name="L-Seryl-tRNA(Sec)" compartment="C_c">
    <notes>
     <html xmlns="http://www.w3.org/1999/xhtml"><p>FORMULA: C13H22NO12PR2(C5H8O6PR)n</p></html>
    </notes>
</species>
   <species id="M_C06482_c" name="L-Selenocysteinyl-tRNA(Sec)" compartment="C_c">
    <notes>
     <html xmlns="http://www.w3.org/1999/xhtml"><p>FORMULA: C13H22NO11PSeR2(C5H8O6PR)n</p></html>
    </notes>
</species>
   <species id="M_C06505_c" name="Cob(I)yrinate a,c diamide; Cob(I)yrinate diamide; Cob(I)yrinic acid a,c-diamide" compartment="C_c">
    <notes>
     <html xmlns="http://www.w3.org/1999/xhtml"><p>FORMULA: C45H61CoN6O12</p></html>
    </notes>
</species>
   <species id="M_C06506_c" name="Adenosyl cobyrinate a,c diamide; Adenosyl cobyrinate diamide; Adenosylcob(III)yrinic acid a,c-diamide; Adenosylcobyrinic acid a,c-diamide" compartment="C_c">
    <notes>
     <html xmlns="http://www.w3.org/1999/xhtml"><p>FORMULA: C55H73CoN11O15</p></html>
    </notes>
</species>
   <species id="M_C06508_c" name="Adenosyl cobinamide" compartment="C_c">
    <notes>
     <html xmlns="http://www.w3.org/1999/xhtml"><p>FORMULA: C58H84CoN16O11</p></html>
    </notes>
</species>
   <species id="M_C06604_c" name="Parathion; O,O-Diethyl O-p-nitrophenyl phosphorothioate; Thiophos; DNTP" compartment="C_c">
    <notes>
     <html xmlns="http://www.w3.org/1999/xhtml"><p>FORMULA: C10H14NO5PS</p></html>
    </notes>
</species>
   <species id="M_C06606_c" name="Paraoxon; O,O-Diethyl-O-p-nitrophenylphosphoric acid" compartment="C_c">
    <notes>
     <html xmlns="http://www.w3.org/1999/xhtml"><p>FORMULA: C10H14NO6P</p></html>
    </notes>
</species>
   <species id="M_C06611_c" name="trans-3-Chloro-2-propene-1-ol; trans-3-Chloroallyl alcohol" compartment="C_c">
    <notes>
     <html xmlns="http://www.w3.org/1999/xhtml"><p>FORMULA: C3H5ClO</p></html>
    </notes>
</species>
   <species id="M_C06612_c" name="cis-3-Chloro-2-propene-1-ol; cis-3-Chloroallyl alcohol" compartment="C_c">
    <notes>
     <html xmlns="http://www.w3.org/1999/xhtml"><p>FORMULA: C3H5ClO</p></html>
    </notes>
</species>
   <species id="M_C06613_c" name="trans-3-Chloroallyl aldehyde; trans-3-Chloro-2-propenal" compartment="C_c">
    <notes>
     <html xmlns="http://www.w3.org/1999/xhtml"><p>FORMULA: C3H3ClO</p></html>
    </notes>
</species>
   <species id="M_C06614_c" name="trans-3-Chloroacrylic acid" compartment="C_c">
    <notes>
     <html xmlns="http://www.w3.org/1999/xhtml"><p>FORMULA: C3H3ClO2</p></html>
    </notes>
</species>
   <species id="M_C06615_c" name="cis-3-Chloroacrylic acid" compartment="C_c">
    <notes>
     <html xmlns="http://www.w3.org/1999/xhtml"><p>FORMULA: C3H3ClO2</p></html>
    </notes>
</species>
   <species id="M_C06754_c" name="Chloroacetaldehyde; 2-Chloroethanal" compartment="C_c">
    <notes>
     <html xmlns="http://www.w3.org/1999/xhtml"><p>FORMULA: C2H3ClO</p></html>
    </notes>
</species>
   <species id="M_C06755_c" name="Chloroacetic acid; Chloroethanoic acid" compartment="C_c">
    <notes>
     <html xmlns="http://www.w3.org/1999/xhtml"><p>FORMULA: C2H3ClO2</p></html>
    </notes>
</species>
   <species id="M_C06790_c" name="Trichloroethene; Trichloroethylene; TCE" compartment="C_c">
    <notes>
     <html xmlns="http://www.w3.org/1999/xhtml"><p>FORMULA: C2HCl3</p></html>
    </notes>
</species>
   <species id="M_C06868_c" name="Carbamazepine" compartment="C_c">
    <notes>
     <html xmlns="http://www.w3.org/1999/xhtml"><p>FORMULA: C15H12N2O</p></html>
    </notes>
</species>
   <species id="M_C06899_c" name="Chloral hydrate" compartment="C_c">
    <notes>
     <html xmlns="http://www.w3.org/1999/xhtml"><p>FORMULA: C2H3Cl3O2</p></html>
    </notes>
</species>
   <species id="M_C07047_c" name="Ifosfamide; Isophosphamide" compartment="C_c">
    <notes>
     <html xmlns="http://www.w3.org/1999/xhtml"><p>FORMULA: C7H15Cl2N2O2P</p></html>
    </notes>
</species>
   <species id="M_C07073_c" name="Lidocaine" compartment="C_c">
    <notes>
     <html xmlns="http://www.w3.org/1999/xhtml"><p>FORMULA: C14H22N2O</p></html>
    </notes>
</species>
   <species id="M_C07086_c" name="Phenylacetic acid; Benzylformic acid; Phenylacetate; Benzeneacetic acid" compartment="C_c">
    <notes>
     <html xmlns="http://www.w3.org/1999/xhtml"><p>FORMULA: C8H8O2</p></html>
    </notes>
</species>
   <species id="M_C07108_c" name="Tamoxifen" compartment="C_c">
    <notes>
     <html xmlns="http://www.w3.org/1999/xhtml"><p>FORMULA: C26H29NO</p></html>
    </notes>
</species>
   <species id="M_C07163_c" name="Methadone" compartment="C_c">
    <notes>
     <html xmlns="http://www.w3.org/1999/xhtml"><p>FORMULA: C21H27NO</p></html>
    </notes>
</species>
   <species id="M_C07185_c" name="Valproic acid" compartment="C_c">
    <notes>
     <html xmlns="http://www.w3.org/1999/xhtml"><p>FORMULA: C8H16O2</p></html>
    </notes>
</species>
   <species id="M_C07480_c" name="Theobromine; 3,7-Dimethylxanthine" compartment="C_c">
    <notes>
     <html xmlns="http://www.w3.org/1999/xhtml"><p>FORMULA: C7H8N4O2</p></html>
    </notes>
</species>
   <species id="M_C07490_c" name="Trichloroethanol; 2,2,2-Trichloroethanol" compartment="C_c">
    <notes>
     <html xmlns="http://www.w3.org/1999/xhtml"><p>FORMULA: C2H3Cl3O</p></html>
    </notes>
</species>
   <species id="M_C07496_c" name="Carbamazepine-10,11-epoxide; Carbamazepine epoxide" compartment="C_c">
    <notes>
     <html xmlns="http://www.w3.org/1999/xhtml"><p>FORMULA: C15H12N2O2</p></html>
    </notes>
</species>
   <species id="M_C07501_c" name="Felbamate" compartment="C_c">
    <notes>
     <html xmlns="http://www.w3.org/1999/xhtml"><p>FORMULA: C11H14N2O4</p></html>
    </notes>
</species>
   <species id="M_C07535_c" name="Benzo[a]pyrene; Benzpyrene" compartment="C_c">
    <notes>
     <html xmlns="http://www.w3.org/1999/xhtml"><p>FORMULA: C20H12</p></html>
    </notes>
</species>
   <species id="M_C07572_c" name="Citalopram" compartment="C_c">
    <notes>
     <html xmlns="http://www.w3.org/1999/xhtml"><p>FORMULA: C20H21FN2O</p></html>
    </notes>
</species>
   <species id="M_C07643_c" name="4-Hydroxycyclophosphamide" compartment="C_c">
    <notes>
     <html xmlns="http://www.w3.org/1999/xhtml"><p>FORMULA: C7H15Cl2N2O3P</p></html>
    </notes>
</species>
   <species id="M_C07644_c" name="4-Ketocyclophosphamide" compartment="C_c">
    <notes>
     <html xmlns="http://www.w3.org/1999/xhtml"><p>FORMULA: C7H13Cl2N2O3P</p></html>
    </notes>
</species>
   <species id="M_C07645_c" name="Aldophosphamide" compartment="C_c">
    <notes>
     <html xmlns="http://www.w3.org/1999/xhtml"><p>FORMULA: C7H15Cl2N2O3P</p></html>
    </notes>
</species>
   <species id="M_C07646_c" name="Carboxyphosphamide; Carboxycyclophosphamide" compartment="C_c">
    <notes>
     <html xmlns="http://www.w3.org/1999/xhtml"><p>FORMULA: C7H15Cl2N2O4P</p></html>
    </notes>
</species>
   <species id="M_C07648_c" name="Thioguanine" compartment="C_c">
    <notes>
     <html xmlns="http://www.w3.org/1999/xhtml"><p>FORMULA: C5H5N5S</p></html>
    </notes>
</species>
   <species id="M_C07649_c" name="5-FU; Fluorouracil; 5-Fluorouracil" compartment="C_c">
    <notes>
     <html xmlns="http://www.w3.org/1999/xhtml"><p>FORMULA: C4H3FN2O2</p></html>
    </notes>
</species>
   <species id="M_C07888_c" name="Cyclophosphamide" compartment="C_c">
    <notes>
     <html xmlns="http://www.w3.org/1999/xhtml"><p>FORMULA: C7H15Cl2N2O2P</p></html>
    </notes>
</species>
   <species id="M_C08012_c" name="Levomethadyl acetate; LAAM" compartment="C_c">
    <notes>
     <html xmlns="http://www.w3.org/1999/xhtml"><p>FORMULA: C23H31NO2</p></html>
    </notes>
</species>
   <species id="M_C08276_c" name="3-(Methylthio)propionic acid; 3-Methylthiopropionate" compartment="C_c">
    <notes>
     <html xmlns="http://www.w3.org/1999/xhtml"><p>FORMULA: C4H8O2S</p></html>
    </notes>
</species>
   <species id="M_C08821_c" name="Isofucosterol; delta5-Avenasterol" compartment="C_c">
    <notes>
     <html xmlns="http://www.w3.org/1999/xhtml"><p>FORMULA: C29H48O</p></html>
    </notes>
</species>
   <species id="M_C09332_c" name="Tetrahydrofolyl-[Glu](2); THF-L-glutamate" compartment="C_c">
    <notes>
     <html xmlns="http://www.w3.org/1999/xhtml"><p>FORMULA: C24H30N8O9</p></html>
    </notes>
</species>
   <species id="M_C09694_c" name="Juvenile hormone III" compartment="C_c">
    <notes>
     <html xmlns="http://www.w3.org/1999/xhtml"><p>FORMULA: C16H26O3</p></html>
    </notes>
</species>
   <species id="M_C09815_c" name="Benzamide" compartment="C_c">
    <notes>
     <html xmlns="http://www.w3.org/1999/xhtml"><p>FORMULA: C7H7NO</p></html>
    </notes>
</species>
   <species id="M_C11036_c" name="Bromobenzene" compartment="C_c">
    <notes>
     <html xmlns="http://www.w3.org/1999/xhtml"><p>FORMULA: C6H5Br</p></html>
    </notes>
</species>
   <species id="M_C11061_c" name="all-trans-Retinoyl-beta-glucuronide; Retinoyl glucuronide" compartment="C_c">
    <notes>
     <html xmlns="http://www.w3.org/1999/xhtml"><p>FORMULA: C26H36O8</p></html>
    </notes>
</species>
   <species id="M_C11088_c" name="1,2-Dibromoethane; Ethylene dibromide" compartment="C_c">
    <notes>
     <html xmlns="http://www.w3.org/1999/xhtml"><p>FORMULA: C2H4Br2</p></html>
    </notes>
</species>
   <species id="M_C11131_c" name="2-Methoxy-estradiol-17beta 3-glucuronide" compartment="C_c">
    <notes>
     <html xmlns="http://www.w3.org/1999/xhtml"><p>FORMULA: C25H34O9</p></html>
    </notes>
</species>
   <species id="M_C11132_c" name="2-Methoxyestrone 3-glucuronide" compartment="C_c">
    <notes>
     <html xmlns="http://www.w3.org/1999/xhtml"><p>FORMULA: C25H32O9</p></html>
    </notes>
</species>
   <species id="M_C11133_c" name="Estrone glucuronide; Estrone 3-glucuronide; Estrone beta-D-glucuronide" compartment="C_c">
    <notes>
     <html xmlns="http://www.w3.org/1999/xhtml"><p>FORMULA: C24H30O8</p></html>
    </notes>
</species>
   <species id="M_C11134_c" name="Testosterone glucuronide; Testosterone 17beta-(beta-D-glucuronide)" compartment="C_c">
    <notes>
     <html xmlns="http://www.w3.org/1999/xhtml"><p>FORMULA: C25H36O8</p></html>
    </notes>
</species>
   <species id="M_C11135_c" name="Androsterone glucuronide; Androsterone 3-glucuronide" compartment="C_c">
    <notes>
     <html xmlns="http://www.w3.org/1999/xhtml"><p>FORMULA: C25H38O8</p></html>
    </notes>
</species>
   <species id="M_C11136_c" name="Etiocholan-3alpha-ol-17-one 3-glucuronide" compartment="C_c">
    <notes>
     <html xmlns="http://www.w3.org/1999/xhtml"><p>FORMULA: C25H38O8</p></html>
    </notes>
</species>
   <species id="M_C11148_c" name="TCE epoxide; Trichloroethylene epoxide; Trichloroepoxyethane" compartment="C_c">
    <notes>
     <html xmlns="http://www.w3.org/1999/xhtml"><p>FORMULA: C2HCl3O</p></html>
    </notes>
</species>
   <species id="M_C11150_c" name="Trichloroacetate; Trichloroacetic acid; TCA" compartment="C_c">
    <notes>
     <html xmlns="http://www.w3.org/1999/xhtml"><p>FORMULA: C2HCl3O2</p></html>
    </notes>
</species>
   <species id="M_C11173_c" name="SN-38" compartment="C_c">
    <notes>
     <html xmlns="http://www.w3.org/1999/xhtml"><p>FORMULA: C22H20N2O5</p></html>
    </notes>
</species>
   <species id="M_C11376_c" name="SN38 glucuronide; SN-38G" compartment="C_c">
    <notes>
     <html xmlns="http://www.w3.org/1999/xhtml"><p>FORMULA: C28H28N2O11</p></html>
    </notes>
</species>
   <species id="M_C11482_c" name="Holo-Lys2; [Enzyme]-acyl-binding site; [Enzyme]-Phosphopantetheine" compartment="C_c">
    <notes>
     <html xmlns="http://www.w3.org/1999/xhtml"><p>FORMULA: HSR</p></html>
    </notes>
</species>
   <species id="M_C11554_c" name="1-Phosphatidyl-1D-myo-inositol 3,4-bisphosphate; 1,2-Diacyl-sn-glycero-3-phospho-(1'-myo-inositol-3',4'-bisphosphate)" compartment="C_c">
    <notes>
     <html xmlns="http://www.w3.org/1999/xhtml"><p>FORMULA: C11H19O19P3R2</p></html>
    </notes>
</species>
   <species id="M_C11555_c" name="1D-myo-Inositol 1,4,5,6-tetrakisphosphate; D-myo-Inositol 1,4,5,6-tetrakisphosphate; Inositol 1,4,5,6-tetrakisphosphate" compartment="C_c">
    <notes>
     <html xmlns="http://www.w3.org/1999/xhtml"><p>FORMULA: C6H16O18P4</p></html>
    </notes>
</species>
   <species id="M_C11556_c" name="1-Phosphatidyl-1D-myo-inositol 3,5-bisphosphate; 1,2-Diacyl-sn-glycero-3-phospho-(1'-myo-inositol-3',5'-bisphosphate)" compartment="C_c">
    <notes>
     <html xmlns="http://www.w3.org/1999/xhtml"><p>FORMULA: C11H19O19P3R2</p></html>
    </notes>
</species>
   <species id="M_C11557_c" name="1-Phosphatidyl-1D-myo-inositol 5-phosphate; 1,2-Diacyl-sn-glycero-3-phospho-(1'-myo-inositol-5'-phosphate)" compartment="C_c">
    <notes>
     <html xmlns="http://www.w3.org/1999/xhtml"><p>FORMULA: C11H18O16P2R2</p></html>
    </notes>
</species>
   <species id="M_C11583_c" name="4-Glutathionyl cyclophosphamide" compartment="C_c">
    <notes>
     <html xmlns="http://www.w3.org/1999/xhtml"><p>FORMULA: C17H30Cl2N5O8PS</p></html>
    </notes>
</species>
   <species id="M_C11713_c" name="2-Naphthol; beta-Naphthol" compartment="C_c">
    <notes>
     <html xmlns="http://www.w3.org/1999/xhtml"><p>FORMULA: C10H8O</p></html>
    </notes>
</species>
   <species id="M_C11736_c" name="5-Fluorodeoxyuridine; Floxuridine" compartment="C_c">
    <notes>
     <html xmlns="http://www.w3.org/1999/xhtml"><p>FORMULA: C9H11FN2O5</p></html>
    </notes>
</species>
   <species id="M_C11821_c" name="5-Hydroxyisourate" compartment="C_c">
    <notes>
     <html xmlns="http://www.w3.org/1999/xhtml"><p>FORMULA: C5H4N4O4</p></html>
    </notes>
</species>
   <species id="M_C11907_c" name="4,6-Dideoxy-4-oxo-dTDP-D-glucose; dTDP-4-oxo-6-deoxy-D-glucose; dTDP-4-dehydro-6-deoxy-D-glucose; dTDP-4-dehydro-6-deoxy-alpha-D-glucose; dTDP-4-oxo-6-deoxy-alpha-D-glucose; dTDP-4-dehydro-6-deoxy-alpha-D-galactose; dTDP-4-dehydro-6-deoxy-D-galactose" compartment="C_c">
    <notes>
     <html xmlns="http://www.w3.org/1999/xhtml"><p>FORMULA: C16H24N2O15P2</p></html>
    </notes>
</species>
   <species id="M_C11924_c" name="Perillic acid" compartment="C_c">
    <notes>
     <html xmlns="http://www.w3.org/1999/xhtml"><p>FORMULA: C10H14O2</p></html>
    </notes>
</species>
   <species id="M_C11945_c" name="trans-2-Methyl-5-isopropylhexa-2,5-dienoyl-CoA" compartment="C_c">
    <notes>
     <html xmlns="http://www.w3.org/1999/xhtml"><p>FORMULA: C31H50N7O17P3S</p></html>
    </notes>
</species>
   <species id="M_C11946_c" name="cis-2-Methyl-5-isopropylhexa-2,5-dienoyl-CoA" compartment="C_c">
    <notes>
     <html xmlns="http://www.w3.org/1999/xhtml"><p>FORMULA: C31H50N7O17P3S</p></html>
    </notes>
</species>
   <species id="M_C11947_c" name="3-Hydroxy-2,6-dimethyl-5-methylene-heptanoyl-CoA" compartment="C_c">
    <notes>
     <html xmlns="http://www.w3.org/1999/xhtml"><p>FORMULA: C31H52N7O18P3S</p></html>
    </notes>
</species>
   <species id="M_C12126_c" name="Dihydroceramide; N-Acylsphinganine" compartment="C_c">
    <notes>
     <html xmlns="http://www.w3.org/1999/xhtml"><p>FORMULA: C19H38NO3R</p></html>
    </notes>
</species>
   <species id="M_C12203_c" name="5-Hydroxyferuloyl-CoA" compartment="C_c">
    <notes>
     <html xmlns="http://www.w3.org/1999/xhtml"><p>FORMULA: C31H44N7O20P3S</p></html>
    </notes>
</species>
   <species id="M_C12205_c" name="5-Hydroxyconiferyl alcohol" compartment="C_c">
    <notes>
     <html xmlns="http://www.w3.org/1999/xhtml"><p>FORMULA: C10H12O4</p></html>
    </notes>
</species>
   <species id="M_C12214_c" name="Aminofructose 6-phosphate; Amino-D-fructose 6-phosphate" compartment="C_c">
    <notes>
     <html xmlns="http://www.w3.org/1999/xhtml"><p>FORMULA: C6H14NO8P</p></html>
    </notes>
</species>
   <species id="M_C12215_c" name="Iminoerythrose 4-phosphate; Imino-D-erythrose 4-phosphate" compartment="C_c">
    <notes>
     <html xmlns="http://www.w3.org/1999/xhtml"><p>FORMULA: C4H10NO6P</p></html>
    </notes>
</species>
   <species id="M_C12248_c" name="5-Hydroxy-2-oxo-4-ureido-2,5-dihydro-1H-imidazole-5-carboxylate" compartment="C_c">
    <notes>
     <html xmlns="http://www.w3.org/1999/xhtml"><p>FORMULA: C5H6N4O5</p></html>
    </notes>
</species>
   <species id="M_C12448_c" name="Ecgonine methyl ester; Methyl ecgonine" compartment="C_c">
    <notes>
     <html xmlns="http://www.w3.org/1999/xhtml"><p>FORMULA: C10H17NO3</p></html>
    </notes>
</species>
   <species id="M_C12518_c" name="Glutaral; 1,5-Pentanedial; Glutaraldehyde" compartment="C_c">
    <notes>
     <html xmlns="http://www.w3.org/1999/xhtml"><p>FORMULA: C5H8O2</p></html>
    </notes>
</species>
   <species id="M_C12632_c" name="Luteolin 7-O-[beta-D-glucuronosyl-(1->2)-beta-D-glucuronide]; Luteolin 7-O-beta-D-diglucuronide" compartment="C_c">
    <notes>
     <html xmlns="http://www.w3.org/1999/xhtml"><p>FORMULA: C27H26O18</p></html>
    </notes>
</species>
   <species id="M_C12650_c" name="Capecitabine; (1-(5-Deoxy-beta-D-ribofuranosyl)-5-fluoro-1,2-dihydro-2-oxo-4-pyrimidinyl)-carbamic acid pentyl ester" compartment="C_c">
    <notes>
     <html xmlns="http://www.w3.org/1999/xhtml"><p>FORMULA: C15H22FN3O6</p></html>
    </notes>
</species>
   <species id="M_C12673_c" name="Tegafur" compartment="C_c">
    <notes>
     <html xmlns="http://www.w3.org/1999/xhtml"><p>FORMULA: C8H9FN2O3</p></html>
    </notes>
</species>
   <species id="M_C12739_c" name="5'-Deoxy-5-fluorouridine; Doxifluridine" compartment="C_c">
    <notes>
     <html xmlns="http://www.w3.org/1999/xhtml"><p>FORMULA: C9H11FN2O5</p></html>
    </notes>
</species>
   <species id="M_C13425_c" name="3-Hexaprenyl-4-hydroxybenzoate; 3-Hexaprenyl-4-hydroxybenzoic acid" compartment="C_c">
    <notes>
     <html xmlns="http://www.w3.org/1999/xhtml"><p>FORMULA: C37H54O3</p></html>
    </notes>
</species>
   <species id="M_C13645_c" name="Hydrobromic acid; HBr" compartment="C_c">
    <notes>
     <html xmlns="http://www.w3.org/1999/xhtml"><p>FORMULA: HBr</p></html>
    </notes>
</species>
   <species id="M_C13747_c" name="1,7-Dimethylxanthine; Paraxanthine" compartment="C_c">
    <notes>
     <html xmlns="http://www.w3.org/1999/xhtml"><p>FORMULA: C7H8N4O2</p></html>
    </notes>
</species>
   <species id="M_C14040_c" name="1-Nitronaphthalene" compartment="C_c">
    <notes>
     <html xmlns="http://www.w3.org/1999/xhtml"><p>FORMULA: C10H7NO2</p></html>
    </notes>
</species>
   <species id="M_C14089_c" name="1-Hydroxymethylnaphthalene; 1-Naphthalenemethanol" compartment="C_c">
    <notes>
     <html xmlns="http://www.w3.org/1999/xhtml"><p>FORMULA: C11H10O</p></html>
    </notes>
</species>
   <species id="M_C14090_c" name="1-Naphthaldehyde; 1-Formylnaphthalene" compartment="C_c">
    <notes>
     <html xmlns="http://www.w3.org/1999/xhtml"><p>FORMULA: C11H8O</p></html>
    </notes>
</species>
   <species id="M_C14099_c" name="2-Naphthaldehyde; 2-Naphthalenecarboxaldehyde" compartment="C_c">
    <notes>
     <html xmlns="http://www.w3.org/1999/xhtml"><p>FORMULA: C11H8O</p></html>
    </notes>
</species>
   <species id="M_C14144_c" name="5-Carboxy-2-pentenoyl-CoA" compartment="C_c">
    <notes>
     <html xmlns="http://www.w3.org/1999/xhtml"><p>FORMULA: C27H42N7O19P3S</p></html>
    </notes>
</species>
   <species id="M_C14145_c" name="(3S)-3-Hydroxyadipyl-CoA" compartment="C_c">
    <notes>
     <html xmlns="http://www.w3.org/1999/xhtml"><p>FORMULA: C27H44N7O20P3S</p></html>
    </notes>
</species>
   <species id="M_C14180_c" name="S-(Hydroxymethyl)glutathione" compartment="C_c">
    <notes>
     <html xmlns="http://www.w3.org/1999/xhtml"><p>FORMULA: C11H19N3O7S</p></html>
    </notes>
</species>
   <species id="M_C14453_c" name="4-Bromophenol" compartment="C_c">
    <notes>
     <html xmlns="http://www.w3.org/1999/xhtml"><p>FORMULA: C6H5BrO</p></html>
    </notes>
</species>
   <species id="M_C14556_c" name="9-Hydroxybenzo[a]pyrene" compartment="C_c">
    <notes>
     <html xmlns="http://www.w3.org/1999/xhtml"><p>FORMULA: C20H12O</p></html>
    </notes>
</species>
   <species id="M_C14749_c" name="19(S)-HETE; (19S)-Hydroxyeicosatetraenoic acid; (19S)-Hydroxyicosatetraenoic acid; (19S)-Hydroxy arachidonic acid" compartment="C_c">
    <notes>
     <html xmlns="http://www.w3.org/1999/xhtml"><p>FORMULA: C20H32O3</p></html>
    </notes>
</species>
   <species id="M_C14768_c" name="5,6-EET; (8Z,11Z,14Z)-5,6-Epoxyeicosa-8,11,14-trienoic acid; (8Z,11Z,14Z)-5,6-Epoxyicosa-8,11,14-trienoic acid" compartment="C_c">
    <notes>
     <html xmlns="http://www.w3.org/1999/xhtml"><p>FORMULA: C20H32O3</p></html>
    </notes>
</species>
   <species id="M_C14769_c" name="8,9-EET; (5Z,11Z,14Z)-8,9-Epoxyeicosa-5,11,14-trienoic acid; (5Z,11Z,14Z)-8,9-Epoxyicosa-5,11,14-trienoic acid" compartment="C_c">
    <notes>
     <html xmlns="http://www.w3.org/1999/xhtml"><p>FORMULA: C20H32O3</p></html>
    </notes>
</species>
   <species id="M_C14770_c" name="11,12-EET; (5Z,8Z,14Z)-11,12-Epoxyeicosa-5,8,14-trienoic acid; (5Z,8Z,14Z)-11,12-Epoxyicosa-5,8,14-trienoic acid" compartment="C_c">
    <notes>
     <html xmlns="http://www.w3.org/1999/xhtml"><p>FORMULA: C20H32O3</p></html>
    </notes>
</species>
   <species id="M_C14771_c" name="14,15-EET; (5Z,8Z,11Z)-14,15-Epoxyeicosa-5.8.11-trienoic acid; (5Z,8Z,11Z)-14,15-Epoxyicosa-5.8.11-trienoic acid" compartment="C_c">
    <notes>
     <html xmlns="http://www.w3.org/1999/xhtml"><p>FORMULA: C20H32O3</p></html>
    </notes>
</species>
   <species id="M_C14778_c" name="16(R)-HETE; (5Z,8Z,11Z,14Z)-(16R)-16-Hydroxyeicosa-5,8,11,14-tetraenoic acid; (5Z,8Z,11Z,14Z)-(16R)-16-Hydroxyicosa-5,8,11,14-tetraenoic acid" compartment="C_c">
    <notes>
     <html xmlns="http://www.w3.org/1999/xhtml"><p>FORMULA: C20H32O3</p></html>
    </notes>
</species>
   <species id="M_C14781_c" name="15H-11,12-EETA; 15-Hydroxy-11,12-epoxyeicosatrienoic acid; (5Z,8Z,13E)-(15S)-11,12-Epoxy-15-hydroxyeicosa-5,8,13-trienoic acid; (5Z,8Z,13E)-(15S)-11,12-Epoxy-15-hydroxyicosa-5,8,13-trienoic acid" compartment="C_c">
    <notes>
     <html xmlns="http://www.w3.org/1999/xhtml"><p>FORMULA: C20H32O4</p></html>
    </notes>
</species>
   <species id="M_C14782_c" name="11,12,15-THETA; 11,12,15-Trihydroxyicosatrienoic acid; (5Z,8Z,13E)-(15S)-11,12,15-Trihydroxyeicosa-5,8,12-trienoic acid; (5Z,8Z,13E)-(15S)-11,12,15-Trihydroxyicosa-5,8,12-trienoic acid" compartment="C_c">
    <notes>
     <html xmlns="http://www.w3.org/1999/xhtml"><p>FORMULA: C20H34O5</p></html>
    </notes>
</species>
   <species id="M_C14784_c" name="1,2-Dihydroxy-3,4-epoxy-1,2,3,4-tetrahydronaphthalene" compartment="C_c">
    <notes>
     <html xmlns="http://www.w3.org/1999/xhtml"><p>FORMULA: C10H10O3</p></html>
    </notes>
</species>
   <species id="M_C14786_c" name="(1R,2S)-Naphthalene 1,2-oxide; (1R,2S)-Naphthalene epoxide" compartment="C_c">
    <notes>
     <html xmlns="http://www.w3.org/1999/xhtml"><p>FORMULA: C10H8O</p></html>
    </notes>
</species>
   <species id="M_C14787_c" name="(1S,2R)-Naphthalene 1,2-oxide; (1S,2R)-Naphthalene epoxide" compartment="C_c">
    <notes>
     <html xmlns="http://www.w3.org/1999/xhtml"><p>FORMULA: C10H8O</p></html>
    </notes>
</species>
   <species id="M_C14791_c" name="(1R)-Hydroxy-(2R)-glutathionyl-1,2-dihydronaphthalene" compartment="C_c">
    <notes>
     <html xmlns="http://www.w3.org/1999/xhtml"><p>FORMULA: C20H25N3O7S</p></html>
    </notes>
</species>
   <species id="M_C14792_c" name="(1S)-Hydroxy-(2S)-glutathionyl-1,2-dihydronaphthalene" compartment="C_c">
    <notes>
     <html xmlns="http://www.w3.org/1999/xhtml"><p>FORMULA: C20H25N3O7S</p></html>
    </notes>
</species>
   <species id="M_C14793_c" name="(1R)-Glutathionyl-(2R)-hydroxy-1,2-dihydronaphthalene" compartment="C_c">
    <notes>
     <html xmlns="http://www.w3.org/1999/xhtml"><p>FORMULA: C20H25N3O7S</p></html>
    </notes>
</species>
   <species id="M_C14800_c" name="1-Nitronaphthalene-5,6-oxide" compartment="C_c">
    <notes>
     <html xmlns="http://www.w3.org/1999/xhtml"><p>FORMULA: C10H7NO3</p></html>
    </notes>
</species>
   <species id="M_C14801_c" name="1-Nitro-5,6-dihydroxy-dihydronaphthalene; 1,2-Dihydro-5-nitro-1,2-naphthalenediol" compartment="C_c">
    <notes>
     <html xmlns="http://www.w3.org/1999/xhtml"><p>FORMULA: C10H9NO4</p></html>
    </notes>
</species>
   <species id="M_C14802_c" name="1-Nitronaphthalene-7,8-oxide" compartment="C_c">
    <notes>
     <html xmlns="http://www.w3.org/1999/xhtml"><p>FORMULA: C10H7NO3</p></html>
    </notes>
</species>
   <species id="M_C14803_c" name="1-Nitro-7-hydroxy-8-glutathionyl-7,8-dihydronaphthalene" compartment="C_c">
    <notes>
     <html xmlns="http://www.w3.org/1999/xhtml"><p>FORMULA: C20H24N4O9S</p></html>
    </notes>
</species>
   <species id="M_C14804_c" name="1-Nitro-7-glutathionyl-8-hydroxy-7,8-dihydronaphthalene" compartment="C_c">
    <notes>
     <html xmlns="http://www.w3.org/1999/xhtml"><p>FORMULA: C20H24N4O9S</p></html>
    </notes>
</species>
   <species id="M_C14805_c" name="1-Nitro-5-hydroxy-6-glutathionyl-5,6-dihydronaphthalene" compartment="C_c">
    <notes>
     <html xmlns="http://www.w3.org/1999/xhtml"><p>FORMULA: C20H24N4O9S</p></html>
    </notes>
</species>
   <species id="M_C14806_c" name="1-Nitro-5-glutathionyl-6-hydroxy-5,6-dihydronaphthalene" compartment="C_c">
    <notes>
     <html xmlns="http://www.w3.org/1999/xhtml"><p>FORMULA: C20H24N4O9S</p></html>
    </notes>
</species>
   <species id="M_C14812_c" name="12(R)-HPETE; (5Z,8Z,10E,14Z)-(12R)-12-Hydroperoxyeicosa-5,8,10,14-tetraenoic acid; (5Z,8Z,10E,14Z)-(12R)-12-Hydroperoxyicosa-5,8,10,14-tetraenoic acid" compartment="C_c">
    <notes>
     <html xmlns="http://www.w3.org/1999/xhtml"><p>FORMULA: C20H32O4</p></html>
    </notes>
</species>
   <species id="M_C14813_c" name="11H-14,15-EETA; 11-Hydroxy-14,15-EETA; 11-Hydroxy-14,15-epoxyeicosatrienoic acid; (5Z,8Z,12E)-14,15-Epoxy-11-hydroxyeicosa-5,8,12-trienoic acid; (5Z,8Z,12E)-14,15-Epoxy-11-hydroxyicosa-5,8,12-trienoic acid" compartment="C_c">
    <notes>
     <html xmlns="http://www.w3.org/1999/xhtml"><p>FORMULA: C20H32O4</p></html>
    </notes>
</species>
   <species id="M_C14814_c" name="11,14,15-THETA; 11,14,15-Trihydroxyicosatrienoic acid; (5Z,8Z,12E)-11,14,15-Trihydroxyeicosa-5,8,12-trienoic acid; (5Z,8Z,12E)-11,14,15-Trihydroxyicosa-5,8,12-trienoic acid" compartment="C_c">
    <notes>
     <html xmlns="http://www.w3.org/1999/xhtml"><p>FORMULA: C20H34O5</p></html>
    </notes>
</species>
   <species id="M_C14818_c" name="Fe2+; Fe(II); Ferrous ion; Iron(2+)" compartment="C_c">
    <notes>
     <html xmlns="http://www.w3.org/1999/xhtml"><p>FORMULA: Fe</p></html>
    </notes>
</species>
   <species id="M_C14819_c" name="Fe3+; Fe(III); Ferric ion; Iron(3+)" compartment="C_c">
    <notes>
     <html xmlns="http://www.w3.org/1999/xhtml"><p>FORMULA: Fe</p></html>
    </notes>
</species>
   <species id="M_C14819_e" name="Fe3+; Fe(III); Ferric ion; Iron(3+)(extracellular)" compartment="C_e">
    <notes>
     <html xmlns="http://www.w3.org/1999/xhtml"><p>FORMULA: Fe</p></html>
    </notes>
</species>
   <species id="M_C14825_c" name="9(10)-EpOME; (9R,10S)-(12Z)-9,10-Epoxyoctadecenoic acid" compartment="C_c">
    <notes>
     <html xmlns="http://www.w3.org/1999/xhtml"><p>FORMULA: C18H32O3</p></html>
    </notes>
</species>
   <species id="M_C14826_c" name="12(13)-EpOME; (12R,13S)-(9Z)-12,13-Epoxyoctadecenoic acid" compartment="C_c">
    <notes>
     <html xmlns="http://www.w3.org/1999/xhtml"><p>FORMULA: C18H32O3</p></html>
    </notes>
</species>
   <species id="M_C14839_c" name="Bromobenzene-3,4-oxide; Bromobenzene-3,4-epoxide" compartment="C_c">
    <notes>
     <html xmlns="http://www.w3.org/1999/xhtml"><p>FORMULA: C6H5BrO</p></html>
    </notes>
</species>
   <species id="M_C14840_c" name="Bromobenzene-2,3-oxide; Bromobenzene-2,3-epoxide" compartment="C_c">
    <notes>
     <html xmlns="http://www.w3.org/1999/xhtml"><p>FORMULA: C6H5BrO</p></html>
    </notes>
</species>
   <species id="M_C14842_c" name="Bromobenzene-2,3-dihydrodiol; 3-Bromo-3,5-cyclohexadiene-1,2-diol" compartment="C_c">
    <notes>
     <html xmlns="http://www.w3.org/1999/xhtml"><p>FORMULA: C6H7BrO2</p></html>
    </notes>
</species>
   <species id="M_C14844_c" name="Bromobenzene-3,4-dihydrodiol; 4-Bromo-3,5-cyclohexadiene-1,2-diol" compartment="C_c">
    <notes>
     <html xmlns="http://www.w3.org/1999/xhtml"><p>FORMULA: C6H7BrO2</p></html>
    </notes>
</species>
   <species id="M_C14845_c" name="4-Bromophenol-2,3-epoxide" compartment="C_c">
    <notes>
     <html xmlns="http://www.w3.org/1999/xhtml"><p>FORMULA: C6H5BrO2</p></html>
    </notes>
</species>
   <species id="M_C14847_c" name="3,4-Dihydro-3-hydroxy-4-S-glutathionyl bromobenzene" compartment="C_c">
    <notes>
     <html xmlns="http://www.w3.org/1999/xhtml"><p>FORMULA: C16H22BrN3O7S</p></html>
    </notes>
</species>
   <species id="M_C14848_c" name="2,3-Dihydro-2-S-glutathionyl-3-hydroxy bromobenzene" compartment="C_c">
    <notes>
     <html xmlns="http://www.w3.org/1999/xhtml"><p>FORMULA: C16H22BrN3O7S</p></html>
    </notes>
</species>
   <species id="M_C14849_c" name="Benzo[a]pyrene-9,10-oxide; Benzo[a]pyrene-9,10-epoxide" compartment="C_c">
    <notes>
     <html xmlns="http://www.w3.org/1999/xhtml"><p>FORMULA: C20H12O</p></html>
    </notes>
</species>
   <species id="M_C14850_c" name="Benzo[a]pyrene-7,8-oxide; Benzo[a]pyrene-7,8-epoxide" compartment="C_c">
    <notes>
     <html xmlns="http://www.w3.org/1999/xhtml"><p>FORMULA: C20H12O</p></html>
    </notes>
</species>
   <species id="M_C14851_c" name="Benzo[a]pyrene-4,5-oxide; Benzo[a]pyrene-4,5-epoxide" compartment="C_c">
    <notes>
     <html xmlns="http://www.w3.org/1999/xhtml"><p>FORMULA: C20H12O</p></html>
    </notes>
</species>
   <species id="M_C14852_c" name="Benzo[a]pyrene-7,8-diol; Benzo[a]pyrene-7,8-dihydrodiol" compartment="C_c">
    <notes>
     <html xmlns="http://www.w3.org/1999/xhtml"><p>FORMULA: C20H14O2</p></html>
    </notes>
</species>
   <species id="M_C14853_c" name="Benzo[a]pyrene-7,8-dihydrodiol-9,10-oxide; 7,8-Dihydro-7,8-dihydroxybenzo[a]pyrene 9,10-oxide" compartment="C_c">
    <notes>
     <html xmlns="http://www.w3.org/1999/xhtml"><p>FORMULA: C20H14O3</p></html>
    </notes>
</species>
   <species id="M_C14854_c" name="9-Hydroxybenzo[a]pyrene-4,5-oxide; 9-Hydroxybenzo[a]pyrene-4,5-epoxide" compartment="C_c">
    <notes>
     <html xmlns="http://www.w3.org/1999/xhtml"><p>FORMULA: C20H12O2</p></html>
    </notes>
</species>
   <species id="M_C14855_c" name="4,5-Dihydro-4-hydroxy-5-S-glutathionyl-benzo[a]pyrene" compartment="C_c">
    <notes>
     <html xmlns="http://www.w3.org/1999/xhtml"><p>FORMULA: C30H29N3O7S</p></html>
    </notes>
</species>
   <species id="M_C14856_c" name="7,8-Dihydro-7-hydroxy-8-S-glutathionyl-benzo[a]pyrene" compartment="C_c">
    <notes>
     <html xmlns="http://www.w3.org/1999/xhtml"><p>FORMULA: C30H29N3O7S</p></html>
    </notes>
</species>
   <species id="M_C14857_c" name="1,1-Dichloroethylene epoxide; 2,2-Dichlorooxirane" compartment="C_c">
    <notes>
     <html xmlns="http://www.w3.org/1999/xhtml"><p>FORMULA: C2H2Cl2O</p></html>
    </notes>
</species>
   <species id="M_C14858_c" name="2,2-Dichloroacetaldehyde" compartment="C_c">
    <notes>
     <html xmlns="http://www.w3.org/1999/xhtml"><p>FORMULA: C2H2Cl2O</p></html>
    </notes>
</species>
   <species id="M_C14859_c" name="Chloroacetyl chloride" compartment="C_c">
    <notes>
     <html xmlns="http://www.w3.org/1999/xhtml"><p>FORMULA: C2H2Cl2O</p></html>
    </notes>
</species>
   <species id="M_C14861_c" name="S-(2,2-Dichloro-1-hydroxy)ethyl glutathione" compartment="C_c">
    <notes>
     <html xmlns="http://www.w3.org/1999/xhtml"><p>FORMULA: C12H19Cl2N3O7S</p></html>
    </notes>
</species>
   <species id="M_C14863_c" name="2-(S-Glutathionyl)acetyl glutathione" compartment="C_c">
    <notes>
     <html xmlns="http://www.w3.org/1999/xhtml"><p>FORMULA: C22H34N6O13S2</p></html>
    </notes>
</species>
   <species id="M_C14864_c" name="S-(2-Chloroacetyl)glutathione" compartment="C_c">
    <notes>
     <html xmlns="http://www.w3.org/1999/xhtml"><p>FORMULA: C12H18ClN3O7S</p></html>
    </notes>
</species>
   <species id="M_C14865_c" name="2-(S-Glutathionyl)acetyl chloride" compartment="C_c">
    <notes>
     <html xmlns="http://www.w3.org/1999/xhtml"><p>FORMULA: C12H18ClN3O7S</p></html>
    </notes>
</species>
   <species id="M_C14866_c" name="Chloral; Trichloroacetaldehyde" compartment="C_c">
    <notes>
     <html xmlns="http://www.w3.org/1999/xhtml"><p>FORMULA: C2HCl3O</p></html>
    </notes>
</species>
   <species id="M_C14868_c" name="S-(1,2-Dichlorovinyl)glutathione; DCVG" compartment="C_c">
    <notes>
     <html xmlns="http://www.w3.org/1999/xhtml"><p>FORMULA: C12H17Cl2N3O6S</p></html>
    </notes>
</species>
   <species id="M_C14869_c" name="Trichloroethanol glucuronide; Urochloralic acid; 2,2,2-Trichloroethyl beta-D-glucopyranosiduronic acid" compartment="C_c">
    <notes>
     <html xmlns="http://www.w3.org/1999/xhtml"><p>FORMULA: C8H11Cl3O7</p></html>
    </notes>
</species>
   <species id="M_C14870_c" name="2-Bromoacetaldehyde" compartment="C_c">
    <notes>
     <html xmlns="http://www.w3.org/1999/xhtml"><p>FORMULA: C2H3BrO</p></html>
    </notes>
</species>
   <species id="M_C14871_c" name="S-(Formylmethyl)glutathione" compartment="C_c">
    <notes>
     <html xmlns="http://www.w3.org/1999/xhtml"><p>FORMULA: C12H19N3O7S</p></html>
    </notes>
</species>
   <species id="M_C14874_c" name="Glutathione episulfonium ion" compartment="C_c">
    <notes>
     <html xmlns="http://www.w3.org/1999/xhtml"><p>FORMULA: C12H20N3O6S</p></html>
    </notes>
</species>
   <species id="M_C15492_c" name="all-trans-13,14-Dihydroretinol; 13,14-Dihydroretinol" compartment="C_c">
    <notes>
     <html xmlns="http://www.w3.org/1999/xhtml"><p>FORMULA: C20H32O</p></html>
    </notes>
</species>
   <species id="M_C15493_c" name="9-cis-Retinoic acid" compartment="C_c">
    <notes>
     <html xmlns="http://www.w3.org/1999/xhtml"><p>FORMULA: C20H28O2</p></html>
    </notes>
</species>
   <species id="M_C15584_c" name="Phenol" compartment="C_c">
    <notes>
     <html xmlns="http://www.w3.org/1999/xhtml"><p>FORMULA: C6H6O</p></html>
    </notes>
</species>
   <species id="M_C15602_c" name="Quinone" compartment="C_c">
    <notes>
     <html xmlns="http://www.w3.org/1999/xhtml"><p>FORMULA: </p></html>
    </notes>
</species>
   <species id="M_C15603_c" name="Hydroquinone; p-Hydroquinone; Quinol" compartment="C_c">
    <notes>
     <html xmlns="http://www.w3.org/1999/xhtml"><p>FORMULA: </p></html>
    </notes>
</species>
   <species id="M_C15606_c" name="1,2-Dihydroxy-5-(methylthio)pent-1-en-3-one" compartment="C_c">
    <notes>
     <html xmlns="http://www.w3.org/1999/xhtml"><p>FORMULA: C6H10O3S</p></html>
    </notes>
</species>
   <species id="M_C15613_c" name="(25R)-3alpha,7alpha,12alpha-Trihydroxy-5beta-cholestan-26-oyl-CoA" compartment="C_c">
    <notes>
     <html xmlns="http://www.w3.org/1999/xhtml"><p>FORMULA: C48H80N7O20P3S</p></html>
    </notes>
</species>
   <species id="M_C15645_c" name="1-(1-Alkenyl)-sn-glycerol" compartment="C_c">
    <notes>
     <html xmlns="http://www.w3.org/1999/xhtml"><p>FORMULA: C5H9O3R</p></html>
    </notes>
</species>
   <species id="M_C15646_c" name="1-(1-Alkenyl)-sn-glycero-3-phosphate" compartment="C_c">
    <notes>
     <html xmlns="http://www.w3.org/1999/xhtml"><p>FORMULA: C5H10O6PR</p></html>
    </notes>
</species>
   <species id="M_C15647_c" name="2-Acyl-1-(1-alkenyl)-sn-glycero-3-phosphate" compartment="C_c">
    <notes>
     <html xmlns="http://www.w3.org/1999/xhtml"><p>FORMULA: C6H9O7PR2</p></html>
    </notes>
</species>
   <species id="M_C15650_c" name="2,3-Diketo-5-methylthiopentyl-1-phosphate; 5-(Methylthio)-2,3-dioxopentyl phosphate" compartment="C_c">
    <notes>
     <html xmlns="http://www.w3.org/1999/xhtml"><p>FORMULA: C6H11O6PS</p></html>
    </notes>
</species>
   <species id="M_C15672_c" name="Heme O" compartment="C_c">
    <notes>
     <html xmlns="http://www.w3.org/1999/xhtml"><p>FORMULA: C49H58FeN4O5</p></html>
    </notes>
</species>
   <species id="M_C15777_c" name="Episterol" compartment="C_c">
    <notes>
     <html xmlns="http://www.w3.org/1999/xhtml"><p>FORMULA: C28H46O</p></html>
    </notes>
</species>
   <species id="M_C15780_c" name="5-Dehydroepisterol" compartment="C_c">
    <notes>
     <html xmlns="http://www.w3.org/1999/xhtml"><p>FORMULA: C28H44O</p></html>
    </notes>
</species>
   <species id="M_C15781_c" name="24-Methylenecholesterol" compartment="C_c">
    <notes>
     <html xmlns="http://www.w3.org/1999/xhtml"><p>FORMULA: C28H46O</p></html>
    </notes>
</species>
   <species id="M_C15782_c" name="delta7-Avenasterol" compartment="C_c">
    <notes>
     <html xmlns="http://www.w3.org/1999/xhtml"><p>FORMULA: C29H48O</p></html>
    </notes>
</species>
   <species id="M_C15783_c" name="5-Dehydroavenasterol" compartment="C_c">
    <notes>
     <html xmlns="http://www.w3.org/1999/xhtml"><p>FORMULA: C29H46O</p></html>
    </notes>
</species>
   <species id="M_C15804_c" name="p-Hydroxyphenyl lignin" compartment="C_c">
    <notes>
     <html xmlns="http://www.w3.org/1999/xhtml"><p>FORMULA: </p></html>
    </notes>
</species>
   <species id="M_C15805_c" name="Guaiacyl lignin" compartment="C_c">
    <notes>
     <html xmlns="http://www.w3.org/1999/xhtml"><p>FORMULA: </p></html>
    </notes>
</species>
   <species id="M_C15806_c" name="Syringyl lignin" compartment="C_c">
    <notes>
     <html xmlns="http://www.w3.org/1999/xhtml"><p>FORMULA: </p></html>
    </notes>
</species>
   <species id="M_C15807_c" name="5-Hydroxy-guaiacyl lignin" compartment="C_c">
    <notes>
     <html xmlns="http://www.w3.org/1999/xhtml"><p>FORMULA: </p></html>
    </notes>
</species>
   <species id="M_C15808_c" name="4alpha-Methylzymosterol-4-carboxylate; 4alpha-Carboxy-4beta-methyl-5alpha-cholesta-8,24-dien-3beta-ol" compartment="C_c">
    <notes>
     <html xmlns="http://www.w3.org/1999/xhtml"><p>FORMULA: C29H46O3</p></html>
    </notes>
</species>
   <species id="M_C15811_c" name="[Enzyme]-cysteine; Thiamine biosynthesis intermediate 2" compartment="C_c">
    <notes>
     <html xmlns="http://www.w3.org/1999/xhtml"><p>FORMULA: C4H6N2O2SR2</p></html>
    </notes>
</species>
   <species id="M_C15812_c" name="[Enzyme]-S-sulfanylcysteine; Thiamine biosynthesis intermediate 3" compartment="C_c">
    <notes>
     <html xmlns="http://www.w3.org/1999/xhtml"><p>FORMULA: C4H6N2O2S2R2</p></html>
    </notes>
</species>
   <species id="M_C15915_c" name="4,4-Dimethyl-5alpha-cholesta-8-en-3beta-ol" compartment="C_c">
    <notes>
     <html xmlns="http://www.w3.org/1999/xhtml"><p>FORMULA: C29H50O</p></html>
    </notes>
</species>
   <species id="M_C15972_c" name="Enzyme N6-(lipoyl)lysine; Lipoamide-E" compartment="C_c">
    <notes>
     <html xmlns="http://www.w3.org/1999/xhtml"><p>FORMULA: C8H14NOS2R</p></html>
    </notes>
</species>
   <species id="M_C15973_c" name="Enzyme N6-(dihydrolipoyl)lysine; Dihydrolipoamide-E" compartment="C_c">
    <notes>
     <html xmlns="http://www.w3.org/1999/xhtml"><p>FORMULA: C8H16NOS2R</p></html>
    </notes>
</species>
   <species id="M_C15974_c" name="3-Methyl-1-hydroxybutyl-ThPP; 3-Methyl-1-hydroxybutyl-TPP" compartment="C_c">
    <notes>
     <html xmlns="http://www.w3.org/1999/xhtml"><p>FORMULA: C17H29N4O8P2S</p></html>
    </notes>
</species>
   <species id="M_C15975_c" name="[Dihydrolipoyllysine-residue (2-methylpropanoyl)transferase] S-(3-methylbutanoyl)dihydrolipoyllysine; S-(3-Methylbutanoyl)-dihydrolipoamide-E" compartment="C_c">
    <notes>
     <html xmlns="http://www.w3.org/1999/xhtml"><p>FORMULA: C13H24NO2S2R</p></html>
    </notes>
</species>
   <species id="M_C15976_c" name="2-Methyl-1-hydroxypropyl-ThPP; 2-Methyl-1-hydroxypropyl-TPP" compartment="C_c">
    <notes>
     <html xmlns="http://www.w3.org/1999/xhtml"><p>FORMULA: C16H27N4O8P2S</p></html>
    </notes>
</species>
   <species id="M_C15977_c" name="[Dihydrolipoyllysine-residue (2-methylpropanoyl)transferase] S-(2-methylpropanoyl)dihydrolipoyllysine; S-(2-Methylpropanoyl)-dihydrolipoamide-E; S-(2-Methylpropionyl)-dihydrolipoamide-E; Enzyme N6-(S-[2-methylpropanoyl]dihydrolipoyl)lysine" compartment="C_c">
    <notes>
     <html xmlns="http://www.w3.org/1999/xhtml"><p>FORMULA: C12H22NO2S2R</p></html>
    </notes>
</species>
   <species id="M_C15978_c" name="2-Methyl-1-hydroxybutyl-ThPP; 2-Methyl-1-hydroxybutyl-TPP" compartment="C_c">
    <notes>
     <html xmlns="http://www.w3.org/1999/xhtml"><p>FORMULA: C17H29N4O8P2S</p></html>
    </notes>
</species>
   <species id="M_C15979_c" name="[Dihydrolipoyllysine-residue (2-methylpropanoyl)transferase] S-(2-methylbutanoyl)dihydrolipoyllysine; S-(2-Methylbutanoyl)-dihydrolipoamide-E" compartment="C_c">
    <notes>
     <html xmlns="http://www.w3.org/1999/xhtml"><p>FORMULA: C13H24NO2S2R</p></html>
    </notes>
</species>
   <species id="M_C15980_c" name="(S)-2-Methylbutanoyl-CoA" compartment="C_c">
    <notes>
     <html xmlns="http://www.w3.org/1999/xhtml"><p>FORMULA: C26H44N7O17P3S</p></html>
    </notes>
</species>
   <species id="M_C16162_c" name="(9Z,12Z,15Z)-Octadecatrienoyl-CoA; alpha-Linolenoyl-CoA" compartment="C_c">
    <notes>
     <html xmlns="http://www.w3.org/1999/xhtml"><p>FORMULA: C39H64N7O17P3S</p></html>
    </notes>
</species>
   <species id="M_C16165_c" name="(5Z,8Z,11Z,14Z,17Z)-Icosapentaenoyl-CoA" compartment="C_c">
    <notes>
     <html xmlns="http://www.w3.org/1999/xhtml"><p>FORMULA: C41H64N7O17P3S</p></html>
    </notes>
</species>
   <species id="M_C16168_c" name="(6Z,9Z,12Z,15Z,18Z,21Z)-Tetracosahexaenoyl-CoA" compartment="C_c">
    <notes>
     <html xmlns="http://www.w3.org/1999/xhtml"><p>FORMULA: C45H70N7O17P3S</p></html>
    </notes>
</species>
   <species id="M_C16169_c" name="(4Z,7Z,10Z,13Z,16Z,19Z)-Docosahexaenoyl-CoA" compartment="C_c">
    <notes>
     <html xmlns="http://www.w3.org/1999/xhtml"><p>FORMULA: C43H66N7O17P3S</p></html>
    </notes>
</species>
   <species id="M_C16172_c" name="(6Z,9Z,12Z,15Z,18Z)-Tetracosapentaenoyl-CoA" compartment="C_c">
    <notes>
     <html xmlns="http://www.w3.org/1999/xhtml"><p>FORMULA: C45H72N7O17P3S</p></html>
    </notes>
</species>
   <species id="M_C16216_c" name="3-Oxostearoyl-CoA; 3-Oxooctadecanoyl-CoA; beta-Ketostearoyl-CoA; 3-Ketostearoyl-CoA" compartment="C_c">
    <notes>
     <html xmlns="http://www.w3.org/1999/xhtml"><p>FORMULA: C39H68N7O18P3S</p></html>
    </notes>
</species>
   <species id="M_C16217_c" name="3-Hydroxyoctadecanoyl-CoA; 3-Hydroxystearoyl-CoA; beta-Hydroxystearoyl-CoA" compartment="C_c">
    <notes>
     <html xmlns="http://www.w3.org/1999/xhtml"><p>FORMULA: C39H70N7O18P3S</p></html>
    </notes>
</species>
   <species id="M_C16218_c" name="(2E)-Octadecenoyl-CoA; trans-Octadec-2-enoyl-CoA" compartment="C_c">
    <notes>
     <html xmlns="http://www.w3.org/1999/xhtml"><p>FORMULA: C39H68N7O17P3S</p></html>
    </notes>
</species>
   <species id="M_C16236_c" name="Protein N6-(octanoyl)lysine" compartment="C_c">
    <notes>
     <html xmlns="http://www.w3.org/1999/xhtml"><p>FORMULA: C8H16NOR</p></html>
    </notes>
</species>
   <species id="M_C16237_c" name="Protein N6-(lipoyl)lysine" compartment="C_c">
    <notes>
     <html xmlns="http://www.w3.org/1999/xhtml"><p>FORMULA: C8H14NOS2R</p></html>
    </notes>
</species>
   <species id="M_C16239_c" name="Lipoyl-[acp]; Lipoyl-[acyl carrier protein]; Lipoyl-ACP" compartment="C_c">
    <notes>
     <html xmlns="http://www.w3.org/1999/xhtml"><p>FORMULA: C8H13OS3R</p></html>
    </notes>
</species>
   <species id="M_C16240_c" name="Apoprotein" compartment="C_c">
    <notes>
     <html xmlns="http://www.w3.org/1999/xhtml"><p>FORMULA: NH2R</p></html>
    </notes>
</species>
   <species id="M_C16254_c" name="[Dihydrolipoyllysine-residue succinyltransferase] S-succinyldihydrolipoyllysine; S-Succinyldihydrolipoamide-E" compartment="C_c">
    <notes>
     <html xmlns="http://www.w3.org/1999/xhtml"><p>FORMULA: C12H20NO4S2R</p></html>
    </notes>
</species>
   <species id="M_C16255_c" name="[Dihydrolipoyllysine-residue acetyltransferase] S-acetyldihydrolipoyllysine; S-Acetyldihydrolipoamide-E" compartment="C_c">
    <notes>
     <html xmlns="http://www.w3.org/1999/xhtml"><p>FORMULA: C10H18NO2S2R</p></html>
    </notes>
</species>
   <species id="M_C16300_c" name="Stearidonic acid; 6,9,12,15-Octadecatetraenoic acid; (6Z,9Z,12Z,15Z)-Octadecatetraenoic acid" compartment="C_c">
    <notes>
     <html xmlns="http://www.w3.org/1999/xhtml"><p>FORMULA: C18H28O2</p></html>
    </notes>
</species>
   <species id="M_C16327_c" name="OPC8-CoA" compartment="C_c">
    <notes>
     <html xmlns="http://www.w3.org/1999/xhtml"><p>FORMULA: C39H64N7O18P3S</p></html>
    </notes>
</species>
   <species id="M_C16328_c" name="trans-2-Enoyl-OPC8-CoA" compartment="C_c">
    <notes>
     <html xmlns="http://www.w3.org/1999/xhtml"><p>FORMULA: C39H62N7O18P3S</p></html>
    </notes>
</species>
   <species id="M_C16331_c" name="OPC6-CoA" compartment="C_c">
    <notes>
     <html xmlns="http://www.w3.org/1999/xhtml"><p>FORMULA: C37H60N7O18P3S</p></html>
    </notes>
</species>
   <species id="M_C16332_c" name="trans-2-Enoyl-OPC6-CoA" compartment="C_c">
    <notes>
     <html xmlns="http://www.w3.org/1999/xhtml"><p>FORMULA: C37H58N7O18P3S</p></html>
    </notes>
</species>
   <species id="M_C16335_c" name="OPC4-CoA" compartment="C_c">
    <notes>
     <html xmlns="http://www.w3.org/1999/xhtml"><p>FORMULA: C35H56N7O18P3S</p></html>
    </notes>
</species>
   <species id="M_C16336_c" name="trans-2-Enoyl-OPC4-CoA" compartment="C_c">
    <notes>
     <html xmlns="http://www.w3.org/1999/xhtml"><p>FORMULA: C35H54N7O18P3S</p></html>
    </notes>
</species>
   <species id="M_C16348_c" name="cis-3-Chloroallyl aldehyde; cis-3-Chloro-2-propenal" compartment="C_c">
    <notes>
     <html xmlns="http://www.w3.org/1999/xhtml"><p>FORMULA: C3H3ClO</p></html>
    </notes>
</species>
   <species id="M_C16353_c" name="7-Methylxanthine" compartment="C_c">
    <notes>
     <html xmlns="http://www.w3.org/1999/xhtml"><p>FORMULA: C6H6N4O2</p></html>
    </notes>
</species>
   <species id="M_C16355_c" name="7-Methyluric acid" compartment="C_c">
    <notes>
     <html xmlns="http://www.w3.org/1999/xhtml"><p>FORMULA: C6H6N4O3</p></html>
    </notes>
</species>
   <species id="M_C16356_c" name="1,7-Dimethyluric acid" compartment="C_c">
    <notes>
     <html xmlns="http://www.w3.org/1999/xhtml"><p>FORMULA: C7H8N4O3</p></html>
    </notes>
</species>
   <species id="M_C16358_c" name="1-Methylxanthine" compartment="C_c">
    <notes>
     <html xmlns="http://www.w3.org/1999/xhtml"><p>FORMULA: C6H6N4O2</p></html>
    </notes>
</species>
   <species id="M_C16359_c" name="1-Methyluric acid" compartment="C_c">
    <notes>
     <html xmlns="http://www.w3.org/1999/xhtml"><p>FORMULA: C6H6N4O3</p></html>
    </notes>
</species>
   <species id="M_C16360_c" name="3,7-Dimethyluric acid" compartment="C_c">
    <notes>
     <html xmlns="http://www.w3.org/1999/xhtml"><p>FORMULA: C7H8N4O3</p></html>
    </notes>
</species>
   <species id="M_C16361_c" name="1,3,7-Trimethyluric acid" compartment="C_c">
    <notes>
     <html xmlns="http://www.w3.org/1999/xhtml"><p>FORMULA: C8H10N4O3</p></html>
    </notes>
</species>
   <species id="M_C16362_c" name="3,6,8-Trimethylallantoin" compartment="C_c">
    <notes>
     <html xmlns="http://www.w3.org/1999/xhtml"><p>FORMULA: C7H12N4O3</p></html>
    </notes>
</species>
   <species id="M_C16374_c" name="(2E,6Z,9Z,12Z,15Z,18Z,21Z)-Tetracosahepta-2,6,9,12,15,18,21-enoyl-CoA" compartment="C_c">
    <notes>
     <html xmlns="http://www.w3.org/1999/xhtml"><p>FORMULA: C45H68N7O17P3S</p></html>
    </notes>
</species>
   <species id="M_C16375_c" name="(6Z,9Z,12Z,15Z,18Z,21Z)-3-Hydroxytetracosahexa-6,9,12,15,18,21-enoyl-CoA" compartment="C_c">
    <notes>
     <html xmlns="http://www.w3.org/1999/xhtml"><p>FORMULA: C45H70N7O18P3S</p></html>
    </notes>
</species>
   <species id="M_C16376_c" name="(6Z,9Z,12Z,15Z,18Z,21Z)-3-Oxotetracosahexa-6,9,12,15,18,21-enoyl-CoA" compartment="C_c">
    <notes>
     <html xmlns="http://www.w3.org/1999/xhtml"><p>FORMULA: C45H68N7O18P3S</p></html>
    </notes>
</species>
   <species id="M_C16387_c" name="(2E,6Z,9Z,12Z,15Z,18Z)-Tetracosahexa-2,6,9,12,15,18-enoyl-CoA" compartment="C_c">
    <notes>
     <html xmlns="http://www.w3.org/1999/xhtml"><p>FORMULA: C45H70N7O17P3S</p></html>
    </notes>
</species>
   <species id="M_C16388_c" name="(6Z,9Z,12Z,15Z,18Z)-3-Hydroxytetracosapenta-6,9,12,15,18-enoyl-CoA" compartment="C_c">
    <notes>
     <html xmlns="http://www.w3.org/1999/xhtml"><p>FORMULA: C45H72N7O18P3S</p></html>
    </notes>
</species>
   <species id="M_C16389_c" name="(6Z,9Z,12Z,15Z,18Z)-3-Oxotetracosapenta-6,9,12,15,18-enoyl-CoA" compartment="C_c">
    <notes>
     <html xmlns="http://www.w3.org/1999/xhtml"><p>FORMULA: C45H70N7O18P3S</p></html>
    </notes>
</species>
   <species id="M_C16464_c" name="Citronellyl-CoA" compartment="C_c">
    <notes>
     <html xmlns="http://www.w3.org/1999/xhtml"><p>FORMULA: C31H52N7O17P3S</p></html>
    </notes>
</species>
   <species id="M_C16468_c" name="(2E)-5-Methylhexa-2,4-dienoyl-CoA" compartment="C_c">
    <notes>
     <html xmlns="http://www.w3.org/1999/xhtml"><p>FORMULA: C28H44N7O17P3S</p></html>
    </notes>
</species>
   <species id="M_C16469_c" name="3-Hydroxy-5-methylhex-4-enoyl-CoA" compartment="C_c">
    <notes>
     <html xmlns="http://www.w3.org/1999/xhtml"><p>FORMULA: C28H46N7O18P3S</p></html>
    </notes>
</species>
   <species id="M_C16471_c" name="5-Methyl-3-oxo-4-hexenoyl-CoA" compartment="C_c">
    <notes>
     <html xmlns="http://www.w3.org/1999/xhtml"><p>FORMULA: C28H44N7O18P3S</p></html>
    </notes>
</species>
   <species id="M_C16500_c" name="20,26-Dihydroxyecdysone" compartment="C_c">
    <notes>
     <html xmlns="http://www.w3.org/1999/xhtml"><p>FORMULA: C27H44O8</p></html>
    </notes>
</species>
   <species id="M_C16504_c" name="Juvenile hormone III acid" compartment="C_c">
    <notes>
     <html xmlns="http://www.w3.org/1999/xhtml"><p>FORMULA: C15H24O3</p></html>
    </notes>
</species>
   <species id="M_C16505_c" name="(10S)-Juvenile hormone III diol" compartment="C_c">
    <notes>
     <html xmlns="http://www.w3.org/1999/xhtml"><p>FORMULA: C16H28O4</p></html>
    </notes>
</species>
   <species id="M_C16506_c" name="(10S)-Juvenile hormone III acid diol" compartment="C_c">
    <notes>
     <html xmlns="http://www.w3.org/1999/xhtml"><p>FORMULA: C15H26O4</p></html>
    </notes>
</species>
   <species id="M_C16542_c" name="APC" compartment="C_c">
    <notes>
     <html xmlns="http://www.w3.org/1999/xhtml"><p>FORMULA: C33H38N4O8</p></html>
    </notes>
</species>
   <species id="M_C16543_c" name="NPC" compartment="C_c">
    <notes>
     <html xmlns="http://www.w3.org/1999/xhtml"><p>FORMULA: C28H30N4O6</p></html>
    </notes>
</species>
   <species id="M_C16544_c" name="alpha-Hydroxytamoxifen" compartment="C_c">
    <notes>
     <html xmlns="http://www.w3.org/1999/xhtml"><p>FORMULA: C26H29NO2</p></html>
    </notes>
</species>
   <species id="M_C16545_c" name="Tamoxifen N-oxide" compartment="C_c">
    <notes>
     <html xmlns="http://www.w3.org/1999/xhtml"><p>FORMULA: C26H29NO2</p></html>
    </notes>
</species>
   <species id="M_C16546_c" name="N-Desmethyltamoxifen" compartment="C_c">
    <notes>
     <html xmlns="http://www.w3.org/1999/xhtml"><p>FORMULA: C25H27NO</p></html>
    </notes>
</species>
   <species id="M_C16547_c" name="4-Hydroxy-N-desmethyltamoxifen; Endoxifen" compartment="C_c">
    <notes>
     <html xmlns="http://www.w3.org/1999/xhtml"><p>FORMULA: C25H27NO2</p></html>
    </notes>
</species>
   <species id="M_C16548_c" name="N,N-Didesmethyltamoxifen" compartment="C_c">
    <notes>
     <html xmlns="http://www.w3.org/1999/xhtml"><p>FORMULA: C24H25NO</p></html>
    </notes>
</species>
   <species id="M_C16549_c" name="alpha-Hydroxy-N-desmethyltamoxifen" compartment="C_c">
    <notes>
     <html xmlns="http://www.w3.org/1999/xhtml"><p>FORMULA: C25H27NO2</p></html>
    </notes>
</species>
   <species id="M_C16550_c" name="Dechloroethylcyclophosphamide; 3-Dechloroethylifosfamide" compartment="C_c">
    <notes>
     <html xmlns="http://www.w3.org/1999/xhtml"><p>FORMULA: C5H12ClN2O2P</p></html>
    </notes>
</species>
   <species id="M_C16551_c" name="Alcophosphamide" compartment="C_c">
    <notes>
     <html xmlns="http://www.w3.org/1999/xhtml"><p>FORMULA: C7H17Cl2N2O3P</p></html>
    </notes>
</species>
   <species id="M_C16553_c" name="4-Hydroxyifosfamide" compartment="C_c">
    <notes>
     <html xmlns="http://www.w3.org/1999/xhtml"><p>FORMULA: C7H15Cl2N2O3P</p></html>
    </notes>
</species>
   <species id="M_C16555_c" name="2-Dechloroethylifosfamide" compartment="C_c">
    <notes>
     <html xmlns="http://www.w3.org/1999/xhtml"><p>FORMULA: C5H12ClN2O2P</p></html>
    </notes>
</species>
   <species id="M_C16560_c" name="3-Hydroxylidocaine" compartment="C_c">
    <notes>
     <html xmlns="http://www.w3.org/1999/xhtml"><p>FORMULA: C14H22N2O2</p></html>
    </notes>
</species>
   <species id="M_C16561_c" name="Monoethylglycinexylidide" compartment="C_c">
    <notes>
     <html xmlns="http://www.w3.org/1999/xhtml"><p>FORMULA: C12H18N2O</p></html>
    </notes>
</species>
   <species id="M_C16565_c" name="Aminopropylcadaverine" compartment="C_c">
    <notes>
     <html xmlns="http://www.w3.org/1999/xhtml"><p>FORMULA: C8H21N3</p></html>
    </notes>
</species>
   <species id="M_C16576_c" name="Norcodeine; N-Desmethylcodeine" compartment="C_c">
    <notes>
     <html xmlns="http://www.w3.org/1999/xhtml"><p>FORMULA: C17H19NO3</p></html>
    </notes>
</species>
   <species id="M_C16577_c" name="Codeine-6-glucuronide" compartment="C_c">
    <notes>
     <html xmlns="http://www.w3.org/1999/xhtml"><p>FORMULA: C24H29NO9</p></html>
    </notes>
</species>
   <species id="M_C16578_c" name="Morphine-6-glucuronide" compartment="C_c">
    <notes>
     <html xmlns="http://www.w3.org/1999/xhtml"><p>FORMULA: C23H27NO9</p></html>
    </notes>
</species>
   <species id="M_C16582_c" name="2-Hydroxyfelbamate" compartment="C_c">
    <notes>
     <html xmlns="http://www.w3.org/1999/xhtml"><p>FORMULA: C11H14N2O5</p></html>
    </notes>
</species>
   <species id="M_C16584_c" name="p-Hydroxyfelbamate" compartment="C_c">
    <notes>
     <html xmlns="http://www.w3.org/1999/xhtml"><p>FORMULA: C11H14N2O5</p></html>
    </notes>
</species>
   <species id="M_C16586_c" name="2-Phenyl-1,3-propanediol monocarbamate" compartment="C_c">
    <notes>
     <html xmlns="http://www.w3.org/1999/xhtml"><p>FORMULA: C10H13NO3</p></html>
    </notes>
</species>
   <species id="M_C16587_c" name="3-Carbamoyl-2-phenylpropionaldehyde" compartment="C_c">
    <notes>
     <html xmlns="http://www.w3.org/1999/xhtml"><p>FORMULA: C10H11NO3</p></html>
    </notes>
</species>
   <species id="M_C16591_c" name="3-Carbamoyl-2-phenylpropionic acid" compartment="C_c">
    <notes>
     <html xmlns="http://www.w3.org/1999/xhtml"><p>FORMULA: C10H11NO4</p></html>
    </notes>
</species>
   <species id="M_C16595_c" name="4-Hydroxy-5-phenyltetrahydro-1,3-oxazin-2-one" compartment="C_c">
    <notes>
     <html xmlns="http://www.w3.org/1999/xhtml"><p>FORMULA: C10H11NO3</p></html>
    </notes>
</species>
   <species id="M_C16596_c" name="5-Phenyl-1,3-oxazinane-2,4-dione" compartment="C_c">
    <notes>
     <html xmlns="http://www.w3.org/1999/xhtml"><p>FORMULA: C10H9NO3</p></html>
    </notes>
</species>
   <species id="M_C16601_c" name="2-Hydroxycarbamazepine" compartment="C_c">
    <notes>
     <html xmlns="http://www.w3.org/1999/xhtml"><p>FORMULA: C15H12N2O2</p></html>
    </notes>
</species>
   <species id="M_C16602_c" name="3-Hydroxycarbamazepine" compartment="C_c">
    <notes>
     <html xmlns="http://www.w3.org/1999/xhtml"><p>FORMULA: C15H12N2O2</p></html>
    </notes>
</species>
   <species id="M_C16604_c" name="2-Hydroxyiminostilbene" compartment="C_c">
    <notes>
     <html xmlns="http://www.w3.org/1999/xhtml"><p>FORMULA: C14H11NO</p></html>
    </notes>
</species>
   <species id="M_C16607_c" name="Citalopram N-oxide" compartment="C_c">
    <notes>
     <html xmlns="http://www.w3.org/1999/xhtml"><p>FORMULA: C20H21FN2O2</p></html>
    </notes>
</species>
   <species id="M_C16608_c" name="Demethylcitalopram" compartment="C_c">
    <notes>
     <html xmlns="http://www.w3.org/1999/xhtml"><p>FORMULA: C19H19FN2O</p></html>
    </notes>
</species>
   <species id="M_C16609_c" name="Didemethylcitalopram" compartment="C_c">
    <notes>
     <html xmlns="http://www.w3.org/1999/xhtml"><p>FORMULA: C18H17FN2O</p></html>
    </notes>
</species>
   <species id="M_C16613_c" name="6-Thiourate; 6-Thiouric acid" compartment="C_c">
    <notes>
     <html xmlns="http://www.w3.org/1999/xhtml"><p>FORMULA: C5H4N4O2S</p></html>
    </notes>
</species>
   <species id="M_C16614_c" name="6-Methylmercaptopurine; Thiopurine S-methylether" compartment="C_c">
    <notes>
     <html xmlns="http://www.w3.org/1999/xhtml"><p>FORMULA: C6H6N4S</p></html>
    </notes>
</species>
   <species id="M_C16615_c" name="6-Methylthiopurine 5'-monophosphate ribonucleotide; 6-Methylthioinosine-5'-monophosphate" compartment="C_c">
    <notes>
     <html xmlns="http://www.w3.org/1999/xhtml"><p>FORMULA: C11H15N4O7PS</p></html>
    </notes>
</species>
   <species id="M_C16618_c" name="6-Thioxanthine 5'-monophosphate" compartment="C_c">
    <notes>
     <html xmlns="http://www.w3.org/1999/xhtml"><p>FORMULA: C10H13N4O8PS</p></html>
    </notes>
</species>
   <species id="M_C16619_c" name="6-Thioguanosine monophosphate" compartment="C_c">
    <notes>
     <html xmlns="http://www.w3.org/1999/xhtml"><p>FORMULA: C10H14N5O7PS</p></html>
    </notes>
</species>
   <species id="M_C16620_c" name="6-Methylthioguanosine monophosphate" compartment="C_c">
    <notes>
     <html xmlns="http://www.w3.org/1999/xhtml"><p>FORMULA: C11H16N5O7PS</p></html>
    </notes>
</species>
   <species id="M_C16630_c" name="5,6-Dihydro-5-fluorouracil; 5-Fluorodihydrouracil" compartment="C_c">
    <notes>
     <html xmlns="http://www.w3.org/1999/xhtml"><p>FORMULA: C4H5FN2O2</p></html>
    </notes>
</species>
   <species id="M_C16631_c" name="alpha-Fluoro-beta-ureidopropionic acid; 2-Fluoro-3-ureidopropionic acid" compartment="C_c">
    <notes>
     <html xmlns="http://www.w3.org/1999/xhtml"><p>FORMULA: C4H7FN2O3</p></html>
    </notes>
</species>
   <species id="M_C16632_c" name="alpha-Fluoro-beta-alanine; 3-Amino-2-fluoropropionic acid" compartment="C_c">
    <notes>
     <html xmlns="http://www.w3.org/1999/xhtml"><p>FORMULA: C3H6FNO2</p></html>
    </notes>
</species>
   <species id="M_C16633_c" name="5-Fluorouridine" compartment="C_c">
    <notes>
     <html xmlns="http://www.w3.org/1999/xhtml"><p>FORMULA: C9H11FN2O6</p></html>
    </notes>
</species>
   <species id="M_C16634_c" name="5-Fluorouridine monophosphate" compartment="C_c">
    <notes>
     <html xmlns="http://www.w3.org/1999/xhtml"><p>FORMULA: C9H12FN2O9P</p></html>
    </notes>
</species>
   <species id="M_C16635_c" name="5'-Deoxy-5-fluorocytidine" compartment="C_c">
    <notes>
     <html xmlns="http://www.w3.org/1999/xhtml"><p>FORMULA: C9H12FN3O4</p></html>
    </notes>
</species>
   <species id="M_C16636_c" name="tRNA(Sec)" compartment="C_c">
    <notes>
     <html xmlns="http://www.w3.org/1999/xhtml"><p>FORMULA: C10H17O10PR2(C5H8O6PR)n</p></html>
    </notes>
</species>
   <species id="M_C16637_c" name="5-Deoxyribose-1-phosphate; 5-Deoxy-alpha-D-ribose-1-phosphate" compartment="C_c">
    <notes>
     <html xmlns="http://www.w3.org/1999/xhtml"><p>FORMULA: C5H11O7P</p></html>
    </notes>
</species>
   <species id="M_C16638_c" name="O-Phosphoseryl-tRNA(Sec)" compartment="C_c">
    <notes>
     <html xmlns="http://www.w3.org/1999/xhtml"><p>FORMULA: C13H23NO15P2R2(C5H8O6PR)n</p></html>
    </notes>
</species>
   <species id="M_C16641_c" name="Irinotecan" compartment="C_c">
    <notes>
     <html xmlns="http://www.w3.org/1999/xhtml"><p>FORMULA: C33H38N4O6</p></html>
    </notes>
</species>
   <species id="M_C16643_c" name="Morphine-3-glucuronide" compartment="C_c">
    <notes>
     <html xmlns="http://www.w3.org/1999/xhtml"><p>FORMULA: C23H27NO9</p></html>
    </notes>
</species>
   <species id="M_C16648_c" name="2-n-Propyl-4-pentenoic acid; 4-En-valproic acid; 4-Ene-VPA" compartment="C_c">
    <notes>
     <html xmlns="http://www.w3.org/1999/xhtml"><p>FORMULA: C8H14O2</p></html>
    </notes>
</species>
   <species id="M_C16649_c" name="4-Hydroxyvalproic acid; 2-n-Propyl-4-hydroxypentanoic acid; 4-OH-VPA" compartment="C_c">
    <notes>
     <html xmlns="http://www.w3.org/1999/xhtml"><p>FORMULA: C8H16O3</p></html>
    </notes>
</species>
   <species id="M_C16650_c" name="5-Hydroxyvalproic acid; 2-n-Propyl-5-hydroxypentanoic acid; 5-OH-VPA" compartment="C_c">
    <notes>
     <html xmlns="http://www.w3.org/1999/xhtml"><p>FORMULA: C8H16O3</p></html>
    </notes>
</species>
   <species id="M_C16651_c" name="3-Hydroxyvalproic acid; 2-n-Propyl-3-hydroxypentanoic acid; 3-OH-VPA" compartment="C_c">
    <notes>
     <html xmlns="http://www.w3.org/1999/xhtml"><p>FORMULA: C8H16O3</p></html>
    </notes>
</species>
   <species id="M_C16659_c" name="2-Ethylidene-1,5-dimethyl-3,3-diphenylpyrrolidine; EDDP" compartment="C_c">
    <notes>
     <html xmlns="http://www.w3.org/1999/xhtml"><p>FORMULA: C20H23N</p></html>
    </notes>
</species>
   <species id="M_C16660_c" name="2-Ethyl-5-methyl-3,3-diphenyl-1-pyrroline; EMDP" compartment="C_c">
    <notes>
     <html xmlns="http://www.w3.org/1999/xhtml"><p>FORMULA: C19H21N</p></html>
    </notes>
</species>
   <species id="M_C16661_c" name="L-alpha-Acetyl-N-normethadol; nor-LAAM" compartment="C_c">
    <notes>
     <html xmlns="http://www.w3.org/1999/xhtml"><p>FORMULA: C22H29NO2</p></html>
    </notes>
</species>
   <species id="M_C16662_c" name="L-alpha-Acetyl-N,N-dinormethadol; dinor-LAAM" compartment="C_c">
    <notes>
     <html xmlns="http://www.w3.org/1999/xhtml"><p>FORMULA: C21H27NO2</p></html>
    </notes>
</species>
   <species id="M_C16677_c" name="all-trans-4-Hydroxyretinoic acid" compartment="C_c">
    <notes>
     <html xmlns="http://www.w3.org/1999/xhtml"><p>FORMULA: C20H28O3</p></html>
    </notes>
</species>
   <species id="M_C16679_c" name="all-trans-18-Hydroxyretinoic acid" compartment="C_c">
    <notes>
     <html xmlns="http://www.w3.org/1999/xhtml"><p>FORMULA: C20H28O3</p></html>
    </notes>
</species>
   <species id="M_C16680_c" name="all-trans-5,6-Epoxyretinoic acid; all-trans-5,6-Epoxy-5,6-dihydroretinoic acid" compartment="C_c">
    <notes>
     <html xmlns="http://www.w3.org/1999/xhtml"><p>FORMULA: C20H28O3</p></html>
    </notes>
</species>
   <species id="M_C16681_c" name="9-cis-Retinal" compartment="C_c">
    <notes>
     <html xmlns="http://www.w3.org/1999/xhtml"><p>FORMULA: C20H28O</p></html>
    </notes>
</species>
   <species id="M_C16682_c" name="9-cis-Retinol" compartment="C_c">
    <notes>
     <html xmlns="http://www.w3.org/1999/xhtml"><p>FORMULA: C20H30O</p></html>
    </notes>
</species>
   <species id="M_C16834_c" name="1-Pentanol" compartment="C_c">
    <notes>
     <html xmlns="http://www.w3.org/1999/xhtml"><p>FORMULA: C5H12O</p></html>
    </notes>
</species>
   <species id="M_C16835_c" name="Succinic aldehyde; Succindialdehyde" compartment="C_c">
    <notes>
     <html xmlns="http://www.w3.org/1999/xhtml"><p>FORMULA: C4H6O2</p></html>
    </notes>
</species>
   <species id="M_C16836_c" name="1,4'-Bipiperidine-1'-carboxylic acid; [1,4'-Bipiperidine]-1'-carboxylic acid" compartment="C_c">
    <notes>
     <html xmlns="http://www.w3.org/1999/xhtml"><p>FORMULA: C11H20N2O2</p></html>
    </notes>
</species>
   <species id="M_C16837_c" name="4-Amino-1-piperidinecarboxylic acid" compartment="C_c">
    <notes>
     <html xmlns="http://www.w3.org/1999/xhtml"><p>FORMULA: C6H12N2O2</p></html>
    </notes>
</species>
   <species id="M_C17023_c" name="Sulfur donor; S-donor" compartment="C_c">
    <notes>
     <html xmlns="http://www.w3.org/1999/xhtml"><p>FORMULA: </p></html>
    </notes>
</species>
   <species id="M_C17343_c" name="(25S)-3alpha,7alpha,12alpha-Trihydroxy-5beta-cholestan-26-oyl-CoA" compartment="C_c">
    <notes>
     <html xmlns="http://www.w3.org/1999/xhtml"><p>FORMULA: C48H80N7O20P3S</p></html>
    </notes>
</species>
   <species id="M_C17345_c" name="(25R)-3alpha,7alpha-Dihydroxy-5beta-cholestanoyl-CoA" compartment="C_c">
    <notes>
     <html xmlns="http://www.w3.org/1999/xhtml"><p>FORMULA: C48H80N7O19P3S</p></html>
    </notes>
</species>
   <species id="M_C17346_c" name="(25S)-3alpha,7alpha-Dihydroxy-5beta-cholestanoyl-CoA" compartment="C_c">
    <notes>
     <html xmlns="http://www.w3.org/1999/xhtml"><p>FORMULA: C48H80N7O19P3S</p></html>
    </notes>
</species>
   <species id="M_C17432_c" name="all-trans-Decaprenyl diphosphate" compartment="C_c">
    <notes>
     <html xmlns="http://www.w3.org/1999/xhtml"><p>FORMULA: C50H84O7P2</p></html>
    </notes>
</species>
   <species id="M_C17554_c" name="3-Polyprenyl-4,5-dihydroxybenzoate; 3,4-Dihydroxy-5-polyprenylbenzoate" compartment="C_c">
    <notes>
     <html xmlns="http://www.w3.org/1999/xhtml"><p>FORMULA: C12H14O4(C5H8)n</p></html>
    </notes>
</species>
   <species id="M_C17559_c" name="3-Polyprenyl-4-hydroxy-5-methoxybenzoate" compartment="C_c">
    <notes>
     <html xmlns="http://www.w3.org/1999/xhtml"><p>FORMULA: C13H16O4(C5H8)n</p></html>
    </notes>
</species>
   <species id="M_C17560_c" name="2-Polyprenyl-6-methoxy-1,4-benzoquinone" compartment="C_c">
    <notes>
     <html xmlns="http://www.w3.org/1999/xhtml"><p>FORMULA: C12H14O3(C5H8)n</p></html>
    </notes>
</species>
   <species id="M_C17561_c" name="2-Polyprenyl-3-methyl-6-methoxy-1,4-benzoquinone" compartment="C_c">
    <notes>
     <html xmlns="http://www.w3.org/1999/xhtml"><p>FORMULA: C13H16O3(C5H8)n</p></html>
    </notes>
</species>
   <species id="M_C17562_c" name="2-Polyprenyl-3-methyl-5-hydroxy-6-methoxy-1,4-benzoquinone" compartment="C_c">
    <notes>
     <html xmlns="http://www.w3.org/1999/xhtml"><p>FORMULA: C13H16O4(C5H8)n</p></html>
    </notes>
</species>
   <species id="M_C17568_c" name="Ubiquinone-6; Coenzyme Q6" compartment="C_c">
    <notes>
     <html xmlns="http://www.w3.org/1999/xhtml"><p>FORMULA: C39H58O4</p></html>
    </notes>
</species>
   <species id="M_C18075_c" name="11beta,17beta-Dihydroxy-4-androsten-3-one; 11beta-Hydroxytestosterone" compartment="C_c">
    <notes>
     <html xmlns="http://www.w3.org/1999/xhtml"><p>FORMULA: C19H28O3</p></html>
    </notes>
</species>
   <species id="M_C18125_c" name="1-Acyl-sn-glycero-3-phosphoserine" compartment="C_c">
    <notes>
     <html xmlns="http://www.w3.org/1999/xhtml"><p>FORMULA: C7H13NO9PR</p></html>
    </notes>
</species>
   <species id="M_C18126_c" name="1-Acyl-sn-glycero-3-phosphoglycerol" compartment="C_c">
    <notes>
     <html xmlns="http://www.w3.org/1999/xhtml"><p>FORMULA: C7H14O9PR</p></html>
    </notes>
</species>
   <species id="M_C18129_c" name="Monolysocardiolipin; MLCL" compartment="C_c">
    <notes>
     <html xmlns="http://www.w3.org/1999/xhtml"><p>FORMULA: C12H19O16P2R3</p></html>
    </notes>
</species>
   <species id="M_C18902_c" name="Methylselenic acid; Methylseleninate" compartment="C_c">
    <notes>
     <html xmlns="http://www.w3.org/1999/xhtml"><p>FORMULA: CH4O2Se</p></html>
    </notes>
</species>
   <species id="M_G00001_c" name="" compartment="C_c">
    <notes>
     <html xmlns="http://www.w3.org/1999/xhtml"><p>FORMULA: </p></html>
    </notes>
</species>
   <species id="M_G00002_c" name="" compartment="C_c">
    <notes>
     <html xmlns="http://www.w3.org/1999/xhtml"><p>FORMULA: </p></html>
    </notes>
</species>
   <species id="M_G00003_c" name="" compartment="C_c">
    <notes>
     <html xmlns="http://www.w3.org/1999/xhtml"><p>FORMULA: </p></html>
    </notes>
</species>
   <species id="M_G00004_c" name="" compartment="C_c">
    <notes>
     <html xmlns="http://www.w3.org/1999/xhtml"><p>FORMULA: </p></html>
    </notes>
</species>
   <species id="M_G00005_c" name="" compartment="C_c">
    <notes>
     <html xmlns="http://www.w3.org/1999/xhtml"><p>FORMULA: </p></html>
    </notes>
</species>
   <species id="M_G00008_c" name="" compartment="C_c">
    <notes>
     <html xmlns="http://www.w3.org/1999/xhtml"><p>FORMULA: </p></html>
    </notes>
</species>
   <species id="M_G00009_c" name="" compartment="C_c">
    <notes>
     <html xmlns="http://www.w3.org/1999/xhtml"><p>FORMULA: </p></html>
    </notes>
</species>
   <species id="M_G00010_c" name="" compartment="C_c">
    <notes>
     <html xmlns="http://www.w3.org/1999/xhtml"><p>FORMULA: </p></html>
    </notes>
</species>
   <species id="M_G00011_c" name="" compartment="C_c">
    <notes>
     <html xmlns="http://www.w3.org/1999/xhtml"><p>FORMULA: </p></html>
    </notes>
</species>
   <species id="M_G00012_c" name="" compartment="C_c">
    <notes>
     <html xmlns="http://www.w3.org/1999/xhtml"><p>FORMULA: </p></html>
    </notes>
</species>
   <species id="M_G00013_c" name="" compartment="C_c">
    <notes>
     <html xmlns="http://www.w3.org/1999/xhtml"><p>FORMULA: </p></html>
    </notes>
</species>
   <species id="M_G00014_c" name="" compartment="C_c">
    <notes>
     <html xmlns="http://www.w3.org/1999/xhtml"><p>FORMULA: </p></html>
    </notes>
</species>
   <species id="M_G00015_c" name="" compartment="C_c">
    <notes>
     <html xmlns="http://www.w3.org/1999/xhtml"><p>FORMULA: </p></html>
    </notes>
</species>
   <species id="M_G00016_c" name="" compartment="C_c">
    <notes>
     <html xmlns="http://www.w3.org/1999/xhtml"><p>FORMULA: </p></html>
    </notes>
</species>
   <species id="M_G00017_c" name="" compartment="C_c">
    <notes>
     <html xmlns="http://www.w3.org/1999/xhtml"><p>FORMULA: </p></html>
    </notes>
</species>
   <species id="M_G00018_c" name="" compartment="C_c">
    <notes>
     <html xmlns="http://www.w3.org/1999/xhtml"><p>FORMULA: </p></html>
    </notes>
</species>
   <species id="M_G00020_c" name="" compartment="C_c">
    <notes>
     <html xmlns="http://www.w3.org/1999/xhtml"><p>FORMULA: </p></html>
    </notes>
</species>
   <species id="M_G00021_c" name="" compartment="C_c">
    <notes>
     <html xmlns="http://www.w3.org/1999/xhtml"><p>FORMULA: </p></html>
    </notes>
</species>
   <species id="M_G00022_c" name="" compartment="C_c">
    <notes>
     <html xmlns="http://www.w3.org/1999/xhtml"><p>FORMULA: </p></html>
    </notes>
</species>
   <species id="M_G00023_c" name="" compartment="C_c">
    <notes>
     <html xmlns="http://www.w3.org/1999/xhtml"><p>FORMULA: </p></html>
    </notes>
</species>
   <species id="M_G00024_c" name="" compartment="C_c">
    <notes>
     <html xmlns="http://www.w3.org/1999/xhtml"><p>FORMULA: </p></html>
    </notes>
</species>
   <species id="M_G00031_c" name="" compartment="C_c">
    <notes>
     <html xmlns="http://www.w3.org/1999/xhtml"><p>FORMULA: </p></html>
    </notes>
</species>
   <species id="M_G00032_c" name="" compartment="C_c">
    <notes>
     <html xmlns="http://www.w3.org/1999/xhtml"><p>FORMULA: </p></html>
    </notes>
</species>
   <species id="M_G00036_c" name="" compartment="C_c">
    <notes>
     <html xmlns="http://www.w3.org/1999/xhtml"><p>FORMULA: </p></html>
    </notes>
</species>
   <species id="M_G00037_c" name="" compartment="C_c">
    <notes>
     <html xmlns="http://www.w3.org/1999/xhtml"><p>FORMULA: </p></html>
    </notes>
</species>
   <species id="M_G00039_c" name="" compartment="C_c">
    <notes>
     <html xmlns="http://www.w3.org/1999/xhtml"><p>FORMULA: </p></html>
    </notes>
</species>
   <species id="M_G00040_c" name="" compartment="C_c">
    <notes>
     <html xmlns="http://www.w3.org/1999/xhtml"><p>FORMULA: </p></html>
    </notes>
</species>
   <species id="M_G00042_c" name="" compartment="C_c">
    <notes>
     <html xmlns="http://www.w3.org/1999/xhtml"><p>FORMULA: </p></html>
    </notes>
</species>
   <species id="M_G00043_c" name="" compartment="C_c">
    <notes>
     <html xmlns="http://www.w3.org/1999/xhtml"><p>FORMULA: </p></html>
    </notes>
</species>
   <species id="M_G00044_c" name="" compartment="C_c">
    <notes>
     <html xmlns="http://www.w3.org/1999/xhtml"><p>FORMULA: </p></html>
    </notes>
</species>
   <species id="M_G00045_c" name="" compartment="C_c">
    <notes>
     <html xmlns="http://www.w3.org/1999/xhtml"><p>FORMULA: </p></html>
    </notes>
</species>
   <species id="M_G00046_c" name="" compartment="C_c">
    <notes>
     <html xmlns="http://www.w3.org/1999/xhtml"><p>FORMULA: </p></html>
    </notes>
</species>
   <species id="M_G00047_c" name="" compartment="C_c">
    <notes>
     <html xmlns="http://www.w3.org/1999/xhtml"><p>FORMULA: </p></html>
    </notes>
</species>
   <species id="M_G00048_c" name="" compartment="C_c">
    <notes>
     <html xmlns="http://www.w3.org/1999/xhtml"><p>FORMULA: </p></html>
    </notes>
</species>
   <species id="M_G00050_c" name="" compartment="C_c">
    <notes>
     <html xmlns="http://www.w3.org/1999/xhtml"><p>FORMULA: </p></html>
    </notes>
</species>
   <species id="M_G00066_c" name="" compartment="C_c">
    <notes>
     <html xmlns="http://www.w3.org/1999/xhtml"><p>FORMULA: </p></html>
    </notes>
</species>
   <species id="M_G00067_c" name="" compartment="C_c">
    <notes>
     <html xmlns="http://www.w3.org/1999/xhtml"><p>FORMULA: </p></html>
    </notes>
</species>
   <species id="M_G00068_c" name="" compartment="C_c">
    <notes>
     <html xmlns="http://www.w3.org/1999/xhtml"><p>FORMULA: </p></html>
    </notes>
</species>
   <species id="M_G00076_c" name="" compartment="C_c">
    <notes>
     <html xmlns="http://www.w3.org/1999/xhtml"><p>FORMULA: </p></html>
    </notes>
</species>
   <species id="M_G00081_c" name="" compartment="C_c">
    <notes>
     <html xmlns="http://www.w3.org/1999/xhtml"><p>FORMULA: </p></html>
    </notes>
</species>
   <species id="M_G00082_c" name="" compartment="C_c">
    <notes>
     <html xmlns="http://www.w3.org/1999/xhtml"><p>FORMULA: </p></html>
    </notes>
</species>
   <species id="M_G00084_c" name="" compartment="C_c">
    <notes>
     <html xmlns="http://www.w3.org/1999/xhtml"><p>FORMULA: </p></html>
    </notes>
</species>
   <species id="M_G00085_c" name="" compartment="C_c">
    <notes>
     <html xmlns="http://www.w3.org/1999/xhtml"><p>FORMULA: </p></html>
    </notes>
</species>
   <species id="M_G00086_c" name="" compartment="C_c">
    <notes>
     <html xmlns="http://www.w3.org/1999/xhtml"><p>FORMULA: </p></html>
    </notes>
</species>
   <species id="M_G00089_c" name="" compartment="C_c">
    <notes>
     <html xmlns="http://www.w3.org/1999/xhtml"><p>FORMULA: </p></html>
    </notes>
</species>
   <species id="M_G00090_c" name="" compartment="C_c">
    <notes>
     <html xmlns="http://www.w3.org/1999/xhtml"><p>FORMULA: </p></html>
    </notes>
</species>
   <species id="M_G00094_c" name="" compartment="C_c">
    <notes>
     <html xmlns="http://www.w3.org/1999/xhtml"><p>FORMULA: </p></html>
    </notes>
</species>
   <species id="M_G00095_c" name="" compartment="C_c">
    <notes>
     <html xmlns="http://www.w3.org/1999/xhtml"><p>FORMULA: </p></html>
    </notes>
</species>
   <species id="M_G00109_c" name="" compartment="C_c">
    <notes>
     <html xmlns="http://www.w3.org/1999/xhtml"><p>FORMULA: </p></html>
    </notes>
</species>
   <species id="M_G00110_c" name="" compartment="C_c">
    <notes>
     <html xmlns="http://www.w3.org/1999/xhtml"><p>FORMULA: </p></html>
    </notes>
</species>
   <species id="M_G00114_c" name="" compartment="C_c">
    <notes>
     <html xmlns="http://www.w3.org/1999/xhtml"><p>FORMULA: </p></html>
    </notes>
</species>
   <species id="M_G00115_c" name="" compartment="C_c">
    <notes>
     <html xmlns="http://www.w3.org/1999/xhtml"><p>FORMULA: </p></html>
    </notes>
</species>
   <species id="M_G00119_c" name="" compartment="C_c">
    <notes>
     <html xmlns="http://www.w3.org/1999/xhtml"><p>FORMULA: </p></html>
    </notes>
</species>
   <species id="M_G00120_c" name="" compartment="C_c">
    <notes>
     <html xmlns="http://www.w3.org/1999/xhtml"><p>FORMULA: </p></html>
    </notes>
</species>
   <species id="M_G00123_c" name="" compartment="C_c">
    <notes>
     <html xmlns="http://www.w3.org/1999/xhtml"><p>FORMULA: </p></html>
    </notes>
</species>
   <species id="M_G00124_c" name="" compartment="C_c">
    <notes>
     <html xmlns="http://www.w3.org/1999/xhtml"><p>FORMULA: </p></html>
    </notes>
</species>
   <species id="M_G00141_c" name="" compartment="C_c">
    <notes>
     <html xmlns="http://www.w3.org/1999/xhtml"><p>FORMULA: </p></html>
    </notes>
</species>
   <species id="M_G00143_c" name="" compartment="C_c">
    <notes>
     <html xmlns="http://www.w3.org/1999/xhtml"><p>FORMULA: </p></html>
    </notes>
</species>
   <species id="M_G00146_c" name="" compartment="C_c">
    <notes>
     <html xmlns="http://www.w3.org/1999/xhtml"><p>FORMULA: </p></html>
    </notes>
</species>
   <species id="M_G00147_c" name="" compartment="C_c">
    <notes>
     <html xmlns="http://www.w3.org/1999/xhtml"><p>FORMULA: </p></html>
    </notes>
</species>
   <species id="M_G00148_c" name="" compartment="C_c">
    <notes>
     <html xmlns="http://www.w3.org/1999/xhtml"><p>FORMULA: </p></html>
    </notes>
</species>
   <species id="M_G00149_c" name="" compartment="C_c">
    <notes>
     <html xmlns="http://www.w3.org/1999/xhtml"><p>FORMULA: </p></html>
    </notes>
</species>
   <species id="M_G00151_c" name="" compartment="C_c">
    <notes>
     <html xmlns="http://www.w3.org/1999/xhtml"><p>FORMULA: </p></html>
    </notes>
</species>
   <species id="M_G00154_c" name="" compartment="C_c">
    <notes>
     <html xmlns="http://www.w3.org/1999/xhtml"><p>FORMULA: </p></html>
    </notes>
</species>
   <species id="M_G00155_c" name="" compartment="C_c">
    <notes>
     <html xmlns="http://www.w3.org/1999/xhtml"><p>FORMULA: </p></html>
    </notes>
</species>
   <species id="M_G00156_c" name="" compartment="C_c">
    <notes>
     <html xmlns="http://www.w3.org/1999/xhtml"><p>FORMULA: </p></html>
    </notes>
</species>
   <species id="M_G00157_c" name="" compartment="C_c">
    <notes>
     <html xmlns="http://www.w3.org/1999/xhtml"><p>FORMULA: </p></html>
    </notes>
</species>
   <species id="M_G00158_c" name="" compartment="C_c">
    <notes>
     <html xmlns="http://www.w3.org/1999/xhtml"><p>FORMULA: </p></html>
    </notes>
</species>
   <species id="M_G00159_c" name="" compartment="C_c">
    <notes>
     <html xmlns="http://www.w3.org/1999/xhtml"><p>FORMULA: </p></html>
    </notes>
</species>
   <species id="M_G00160_c" name="" compartment="C_c">
    <notes>
     <html xmlns="http://www.w3.org/1999/xhtml"><p>FORMULA: </p></html>
    </notes>
</species>
   <species id="M_G00162_c" name="" compartment="C_c">
    <notes>
     <html xmlns="http://www.w3.org/1999/xhtml"><p>FORMULA: </p></html>
    </notes>
</species>
   <species id="M_G00163_c" name="" compartment="C_c">
    <notes>
     <html xmlns="http://www.w3.org/1999/xhtml"><p>FORMULA: </p></html>
    </notes>
</species>
   <species id="M_G00164_c" name="" compartment="C_c">
    <notes>
     <html xmlns="http://www.w3.org/1999/xhtml"><p>FORMULA: </p></html>
    </notes>
</species>
   <species id="M_G00171_c" name="" compartment="C_c">
    <notes>
     <html xmlns="http://www.w3.org/1999/xhtml"><p>FORMULA: </p></html>
    </notes>
</species>
   <species id="M_G02632_c" name="" compartment="C_c">
    <notes>
     <html xmlns="http://www.w3.org/1999/xhtml"><p>FORMULA: </p></html>
    </notes>
</species>
   <species id="M_G06780_c" name="" compartment="C_c">
    <notes>
     <html xmlns="http://www.w3.org/1999/xhtml"><p>FORMULA: </p></html>
    </notes>
</species>
   <species id="M_G08421_c" name="" compartment="C_c">
    <notes>
     <html xmlns="http://www.w3.org/1999/xhtml"><p>FORMULA: </p></html>
    </notes>
</species>
   <species id="M_G09660_c" name="" compartment="C_c">
    <notes>
     <html xmlns="http://www.w3.org/1999/xhtml"><p>FORMULA: </p></html>
    </notes>
</species>
   <species id="M_G10598_c" name="" compartment="C_c">
    <notes>
     <html xmlns="http://www.w3.org/1999/xhtml"><p>FORMULA: </p></html>
    </notes>
</species>
   <species id="M_G10599_c" name="" compartment="C_c">
    <notes>
     <html xmlns="http://www.w3.org/1999/xhtml"><p>FORMULA: </p></html>
    </notes>
</species>
   <species id="M_G10609_c" name="" compartment="C_c">
    <notes>
     <html xmlns="http://www.w3.org/1999/xhtml"><p>FORMULA: </p></html>
    </notes>
</species>
   <species id="M_G10610_c" name="" compartment="C_c">
    <notes>
     <html xmlns="http://www.w3.org/1999/xhtml"><p>FORMULA: </p></html>
    </notes>
</species>
   <species id="M_G10611_c" name="" compartment="C_c">
    <notes>
     <html xmlns="http://www.w3.org/1999/xhtml"><p>FORMULA: </p></html>
    </notes>
</species>
   <species id="M_G10612_c" name="" compartment="C_c">
    <notes>
     <html xmlns="http://www.w3.org/1999/xhtml"><p>FORMULA: </p></html>
    </notes>
</species>
   <species id="M_G10613_c" name="" compartment="C_c">
    <notes>
     <html xmlns="http://www.w3.org/1999/xhtml"><p>FORMULA: </p></html>
    </notes>
</species>
   <species id="M_G10614_c" name="" compartment="C_c">
    <notes>
     <html xmlns="http://www.w3.org/1999/xhtml"><p>FORMULA: </p></html>
    </notes>
</species>
   <species id="M_G10615_c" name="" compartment="C_c">
    <notes>
     <html xmlns="http://www.w3.org/1999/xhtml"><p>FORMULA: </p></html>
    </notes>
</species>
   <species id="M_G10616_c" name="" compartment="C_c">
    <notes>
     <html xmlns="http://www.w3.org/1999/xhtml"><p>FORMULA: </p></html>
    </notes>
</species>
   <species id="M_G10617_c" name="" compartment="C_c">
    <notes>
     <html xmlns="http://www.w3.org/1999/xhtml"><p>FORMULA: </p></html>
    </notes>
</species>
   <species id="M_G10618_c" name="" compartment="C_c">
    <notes>
     <html xmlns="http://www.w3.org/1999/xhtml"><p>FORMULA: </p></html>
    </notes>
</species>
   <species id="M_G10619_c" name="" compartment="C_c">
    <notes>
     <html xmlns="http://www.w3.org/1999/xhtml"><p>FORMULA: </p></html>
    </notes>
</species>
   <species id="M_G10620_c" name="" compartment="C_c">
    <notes>
     <html xmlns="http://www.w3.org/1999/xhtml"><p>FORMULA: </p></html>
    </notes>
</species>
   <species id="M_G10621_c" name="" compartment="C_c">
    <notes>
     <html xmlns="http://www.w3.org/1999/xhtml"><p>FORMULA: </p></html>
    </notes>
</species>
   <species id="M_G10622_c" name="" compartment="C_c">
    <notes>
     <html xmlns="http://www.w3.org/1999/xhtml"><p>FORMULA: </p></html>
    </notes>
</species>
   <species id="M_G10694_c" name="" compartment="C_c">
    <notes>
     <html xmlns="http://www.w3.org/1999/xhtml"><p>FORMULA: </p></html>
    </notes>
</species>
   <species id="M_G10770_c" name="" compartment="C_c">
    <notes>
     <html xmlns="http://www.w3.org/1999/xhtml"><p>FORMULA: </p></html>
    </notes>
</species>
   <species id="M_G12336_c" name="" compartment="C_c">
    <notes>
     <html xmlns="http://www.w3.org/1999/xhtml"><p>FORMULA: </p></html>
    </notes>
</species>
   <species id="M_G13032_c" name="" compartment="C_c">
    <notes>
     <html xmlns="http://www.w3.org/1999/xhtml"><p>FORMULA: </p></html>
    </notes>
</species>
   <species id="M_G13033_c" name="" compartment="C_c">
    <notes>
     <html xmlns="http://www.w3.org/1999/xhtml"><p>FORMULA: </p></html>
    </notes>
</species>
   <species id="M_G13040_c" name="" compartment="C_c">
    <notes>
     <html xmlns="http://www.w3.org/1999/xhtml"><p>FORMULA: </p></html>
    </notes>
</species>
   <species id="M_G13043_c" name="" compartment="C_c">
    <notes>
     <html xmlns="http://www.w3.org/1999/xhtml"><p>FORMULA: </p></html>
    </notes>
</species>
   <species id="M_G13057_c" name="" compartment="C_c">
    <notes>
     <html xmlns="http://www.w3.org/1999/xhtml"><p>FORMULA: </p></html>
    </notes>
</species>
   <species id="M_G13058_c" name="" compartment="C_c">
    <notes>
     <html xmlns="http://www.w3.org/1999/xhtml"><p>FORMULA: </p></html>
    </notes>
</species>
   <species id="M_G13059_c" name="" compartment="C_c">
    <notes>
     <html xmlns="http://www.w3.org/1999/xhtml"><p>FORMULA: </p></html>
    </notes>
</species>
   <species id="M_C00979_c" name="O-Acetyl-L-serine; O3-Acetyl-L-serine" compartment="C_c">
    <notes>
     <html xmlns="http://www.w3.org/1999/xhtml"><p>FORMULA: C5H9NO4</p></html>
    </notes>
</species>
   <species id="M_C00146_c" name="Phenol; Benzenol; Hydroxybenzene; Phenic acid; Phenylic acid" compartment="C_c">
    <notes>
     <html xmlns="http://www.w3.org/1999/xhtml"><p>FORMULA: C6H6O</p></html>
    </notes>
</species>
   <species id="M_C05526_c" name="S-Glutathionyl-L-cysteine" compartment="C_c">
    <notes>
     <html xmlns="http://www.w3.org/1999/xhtml"><p>FORMULA: C13H22N4O8S2</p></html>
    </notes>
</species>
   <species id="M_C05824_c" name="S-Sulfo-L-cysteine" compartment="C_c">
    <notes>
     <html xmlns="http://www.w3.org/1999/xhtml"><p>FORMULA: C3H7NO5S2</p></html>
    </notes>
</species>
   <species id="M_C03672_c" name="3-(4-Hydroxyphenyl)lactate; 4-Hydroxyphenyllactate; p-Hydroxyphenyllactate; 2-Hydroxy-3-(4-hydroxyphenyl)propanoate" compartment="C_c">
    <notes>
     <html xmlns="http://www.w3.org/1999/xhtml"><p>FORMULA: C9H10O4</p></html>
    </notes>
</species>
   <species id="M_C00034_c" name="Manganese" compartment="C_c">
    <notes>
     <html xmlns="http://www.w3.org/1999/xhtml"><p>FORMULA: Mn</p></html>
    </notes>
</species>
   <species id="M_C00034_e" name="Manganese(extracellular)" compartment="C_e">
    <notes>
     <html xmlns="http://www.w3.org/1999/xhtml"><p>FORMULA: Mn</p></html>
    </notes>
</species>
   <species id="M_C01330_c" name="Sodium cation; Na+; Sodium(1+); Sodium ion" compartment="C_c">
    <notes>
     <html xmlns="http://www.w3.org/1999/xhtml"><p>FORMULA: Na</p></html>
    </notes>
</species>
   <species id="M_C01330_e" name="Sodium cation; Na+; Sodium(1+); Sodium ion(extracellular)" compartment="C_e">
    <notes>
     <html xmlns="http://www.w3.org/1999/xhtml"><p>FORMULA: Na</p></html>
    </notes>
</species>
   <species id="M_C00038_c" name="Zinc cation; Zn2+; Zn(II); Zinc ion" compartment="C_c">
    <notes>
     <html xmlns="http://www.w3.org/1999/xhtml"><p>FORMULA: Zn</p></html>
    </notes>
</species>
   <species id="M_C00038_e" name="Zinc cation; Zn2+; Zn(II); Zinc ion(extracellular)" compartment="C_e">
    <notes>
     <html xmlns="http://www.w3.org/1999/xhtml"><p>FORMULA: Zn</p></html>
    </notes>
</species>
   <species id="M_C00070_c" name="Copper; Cu+; Cu2+; Cu(II)" compartment="C_c">
    <notes>
     <html xmlns="http://www.w3.org/1999/xhtml"><p>FORMULA: Cu</p></html>
    </notes>
</species>
   <species id="M_C00070_e" name="Copper; Cu+; Cu2+; Cu(II)(extracellular)" compartment="C_e">
    <notes>
     <html xmlns="http://www.w3.org/1999/xhtml"><p>FORMULA: Cu</p></html>
    </notes>
</species>
   <species id="M_C01529_c" name="Selenium" compartment="C_c">
    <notes>
     <html xmlns="http://www.w3.org/1999/xhtml"><p>FORMULA: Se</p></html>
    </notes>
</species>
   <species id="M_C01529_e" name="Selenium(extracellular)" compartment="C_e">
    <notes>
     <html xmlns="http://www.w3.org/1999/xhtml"><p>FORMULA: Se</p></html>
    </notes>
</species>
   <species id="M_C06262_c" name="Phosphorus; P" compartment="C_c">
    <notes>
     <html xmlns="http://www.w3.org/1999/xhtml"><p>FORMULA: P</p></html>
    </notes>
</species>
   <species id="M_C06262_e" name="Phosphorus; P(extracellular)" compartment="C_e">
    <notes>
     <html xmlns="http://www.w3.org/1999/xhtml"><p>FORMULA: P</p></html>
    </notes>
</species>
   <species id="M_C01712_c" name="(9E)-Octadecenoic acid; 9-Octadecenoic acid, (E)-; (E)-Oleic acid; D9-trans-Octadecenoic acid; 9-trans-Octadecenoic acid; trans-D9-Octadecenoic acid; trans-9-Octadecenoic acid; trans-Elaidic acid; trans-Oleic acid; Elaidic acid; Acide elaidique; Elaidinsaure" compartment="C_c">
    <notes>
     <html xmlns="http://www.w3.org/1999/xhtml"><p>FORMULA: C18H34O2</p></html>
    </notes>
</species>
   <species id="M_C02679_c" name="Dodecanoic acid; Dodecanoate; Dodecylcarboxylate; Lauric acid" compartment="C_c">
    <notes>
     <html xmlns="http://www.w3.org/1999/xhtml"><p>FORMULA: C12H24O2</p></html>
    </notes>
</species>
   <species id="M_C06424_c" name="Tetradecanoic acid; Tetradecanoate; Myristic acid" compartment="C_c">
    <notes>
     <html xmlns="http://www.w3.org/1999/xhtml"><p>FORMULA: C14H28O2</p></html>
    </notes>
</species>
   <species id="M_C08281_c" name="Docosanoic acid; Docosanoate; Behenic acid" compartment="C_c">
    <notes>
     <html xmlns="http://www.w3.org/1999/xhtml"><p>FORMULA: C22H44O2</p></html>
    </notes>
</species>
   <species id="M_C08316_c" name="Erucic acid; (13Z)-Docosenoic acid; cis-13-Docosenoic acid" compartment="C_c">
    <notes>
     <html xmlns="http://www.w3.org/1999/xhtml"><p>FORMULA: C22H42O2</p></html>
    </notes>
</species>
   <species id="M_C08320_c" name="Tetracosanoic acid; Lignoceric acid" compartment="C_c">
    <notes>
     <html xmlns="http://www.w3.org/1999/xhtml"><p>FORMULA: C24H48O2</p></html>
    </notes>
</species>
   <species id="M_C08322_c" name="Myristoleic acid; (9Z)-Tetradecenoic acid; 9-Tetradecenoic acid; (Z)-Tetradec-9-enoic acid" compartment="C_c">
    <notes>
     <html xmlns="http://www.w3.org/1999/xhtml"><p>FORMULA: C14H26O2</p></html>
    </notes>
</species>
   <species id="M_C08323_c" name="(15Z)-Tetracosenoic acid; Nervonic acid; (Z)-15-Tetracosenoic acid" compartment="C_c">
    <notes>
     <html xmlns="http://www.w3.org/1999/xhtml"><p>FORMULA: C24H46O2</p></html>
    </notes>
</species>
   <species id="M_C08362_c" name="(9Z)-Hexadecenoic acid; Palmitoleic acid; cis-9-Hexadecenoic acid" compartment="C_c">
    <notes>
     <html xmlns="http://www.w3.org/1999/xhtml"><p>FORMULA: C16H30O2</p></html>
    </notes>
</species>
   <species id="M_C16522_c" name="Icosatrienoic acid; Eicosatrienoic acid; ETA; 11,14,17-Icosatrienoic acid; (11Z,14Z,17Z)-Icosa-11,14,17-trienoic acid; 11,14,17-Eicosatrienoic acid; (11Z,14Z,17Z)-Eicosa-11,14,17-trienoic acid" compartment="C_c">
    <notes>
     <html xmlns="http://www.w3.org/1999/xhtml"><p>FORMULA: C20H34O2</p></html>
    </notes>
</species>
   <species id="M_C16525_c" name="Icosadienoic acid; Eicosadienoic acid; 11,14-Icosadienoic acid; (11Z,14Z)-Icosa-11,14-dienoic acid; 11,14-Eicosadienoic acid; (11Z,14Z)-Eicosa-11,14-dienoic acid" compartment="C_c">
    <notes>
     <html xmlns="http://www.w3.org/1999/xhtml"><p>FORMULA: C20H36O2</p></html>
    </notes>
</species>
   <species id="M_C16526_c" name="Icosenoic acid; Eicosenoic acid; 11-Icosenoic acid; 11-Eicosenoic acid; (11Z)-Icosenoic acid; (11Z)-Eicosenoic acid; (Z)-Icosa-11-enoic acid" compartment="C_c">
    <notes>
     <html xmlns="http://www.w3.org/1999/xhtml"><p>FORMULA: C20H38O2</p></html>
    </notes>
</species>
   <species id="M_C16533_c" name="13,16-Docosadienoic acid; (13Z,16Z)-Docosa-13,16-dienoic acid" compartment="C_c">
    <notes>
     <html xmlns="http://www.w3.org/1999/xhtml"><p>FORMULA: C22H40O2</p></html>
    </notes>
</species>
   <species id="M_C16537_c" name="Pentadecanoic acid; Pentadecylic acid; n-Pentadecanoic acid" compartment="C_c">
    <notes>
     <html xmlns="http://www.w3.org/1999/xhtml"><p>FORMULA: C15H30O2</p></html>
    </notes>
</species>
   <species id="M_M00001_c" name="Tridecylic acid" compartment="C_c">
    <notes>
     <html xmlns="http://www.w3.org/1999/xhtml"><p>FORMULA: C13H2602</p></html>
    </notes>
</species>
   <species id="M_M00002_c" name="Margaric acid" compartment="C_c">
    <notes>
     <html xmlns="http://www.w3.org/1999/xhtml"><p>FORMULA: C17H3402</p></html>
    </notes>
</species>
   <species id="M_M00003_c" name="cis-10- Heptadecenoic acid" compartment="C_c">
    <notes>
     <html xmlns="http://www.w3.org/1999/xhtml"><p>FORMULA: C17H32O2</p></html>
    </notes>
</species>
   <species id="M_M00004_c" name="HeneiCosanoic acid" compartment="C_c">
    <notes>
     <html xmlns="http://www.w3.org/1999/xhtml"><p>FORMULA: C21H42O2</p></html>
    </notes>
</species>
   <species id="M_M00005_c" name="Tricosanoic acid" compartment="C_c">
    <notes>
     <html xmlns="http://www.w3.org/1999/xhtml"><p>FORMULA: C23H46O2</p></html>
    </notes>
</species>
   <species id="M_C16164_c" name="(8Z,11Z,14Z,17Z)-Icosatetraenoyl-CoA; (8Z,11Z,14Z,17Z)-Icosa-8,11,14,17-tetraenoyl-CoA" compartment="C_c">
    <notes>
     <html xmlns="http://www.w3.org/1999/xhtml"><p>FORMULA: C41H66N7O17P3S</p></html>
    </notes>
</species>
   <species id="M_C16166_c" name="(7Z,10Z,13Z,16Z,19Z)-Docosapentaenoyl-CoA" compartment="C_c">
    <notes>
     <html xmlns="http://www.w3.org/1999/xhtml"><p>FORMULA: C43H68N7O17P3S</p></html>
    </notes>
</species>
   <species id="M_C16180_c" name="(11Z,14Z)-Icosadienoyl-CoA; (11Z,14Z)-Icosa-11,14-dienoyl-CoA" compartment="C_c">
    <notes>
     <html xmlns="http://www.w3.org/1999/xhtml"><p>FORMULA: C41H70N7O17P3S</p></html>
    </notes>
</species>
   <species id="M_C16529_c" name="Tetracosanoyl-CoA; Lignoceroyl-CoA" compartment="C_c">
    <notes>
     <html xmlns="http://www.w3.org/1999/xhtml"><p>FORMULA: C45H82N7O17P3S</p></html>
    </notes>
</species>
   <species id="M_C16530_c" name="Icosenoyl-CoA; Eicosenoyl-CoA; (11Z)-Icosenoyl-CoA; (11Z)-Eicosenoyl-CoA" compartment="C_c">
    <notes>
     <html xmlns="http://www.w3.org/1999/xhtml"><p>FORMULA: C41H72N7O17P3S</p></html>
    </notes>
</species>
   <species id="M_C16531_c" name="Docosenoyl-CoA; (13Z)-Docosenoyl-CoA" compartment="C_c">
    <notes>
     <html xmlns="http://www.w3.org/1999/xhtml"><p>FORMULA: C43H76N7O17P3S</p></html>
    </notes>
</species>
   <species id="M_C16532_c" name="Tetracosenoyl-CoA; Nervonoyl-CoA; (15Z)-Tetracosenoyl-CoA" compartment="C_c">
    <notes>
     <html xmlns="http://www.w3.org/1999/xhtml"><p>FORMULA: C45H80N7O17P3S</p></html>
    </notes>
</species>
   <species id="M_C16645_c" name="(13Z,16Z)-Docosadi-13,16-enoyl-CoA" compartment="C_c">
    <notes>
     <html xmlns="http://www.w3.org/1999/xhtml"><p>FORMULA: C43H74N7O17P3S</p></html>
    </notes>
</species>
   <species id="M_C16163_c" name="(6Z,9Z,12Z,15Z)-Octadecatetraenoyl-CoA; Stearidonoyl-CoA" compartment="C_c">
    <notes>
     <html xmlns="http://www.w3.org/1999/xhtml"><p>FORMULA: C39H62N7O17P3S</p></html>
    </notes>
</species>
   <species id="M_C16513_c" name="(7Z,10Z,13Z,16Z,19Z)-Docosa-7,10,13,16,19-pentaenoic acid; Docosapentaenoic acid" compartment="C_c">
    <notes>
     <html xmlns="http://www.w3.org/1999/xhtml"><p>FORMULA: C22H34O2</p></html>
    </notes>
</species>
   <species id="M_C16179_c" name="(11Z,14Z,17Z)-Icosatrienoyl-CoA; (11Z,14Z,17Z)-Icosa-11,14,17-trienoyl-CoA" compartment="C_c">
    <notes>
     <html xmlns="http://www.w3.org/1999/xhtml"><p>FORMULA: C41H68N7O17P3S</p></html>
    </notes>
</species>
   <species id="M_C16528_c" name="Docosanoyl-CoA; Behenoyl-CoA" compartment="C_c">
    <notes>
     <html xmlns="http://www.w3.org/1999/xhtml"><p>FORMULA: C43H78N7O17P3S</p></html>
    </notes>
</species>
   <species id="M_C06427_e" name="(9Z,12Z,15Z)-Octadecatrienoic acid; alpha-Linolenic acid; 9,12,15-Octadecatrienoic acid; Linolenate; alpha-Linolenate(extracellular)" compartment="C_e">
    <notes>
     <html xmlns="http://www.w3.org/1999/xhtml"><p>FORMULA: C18H30O2</p></html>
    </notes>
</species>
   <species id="M_C16179_e" name="(11Z,14Z,17Z)-Icosatrienoyl-CoA; (11Z,14Z,17Z)-Icosa-11,14,17-trienoyl-CoA(extracellular)" compartment="C_e">
    <notes>
     <html xmlns="http://www.w3.org/1999/xhtml"><p>FORMULA: C41H68N7O17P3S</p></html>
    </notes>
</species>
   <species id="M_C16522_e" name="Icosatrienoic acid; Eicosatrienoic acid; ETA; 11,14,17-Icosatrienoic acid; (11Z,14Z,17Z)-Icosa-11,14,17-trienoic acid; 11,14,17-Eicosatrienoic acid; (11Z,14Z,17Z)-Eicosa-11,14,17-trienoic acid(extracellular)" compartment="C_e">
    <notes>
     <html xmlns="http://www.w3.org/1999/xhtml"><p>FORMULA: C20H34O2</p></html>
    </notes>
</species>
   <species id="M_C06428_e" name="(5Z,8Z,11Z,14Z,17Z)-Icosapentaenoic acid; (5Z,8Z,11Z,14Z,17Z)-Eicosapentaenoic acid; Eicosapentaenoic acid; 5,8,11,14,17-Icosapentaenoic acid; (5Z,8Z,11Z,14Z,17Z)-Eicosapentaenoate(extracellular)" compartment="C_e">
    <notes>
     <html xmlns="http://www.w3.org/1999/xhtml"><p>FORMULA: C20H30O2</p></html>
    </notes>
</species>
   <species id="M_C16166_e" name="(7Z,10Z,13Z,16Z,19Z)-Docosapentaenoyl-CoA(extracellular)" compartment="C_e">
    <notes>
     <html xmlns="http://www.w3.org/1999/xhtml"><p>FORMULA: C43H68N7O17P3S</p></html>
    </notes>
</species>
   <species id="M_C06429_e" name="(4Z,7Z,10Z,13Z,16Z,19Z)-Docosahexaenoic acid; 4,7,10,13,16,19-Docosahexaenoic acid; Docosahexaenoic acid; Docosahexaenoate(extracellular)" compartment="C_e">
    <notes>
     <html xmlns="http://www.w3.org/1999/xhtml"><p>FORMULA: C22H32O2</p></html>
    </notes>
</species>
   <species id="M_C01595_e" name="Linoleate; Linoleic acid; (9Z,12Z)-Octadecadienoic acid; 9-cis,12-cis-Octadecadienoate; 9-cis,12-cis-Octadecadienoic acid(extracellular)" compartment="C_e">
    <notes>
     <html xmlns="http://www.w3.org/1999/xhtml"><p>FORMULA: C18H32O2</p></html>
    </notes>
</species>
   <species id="M_C02050_e" name="Linoleoyl-CoA; (9Z,12Z)-Octadecadienoyl-CoA(extracellular)" compartment="C_e">
    <notes>
     <html xmlns="http://www.w3.org/1999/xhtml"><p>FORMULA: C39H66N7O17P3S</p></html>
    </notes>
</species>
   <species id="M_C00510_e" name="Oleoyl-CoA; (9Z)-Octadecenoyl-CoA(extracellular)" compartment="C_e">
    <notes>
     <html xmlns="http://www.w3.org/1999/xhtml"><p>FORMULA: C39H68N7O17P3S</p></html>
    </notes>
</species>
   <species id="M_C00412_e" name="Stearoyl-CoA; Stearyl-CoA; Stearyl coenzyme A(extracellular)" compartment="C_e">
    <notes>
     <html xmlns="http://www.w3.org/1999/xhtml"><p>FORMULA: C39H70N7O17P3S</p></html>
    </notes>
</species>
   <species id="M_C00154_e" name="Palmitoyl-CoA; Hexadecanoyl-CoA(extracellular)" compartment="C_e">
    <notes>
     <html xmlns="http://www.w3.org/1999/xhtml"><p>FORMULA: C37H66N7O17P3S</p></html>
    </notes>
</species>
   <species id="M_C16160_c" name="Linoleoyl-[acyl-carrier protein]; Linoleoyl-ACP; (9Z,12Z)-Octadecadienoyl-[acyl-carrier protein]; (9Z,12Z)-Octadecadienoyl-ACP" compartment="C_c">
    <notes>
     <html xmlns="http://www.w3.org/1999/xhtml"><p>FORMULA: C18H31OSR</p></html>
    </notes>
</species>
   <species id="M_C16160_e" name="Linoleoyl-[acyl-carrier protein]; Linoleoyl-ACP; (9Z,12Z)-Octadecadienoyl-[acyl-carrier protein]; (9Z,12Z)-Octadecadienoyl-ACP(extracellular)" compartment="C_e">
    <notes>
     <html xmlns="http://www.w3.org/1999/xhtml"><p>FORMULA: C18H31OSR</p></html>
    </notes>
</species>
   <species id="M_C16525_e" name="Icosadienoic acid; Eicosadienoic acid; 11,14-Icosadienoic acid; (11Z,14Z)-Icosa-11,14-dienoic acid; 11,14-Eicosadienoic acid; (11Z,14Z)-Eicosa-11,14-dienoic acid(extracellular)" compartment="C_e">
    <notes>
     <html xmlns="http://www.w3.org/1999/xhtml"><p>FORMULA: C20H36O2</p></html>
    </notes>
</species>
   <species id="M_C16180_e" name="(11Z,14Z)-Icosadienoyl-CoA; (11Z,14Z)-Icosa-11,14-dienoyl-CoA(extracellular)" compartment="C_e">
    <notes>
     <html xmlns="http://www.w3.org/1999/xhtml"><p>FORMULA: C41H70N7O17P3S</p></html>
    </notes>
</species>
   <species id="M_C16533_e" name="13,16-Docosadienoic acid; (13Z,16Z)-Docosa-13,16-dienoic acid(extracellular)" compartment="C_e">
    <notes>
     <html xmlns="http://www.w3.org/1999/xhtml"><p>FORMULA: C22H40O2</p></html>
    </notes>
</species>
   <species id="M_C16645_e" name="(13Z,16Z)-Docosadi-13,16-enoyl-CoA(extracellular)" compartment="C_e">
    <notes>
     <html xmlns="http://www.w3.org/1999/xhtml"><p>FORMULA: C43H74N7O17P3S</p></html>
    </notes>
</species>
   <species id="M_C06426_e" name="(6Z,9Z,12Z)-Octadecatrienoic acid; 6,9,12-Octadecatrienoic acid; gamma-Linolenic acid; Gamolenic acid(extracellular)" compartment="C_e">
    <notes>
     <html xmlns="http://www.w3.org/1999/xhtml"><p>FORMULA: C18H30O2</p></html>
    </notes>
</species>
   <species id="M_C03035_e" name="gamma-Linolenoyl-CoA(extracellular)" compartment="C_e">
    <notes>
     <html xmlns="http://www.w3.org/1999/xhtml"><p>FORMULA: C39H64N7O17P3S</p></html>
    </notes>
</species>
   <species id="M_C00028_e" name="Acceptor; Hydrogen-acceptor; A; Oxidized donor(extracellular)" compartment="C_e">
    <notes>
     <html xmlns="http://www.w3.org/1999/xhtml"><p>FORMULA: </p></html>
    </notes>
</species>
   <species id="M_C00030_e" name="Reduced acceptor; AH2; Hydrogen-donor; Donor(extracellular)" compartment="C_e">
    <notes>
     <html xmlns="http://www.w3.org/1999/xhtml"><p>FORMULA: </p></html>
    </notes>
</species>
   <species id="M_C00999_e" name="Ferrocytochrome b5(extracellular)" compartment="C_e">
    <notes>
     <html xmlns="http://www.w3.org/1999/xhtml"><p>FORMULA: </p></html>
    </notes>
</species>
   <species id="M_C00996_e" name="Ferricytochrome b5(extracellular)" compartment="C_e">
    <notes>
     <html xmlns="http://www.w3.org/1999/xhtml"><p>FORMULA: </p></html>
    </notes>
</species>
   <species id="M_C03242_e" name="(8Z,11Z,14Z)-Icosatrienoic acid; Dihomo-gamma-linolenic acid; (Z,Z,Z)-8,11,14-Eicosatrienoic acid; (Z,Z,Z)-8,11,14-Icosatrienoic acid; (Z,Z,Z)-8,11,14-Eicosatrienoate; (Z,Z,Z)-8,11,14-Icosatrienoate; 8,11,14-Eicosatrienoate; 8,11,14-Icosatrienoate(extracellular)" compartment="C_e">
    <notes>
     <html xmlns="http://www.w3.org/1999/xhtml"><p>FORMULA: C20H34O2</p></html>
    </notes>
</species>
   <species id="M_C03595_e" name="8,11,14-Eicosatrienoyl-CoA; 8,11,14-Icosatrienoyl-CoA; (8Z,11Z,14Z)-Icosatrienoyl-CoA; (8Z,11Z,14Z)-Icosa-8,11,14-trienoyl-CoA(extracellular)" compartment="C_e">
    <notes>
     <html xmlns="http://www.w3.org/1999/xhtml"><p>FORMULA: C41H68N7O17P3S</p></html>
    </notes>
</species>
   <species id="M_C01530_e" name="Octadecanoic acid; Stearate; Stearic acid(extracellular)" compartment="C_e">
    <notes>
     <html xmlns="http://www.w3.org/1999/xhtml"><p>FORMULA: C18H36O2</p></html>
    </notes>
</species>
   <species id="M_C06425_e" name="Icosanoic acid; Eicosanoic acid; Arachidic acid(extracellular)" compartment="C_e">
    <notes>
     <html xmlns="http://www.w3.org/1999/xhtml"><p>FORMULA: C20H40O2</p></html>
    </notes>
</species>
   <species id="M_C02041_e" name="Eicosanoyl-CoA; Icosanoyl-CoA; Arachidoyl-CoA(extracellular)" compartment="C_e">
    <notes>
     <html xmlns="http://www.w3.org/1999/xhtml"><p>FORMULA: C41H74N7O17P3S</p></html>
    </notes>
</species>
   <species id="M_C08281_e" name="Docosanoic acid; Docosanoate; Behenic acid(extracellular)" compartment="C_e">
    <notes>
     <html xmlns="http://www.w3.org/1999/xhtml"><p>FORMULA: C22H44O2</p></html>
    </notes>
</species>
   <species id="M_C16528_e" name="Docosanoyl-CoA; Behenoyl-CoA(extracellular)" compartment="C_e">
    <notes>
     <html xmlns="http://www.w3.org/1999/xhtml"><p>FORMULA: C43H78N7O17P3S</p></html>
    </notes>
</species>
   <species id="M_C08320_e" name="Tetracosanoic acid; Lignoceric acid(extracellular)" compartment="C_e">
    <notes>
     <html xmlns="http://www.w3.org/1999/xhtml"><p>FORMULA: C24H48O2</p></html>
    </notes>
</species>
   <species id="M_C16529_e" name="Tetracosanoyl-CoA; Lignoceroyl-CoA(extracellular)" compartment="C_e">
    <notes>
     <html xmlns="http://www.w3.org/1999/xhtml"><p>FORMULA: C45H82N7O17P3S</p></html>
    </notes>
</species>
   <species id="M_C16526_e" name="Icosenoic acid; Eicosenoic acid; 11-Icosenoic acid; 11-Eicosenoic acid; (11Z)-Icosenoic acid; (11Z)-Eicosenoic acid; (Z)-Icosa-11-enoic acid(extracellular)" compartment="C_e">
    <notes>
     <html xmlns="http://www.w3.org/1999/xhtml"><p>FORMULA: C20H38O2</p></html>
    </notes>
</species>
   <species id="M_C16530_e" name="Icosenoyl-CoA; Eicosenoyl-CoA; (11Z)-Icosenoyl-CoA; (11Z)-Eicosenoyl-CoA(extracellular)" compartment="C_e">
    <notes>
     <html xmlns="http://www.w3.org/1999/xhtml"><p>FORMULA: C41H72N7O17P3S</p></html>
    </notes>
</species>
   <species id="M_C16531_e" name="Docosenoyl-CoA; (13Z)-Docosenoyl-CoA(extracellular)" compartment="C_e">
    <notes>
     <html xmlns="http://www.w3.org/1999/xhtml"><p>FORMULA: C43H76N7O17P3S</p></html>
    </notes>
</species>
   <species id="M_C16532_e" name="Tetracosenoyl-CoA; Nervonoyl-CoA; (15Z)-Tetracosenoyl-CoA(extracellular)" compartment="C_e">
    <notes>
     <html xmlns="http://www.w3.org/1999/xhtml"><p>FORMULA: C45H80N7O17P3S</p></html>
    </notes>
</species>
   <species id="M_C08316_e" name="Erucic acid; (13Z)-Docosenoic acid; cis-13-Docosenoic acid(extracellular)" compartment="C_e">
    <notes>
     <html xmlns="http://www.w3.org/1999/xhtml"><p>FORMULA: C22H42O2</p></html>
    </notes>
</species>
   <species id="M_C08323_e" name="(15Z)-Tetracosenoic acid; Nervonic acid; (Z)-15-Tetracosenoic acid(extracellular)" compartment="C_e">
    <notes>
     <html xmlns="http://www.w3.org/1999/xhtml"><p>FORMULA: C24H46O2</p></html>
    </notes>
</species>
   <species id="M_C00712_e" name="(9Z)-Octadecenoic acid; (Z)-Octadec-9-enoic acid; Oleate; Oleic acid(extracellular)" compartment="C_e">
    <notes>
     <html xmlns="http://www.w3.org/1999/xhtml"><p>FORMULA: C18H34O2</p></html>
    </notes>
</species>
   <species id="M_M00001_e" name="Tridecylic acid(extracellular)" compartment="C_e">
    <notes>
     <html xmlns="http://www.w3.org/1999/xhtml"><p>FORMULA: C13H2602</p></html>
    </notes>
</species>
   <species id="M_M00002_e" name="Margaric acid(extracellular)" compartment="C_e">
    <notes>
     <html xmlns="http://www.w3.org/1999/xhtml"><p>FORMULA: C17H3402</p></html>
    </notes>
</species>
   <species id="M_M00003_e" name="cis-10- Heptadecenoic acid(extracellular)" compartment="C_e">
    <notes>
     <html xmlns="http://www.w3.org/1999/xhtml"><p>FORMULA: C17H32O2</p></html>
    </notes>
</species>
   <species id="M_M00004_e" name="HeneiCosanoic acid(extracellular)" compartment="C_e">
    <notes>
     <html xmlns="http://www.w3.org/1999/xhtml"><p>FORMULA: C21H42O2</p></html>
    </notes>
</species>
   <species id="M_M00005_e" name="Tricosanoic acid(extracellular)" compartment="C_e">
    <notes>
     <html xmlns="http://www.w3.org/1999/xhtml"><p>FORMULA: C23H46O2</p></html>
    </notes>
</species>
   <species id="M_C00055_e" name="CMP; Cytidine-5'-monophosphate; Cytidylic acid(extracellular)" compartment="C_e">
    <notes>
     <html xmlns="http://www.w3.org/1999/xhtml"><p>FORMULA: C9H14N3O8P</p></html>
    </notes>
</species>
   <species id="M_C00105_e" name="UMP; Uridylic acid; Uridine monophosphate; Uridine 5'-monophosphate; 5'Uridylic acid(extracellular)" compartment="C_e">
    <notes>
     <html xmlns="http://www.w3.org/1999/xhtml"><p>FORMULA: C9H13N2O9P</p></html>
    </notes>
</species>
   <species id="M_C00130_e" name="IMP; Inosinic acid; Inosine monophosphate; Inosine 5'-monophosphate; Inosine 5'-phosphate; 5'-Inosinate; 5'-Inosinic acid; 5'-Inosine monophosphate; 5'-IMP(extracellular)" compartment="C_e">
    <notes>
     <html xmlns="http://www.w3.org/1999/xhtml"><p>FORMULA: C10H13N4O8P</p></html>
    </notes>
</species>
   <species id="M_C00144_e" name="GMP; Guanosine 5'-phosphate; Guanosine monophosphate; Guanosine 5'-monophosphate; Guanylic acid(extracellular)" compartment="C_e">
    <notes>
     <html xmlns="http://www.w3.org/1999/xhtml"><p>FORMULA: C10H14N5O8P</p></html>
    </notes>
</species>
   <species id="M_C00020_e" name="AMP; Adenosine 5'-monophosphate; Adenylic acid; Adenylate; 5'-AMP; 5'-Adenylic acid; 5'-Adenosine monophosphate; Adenosine 5'-phosphate(extracellular)" compartment="C_e">
    <notes>
     <html xmlns="http://www.w3.org/1999/xhtml"><p>FORMULA: C10H14N5O7P</p></html>
    </notes>
</species>
   <species id="M_C02249_e" name="Arachidonyl-CoA; Arachidonoyl-CoA; (5Z,8Z,11Z,14Z)-Icosatetraenoyl-CoA(extracellular)" compartment="C_e">
    <notes>
     <html xmlns="http://www.w3.org/1999/xhtml"><p>FORMULA: C41H66N7O17P3S</p></html>
    </notes>
</species>
   <species id="M_C00219_e" name="Arachidonate; Arachidonic acid; (5Z,8Z,11Z,14Z)-Icosatetraenoic acid; cis-5,8,11,14-Eicosatetraenoic acid(extracellular)" compartment="C_e">
    <notes>
     <html xmlns="http://www.w3.org/1999/xhtml"><p>FORMULA: C20H32O2</p></html>
    </notes>
</species>
   <species id="M_C00014_e" name="Ammonia; NH3(extracellular)" compartment="C_e">
    <notes>
     <html xmlns="http://www.w3.org/1999/xhtml"><p>FORMULA: NH3</p></html>
    </notes>
</species>
   <species id="M_C00249_e" name="Hexadecanoic acid; Hexadecanoate; Hexadecylic acid; Palmitic acid; Palmitate; Cetylic acid(extracellular)" compartment="C_e">
    <notes>
     <html xmlns="http://www.w3.org/1999/xhtml"><p>FORMULA: C16H32O2</p></html>
    </notes>
</species>
   <species id="M_C01712_e" name="(9E)-Octadecenoic acid; 9-Octadecenoic acid, (E)-; (E)-Oleic acid; D9-trans-Octadecenoic acid; 9-trans-Octadecenoic acid; trans-D9-Octadecenoic acid; trans-9-Octadecenoic acid; trans-Elaidic acid; trans-Oleic acid; Elaidic acid; Acide elaidique; Elaidinsaure(extracellular)" compartment="C_e">
    <notes>
     <html xmlns="http://www.w3.org/1999/xhtml"><p>FORMULA: C18H34O2</p></html>
    </notes>
</species>
   <species id="M_C02336_e" name="beta-D-Fructose; beta-Fruit sugar; beta-D-arabino-Hexulose; beta-Levulose; Fructose(extracellular)" compartment="C_e">
    <notes>
     <html xmlns="http://www.w3.org/1999/xhtml"><p>FORMULA: C6H12O6</p></html>
    </notes>
</species>
   <species id="M_C02679_e" name="Dodecanoic acid; Dodecanoate; Dodecylcarboxylate; Lauric acid(extracellular)" compartment="C_e">
    <notes>
     <html xmlns="http://www.w3.org/1999/xhtml"><p>FORMULA: C12H24O2</p></html>
    </notes>
</species>
   <species id="M_C06424_e" name="Tetradecanoic acid; Tetradecanoate; Myristic acid(extracellular)" compartment="C_e">
    <notes>
     <html xmlns="http://www.w3.org/1999/xhtml"><p>FORMULA: C14H28O2</p></html>
    </notes>
</species>
   <species id="M_C08322_e" name="Myristoleic acid; (9Z)-Tetradecenoic acid; 9-Tetradecenoic acid; (Z)-Tetradec-9-enoic acid(extracellular)" compartment="C_e">
    <notes>
     <html xmlns="http://www.w3.org/1999/xhtml"><p>FORMULA: C14H26O2</p></html>
    </notes>
</species>
   <species id="M_C08362_e" name="(9Z)-Hexadecenoic acid; Palmitoleic acid; cis-9-Hexadecenoic acid; (9Z)-Hexadec-9-enoate(extracellular)" compartment="C_e">
    <notes>
     <html xmlns="http://www.w3.org/1999/xhtml"><p>FORMULA: C16H30O2</p></html>
    </notes>
</species>
   <species id="M_C16537_e" name="Pentadecanoic acid; Pentadecylic acid; n-Pentadecanoic acid(extracellular)" compartment="C_e">
    <notes>
     <html xmlns="http://www.w3.org/1999/xhtml"><p>FORMULA: C15H30O2</p></html>
    </notes>
</species>
   <species id="M_C16520_c" name="Hexadecenoyl-[acyl-carrier protein]; (9Z)-Hexadec-9-enoyl-[acyl-carrier protein]" compartment="C_c">
    <notes>
     <html xmlns="http://www.w3.org/1999/xhtml"><p>FORMULA: C16H29OSR</p></html>
    </notes>
</species>
   <species id="M_C00007_e" name="Oxygen; O2(extracellular)" compartment="C_e">
    <notes>
     <html xmlns="http://www.w3.org/1999/xhtml"><p>FORMULA: O2</p></html>
    </notes>
</species>
   <species id="M_C16494_c" name="3beta,5beta-Ketotriol; 2,22-Dideoxyecdysone" compartment="C_c">
    <notes>
     <html xmlns="http://www.w3.org/1999/xhtml"><p>FORMULA: C27H44O4</p></html>
    </notes>
</species>
   <species id="M_C16495_c" name="2-Deoxyecdysone" compartment="C_c">
    <notes>
     <html xmlns="http://www.w3.org/1999/xhtml"><p>FORMULA: C27H44O5</p></html>
    </notes>
</species>
   <species id="M_C16509_c" name="14alpha-Hydroxy-5beta-cholest-7-ene-3,6-dione; Diketol" compartment="C_c">
    <notes>
     <html xmlns="http://www.w3.org/1999/xhtml"><p>FORMULA: C27H42O3</p></html>
    </notes>
</species>
   <species id="M_C16498_c" name="2,22-Dideoxy-3-dehydroecdysone" compartment="C_c">
    <notes>
     <html xmlns="http://www.w3.org/1999/xhtml"><p>FORMULA: C27H42O4</p></html>
    </notes>
</species>
   <species id="M_C00477_c" name="Ecdysone" compartment="C_c">
    <notes>
     <html xmlns="http://www.w3.org/1999/xhtml"><p>FORMULA: C27H44O6</p></html>
    </notes>
</species>
   <species id="M_C16497_c" name="3-Dehydro-2-deoxyecdysone" compartment="C_c">
    <notes>
     <html xmlns="http://www.w3.org/1999/xhtml"><p>FORMULA: C27H42O5</p></html>
    </notes>
</species>
   <species id="M_C02513_c" name="3-Dehydroecdysone" compartment="C_c">
    <notes>
     <html xmlns="http://www.w3.org/1999/xhtml"><p>FORMULA: C27H42O6</p></html>
    </notes>
</species>
   <species id="M_C00477_e" name="Ecdysone(extracellular)" compartment="C_e">
    <notes>
     <html xmlns="http://www.w3.org/1999/xhtml"><p>FORMULA: C27H44O6</p></html>
    </notes>
</species>
   <species id="M_C00283_e" name="Hydrogen sulfide; Hydrogen-sulfide; H2S; Sulfide(extracellular)" compartment="C_e">
    <notes>
     <html xmlns="http://www.w3.org/1999/xhtml"><p>FORMULA: H2S</p></html>
    </notes>
</species>
   <species id="M_C00267_e" name="alpha-D-Glucose(extracellular)" compartment="C_e">
    <notes>
     <html xmlns="http://www.w3.org/1999/xhtml"><p>FORMULA: C6H12O6</p></html>
    </notes>
</species>
   <species id="M_C00254_c" name="Prephenate;Prephenic acid" compartment="C_c">
    <notes>
     <html xmlns="http://www.w3.org/1999/xhtml"><p>FORMULA: C10H10O6</p></html>
    </notes>
</species>
   <species id="M_C16164_e" name="(8Z,11Z,14Z,17Z)-Icosatetraenoyl-CoA; (8Z,11Z,14Z,17Z)-Icosa-8,11,14,17-tetraenoyl-CoA(extracellular)" compartment="C_e">
    <notes>
     <html xmlns="http://www.w3.org/1999/xhtml"><p>FORMULA: C41H66N7O17P3S</p></html>
    </notes>
</species>
   <species id="M_C16165_e" name="(5Z,8Z,11Z,14Z,17Z)-Icosapentaenoyl-CoA(extracellular)" compartment="C_e">
    <notes>
     <html xmlns="http://www.w3.org/1999/xhtml"><p>FORMULA: C41H64N7O17P3S</p></html>
    </notes>
</species>
   <species id="M_C16162_e" name="(9Z,12Z,15Z)-Octadecatrienoyl-CoA; alpha-Linolenoyl-CoA(extracellular)" compartment="C_e">
    <notes>
     <html xmlns="http://www.w3.org/1999/xhtml"><p>FORMULA: C39H64N7O17P3S</p></html>
    </notes>
</species>
   <species id="M_C00187_e" name="Cholesterol; Cholest-5-en-3beta-ol(extracellular)" compartment="C_e">
    <notes>
     <html xmlns="http://www.w3.org/1999/xhtml"><p>FORMULA: C27H46O</p></html>
    </notes>
</species>
  </listOfSpecies>
  <listOfReactions>
   <reaction id="R_E00001" name="" reversible="false">
    <notes>
     <html xmlns="http://www.w3.org/1999/xhtml">
      <p>GENE_ASSOCIATION: </p>
      <p>GENE_LIST: </p>
      <p>SUBSYSTEM: exchange</p>
     </html>
    </notes>
    <listOfReactants>
     <speciesReference species="M_C00041_e"/>
    </listOfReactants>
    <kineticLaw>
     <math xmlns="http://www.w3.org/1998/Math/MathML">
      <ci> FLUX_VALUE </ci>
     </math>
     <listOfParameters>
      <parameter id="LOWER_BOUND" value="0" units="mmol_per_gDW_per_hr"/>
      <parameter id="UPPER_BOUND" value="1000" units="mmol_per_gDW_per_hr"/>
      <parameter id="OBJECTIVE_COEFFICIENT" value="0"/>
     </listOfParameters>
    </kineticLaw>
   </reaction>
   <reaction id="R_E00002" name="">
    <notes>
     <html xmlns="http://www.w3.org/1999/xhtml">
      <p>GENE_ASSOCIATION: </p>
      <p>GENE_LIST: </p>
      <p>SUBSYSTEM: exchange</p>
     </html>
    </notes>
    <listOfReactants>
     <speciesReference species="M_C00062_e"/>
    </listOfReactants>
    <kineticLaw>
     <math xmlns="http://www.w3.org/1998/Math/MathML">
      <ci> FLUX_VALUE </ci>
     </math>
     <listOfParameters>
      <parameter id="LOWER_BOUND" value="-5" units="mmol_per_gDW_per_hr"/>
      <parameter id="UPPER_BOUND" value="1000" units="mmol_per_gDW_per_hr"/>
      <parameter id="OBJECTIVE_COEFFICIENT" value="0"/>
     </listOfParameters>
    </kineticLaw>
   </reaction>
   <reaction id="R_E00003" name="" reversible="false">
    <notes>
     <html xmlns="http://www.w3.org/1999/xhtml">
      <p>GENE_ASSOCIATION: </p>
      <p>GENE_LIST: </p>
      <p>SUBSYSTEM: exchange</p>
     </html>
    </notes>
    <listOfReactants>
     <speciesReference species="M_C00152_e"/>
    </listOfReactants>
    <kineticLaw>
     <math xmlns="http://www.w3.org/1998/Math/MathML">
      <ci> FLUX_VALUE </ci>
     </math>
     <listOfParameters>
      <parameter id="LOWER_BOUND" value="0" units="mmol_per_gDW_per_hr"/>
      <parameter id="UPPER_BOUND" value="1000" units="mmol_per_gDW_per_hr"/>
      <parameter id="OBJECTIVE_COEFFICIENT" value="0"/>
     </listOfParameters>
    </kineticLaw>
   </reaction>
   <reaction id="R_E00004" name="" reversible="false">
    <notes>
     <html xmlns="http://www.w3.org/1999/xhtml">
      <p>GENE_ASSOCIATION: </p>
      <p>GENE_LIST: </p>
      <p>SUBSYSTEM: exchange</p>
     </html>
    </notes>
    <listOfReactants>
     <speciesReference species="M_C00049_e"/>
    </listOfReactants>
    <kineticLaw>
     <math xmlns="http://www.w3.org/1998/Math/MathML">
      <ci> FLUX_VALUE </ci>
     </math>
     <listOfParameters>
      <parameter id="LOWER_BOUND" value="0" units="mmol_per_gDW_per_hr"/>
      <parameter id="UPPER_BOUND" value="1000" units="mmol_per_gDW_per_hr"/>
      <parameter id="OBJECTIVE_COEFFICIENT" value="0"/>
     </listOfParameters>
    </kineticLaw>
   </reaction>
   <reaction id="R_E00005" name="" reversible="false">
    <notes>
     <html xmlns="http://www.w3.org/1999/xhtml">
      <p>GENE_ASSOCIATION: </p>
      <p>GENE_LIST: </p>
      <p>SUBSYSTEM: exchange</p>
     </html>
    </notes>
    <listOfReactants>
     <speciesReference species="M_C00097_e"/>
    </listOfReactants>
    <kineticLaw>
     <math xmlns="http://www.w3.org/1998/Math/MathML">
      <ci> FLUX_VALUE </ci>
     </math>
     <listOfParameters>
      <parameter id="LOWER_BOUND" value="0" units="mmol_per_gDW_per_hr"/>
      <parameter id="UPPER_BOUND" value="1000" units="mmol_per_gDW_per_hr"/>
      <parameter id="OBJECTIVE_COEFFICIENT" value="0"/>
     </listOfParameters>
    </kineticLaw>
   </reaction>
   <reaction id="R_E00006" name="" reversible="false">
    <notes>
     <html xmlns="http://www.w3.org/1999/xhtml">
      <p>GENE_ASSOCIATION: </p>
      <p>GENE_LIST: </p>
      <p>SUBSYSTEM: exchange</p>
     </html>
    </notes>
    <listOfReactants>
     <speciesReference species="M_C00064_e"/>
    </listOfReactants>
    <kineticLaw>
     <math xmlns="http://www.w3.org/1998/Math/MathML">
      <ci> FLUX_VALUE </ci>
     </math>
     <listOfParameters>
      <parameter id="LOWER_BOUND" value="0" units="mmol_per_gDW_per_hr"/>
      <parameter id="UPPER_BOUND" value="1000" units="mmol_per_gDW_per_hr"/>
      <parameter id="OBJECTIVE_COEFFICIENT" value="0"/>
     </listOfParameters>
    </kineticLaw>
   </reaction>
   <reaction id="R_E00007" name="" reversible="false">
    <notes>
     <html xmlns="http://www.w3.org/1999/xhtml">
      <p>GENE_ASSOCIATION: </p>
      <p>GENE_LIST: </p>
      <p>SUBSYSTEM: exchange</p>
     </html>
    </notes>
    <listOfReactants>
     <speciesReference species="M_C00025_e"/>
    </listOfReactants>
    <kineticLaw>
     <math xmlns="http://www.w3.org/1998/Math/MathML">
      <ci> FLUX_VALUE </ci>
     </math>
     <listOfParameters>
      <parameter id="LOWER_BOUND" value="0" units="mmol_per_gDW_per_hr"/>
      <parameter id="UPPER_BOUND" value="1000" units="mmol_per_gDW_per_hr"/>
      <parameter id="OBJECTIVE_COEFFICIENT" value="0"/>
     </listOfParameters>
    </kineticLaw>
   </reaction>
   <reaction id="R_E00008" name="" reversible="false">
    <notes>
     <html xmlns="http://www.w3.org/1999/xhtml">
      <p>GENE_ASSOCIATION: </p>
      <p>GENE_LIST: </p>
      <p>SUBSYSTEM: exchange</p>
     </html>
    </notes>
    <listOfReactants>
     <speciesReference species="M_C00037_e"/>
    </listOfReactants>
    <kineticLaw>
     <math xmlns="http://www.w3.org/1998/Math/MathML">
      <ci> FLUX_VALUE </ci>
     </math>
     <listOfParameters>
      <parameter id="LOWER_BOUND" value="0" units="mmol_per_gDW_per_hr"/>
      <parameter id="UPPER_BOUND" value="1000" units="mmol_per_gDW_per_hr"/>
      <parameter id="OBJECTIVE_COEFFICIENT" value="0"/>
     </listOfParameters>
    </kineticLaw>
   </reaction>
   <reaction id="R_E00009" name="">
    <notes>
     <html xmlns="http://www.w3.org/1999/xhtml">
      <p>GENE_ASSOCIATION: </p>
      <p>GENE_LIST: </p>
      <p>SUBSYSTEM: exchange</p>
     </html>
    </notes>
    <listOfReactants>
     <speciesReference species="M_C00135_e"/>
    </listOfReactants>
    <kineticLaw>
     <math xmlns="http://www.w3.org/1998/Math/MathML">
      <ci> FLUX_VALUE </ci>
     </math>
     <listOfParameters>
      <parameter id="LOWER_BOUND" value="-5" units="mmol_per_gDW_per_hr"/>
      <parameter id="UPPER_BOUND" value="1000" units="mmol_per_gDW_per_hr"/>
      <parameter id="OBJECTIVE_COEFFICIENT" value="0"/>
     </listOfParameters>
    </kineticLaw>
   </reaction>
   <reaction id="R_E00010" name="">
    <notes>
     <html xmlns="http://www.w3.org/1999/xhtml">
      <p>GENE_ASSOCIATION: </p>
      <p>GENE_LIST: </p>
      <p>SUBSYSTEM: exchange</p>
     </html>
    </notes>
    <listOfReactants>
     <speciesReference species="M_C00407_e"/>
    </listOfReactants>
    <kineticLaw>
     <math xmlns="http://www.w3.org/1998/Math/MathML">
      <ci> FLUX_VALUE </ci>
     </math>
     <listOfParameters>
      <parameter id="LOWER_BOUND" value="-5" units="mmol_per_gDW_per_hr"/>
      <parameter id="UPPER_BOUND" value="1000" units="mmol_per_gDW_per_hr"/>
      <parameter id="OBJECTIVE_COEFFICIENT" value="0"/>
     </listOfParameters>
    </kineticLaw>
   </reaction>
   <reaction id="R_E00011" name="">
    <notes>
     <html xmlns="http://www.w3.org/1999/xhtml">
      <p>GENE_ASSOCIATION: </p>
      <p>GENE_LIST: </p>
      <p>SUBSYSTEM: exchange</p>
     </html>
    </notes>
    <listOfReactants>
     <speciesReference species="M_C00123_e"/>
    </listOfReactants>
    <kineticLaw>
     <math xmlns="http://www.w3.org/1998/Math/MathML">
      <ci> FLUX_VALUE </ci>
     </math>
     <listOfParameters>
      <parameter id="LOWER_BOUND" value="-5" units="mmol_per_gDW_per_hr"/>
      <parameter id="UPPER_BOUND" value="1000" units="mmol_per_gDW_per_hr"/>
      <parameter id="OBJECTIVE_COEFFICIENT" value="0"/>
     </listOfParameters>
    </kineticLaw>
   </reaction>
   <reaction id="R_E00012" name="">
    <notes>
     <html xmlns="http://www.w3.org/1999/xhtml">
      <p>GENE_ASSOCIATION: </p>
      <p>GENE_LIST: </p>
      <p>SUBSYSTEM: exchange</p>
     </html>
    </notes>
    <listOfReactants>
     <speciesReference species="M_C00047_e"/>
    </listOfReactants>
    <kineticLaw>
     <math xmlns="http://www.w3.org/1998/Math/MathML">
      <ci> FLUX_VALUE </ci>
     </math>
     <listOfParameters>
      <parameter id="LOWER_BOUND" value="-5" units="mmol_per_gDW_per_hr"/>
      <parameter id="UPPER_BOUND" value="1000" units="mmol_per_gDW_per_hr"/>
      <parameter id="OBJECTIVE_COEFFICIENT" value="0"/>
     </listOfParameters>
    </kineticLaw>
   </reaction>
   <reaction id="R_E00013" name="">
    <notes>
     <html xmlns="http://www.w3.org/1999/xhtml">
      <p>GENE_ASSOCIATION: </p>
      <p>GENE_LIST: </p>
      <p>SUBSYSTEM: exchange</p>
     </html>
    </notes>
    <listOfReactants>
     <speciesReference species="M_C00073_e"/>
    </listOfReactants>
    <kineticLaw>
     <math xmlns="http://www.w3.org/1998/Math/MathML">
      <ci> FLUX_VALUE </ci>
     </math>
     <listOfParameters>
      <parameter id="LOWER_BOUND" value="-5" units="mmol_per_gDW_per_hr"/>
      <parameter id="UPPER_BOUND" value="1000" units="mmol_per_gDW_per_hr"/>
      <parameter id="OBJECTIVE_COEFFICIENT" value="0"/>
     </listOfParameters>
    </kineticLaw>
   </reaction>
   <reaction id="R_E00014" name="">
    <notes>
     <html xmlns="http://www.w3.org/1999/xhtml">
      <p>GENE_ASSOCIATION: </p>
      <p>GENE_LIST: </p>
      <p>SUBSYSTEM: exchange</p>
     </html>
    </notes>
    <listOfReactants>
     <speciesReference species="M_C00079_e"/>
    </listOfReactants>
    <kineticLaw>
     <math xmlns="http://www.w3.org/1998/Math/MathML">
      <ci> FLUX_VALUE </ci>
     </math>
     <listOfParameters>
      <parameter id="LOWER_BOUND" value="-5" units="mmol_per_gDW_per_hr"/>
      <parameter id="UPPER_BOUND" value="1000" units="mmol_per_gDW_per_hr"/>
      <parameter id="OBJECTIVE_COEFFICIENT" value="0"/>
     </listOfParameters>
    </kineticLaw>
   </reaction>
   <reaction id="R_E00015" name="" reversible="false">
    <notes>
     <html xmlns="http://www.w3.org/1999/xhtml">
      <p>GENE_ASSOCIATION: </p>
      <p>GENE_LIST: </p>
      <p>SUBSYSTEM: exchange</p>
     </html>
    </notes>
    <listOfReactants>
     <speciesReference species="M_C00148_e"/>
    </listOfReactants>
    <kineticLaw>
     <math xmlns="http://www.w3.org/1998/Math/MathML">
      <ci> FLUX_VALUE </ci>
     </math>
     <listOfParameters>
      <parameter id="LOWER_BOUND" value="0" units="mmol_per_gDW_per_hr"/>
      <parameter id="UPPER_BOUND" value="1000" units="mmol_per_gDW_per_hr"/>
      <parameter id="OBJECTIVE_COEFFICIENT" value="0"/>
     </listOfParameters>
    </kineticLaw>
   </reaction>
   <reaction id="R_E00016" name="" reversible="false">
    <notes>
     <html xmlns="http://www.w3.org/1999/xhtml">
      <p>GENE_ASSOCIATION: </p>
      <p>GENE_LIST: </p>
      <p>SUBSYSTEM: exchange</p>
     </html>
    </notes>
    <listOfReactants>
     <speciesReference species="M_C00065_e"/>
    </listOfReactants>
    <kineticLaw>
     <math xmlns="http://www.w3.org/1998/Math/MathML">
      <ci> FLUX_VALUE </ci>
     </math>
     <listOfParameters>
      <parameter id="LOWER_BOUND" value="0" units="mmol_per_gDW_per_hr"/>
      <parameter id="UPPER_BOUND" value="1000" units="mmol_per_gDW_per_hr"/>
      <parameter id="OBJECTIVE_COEFFICIENT" value="0"/>
     </listOfParameters>
    </kineticLaw>
   </reaction>
   <reaction id="R_E00017" name="">
    <notes>
     <html xmlns="http://www.w3.org/1999/xhtml">
      <p>GENE_ASSOCIATION: </p>
      <p>GENE_LIST: </p>
      <p>SUBSYSTEM: exchange</p>
     </html>
    </notes>
    <listOfReactants>
     <speciesReference species="M_C00188_e"/>
    </listOfReactants>
    <kineticLaw>
     <math xmlns="http://www.w3.org/1998/Math/MathML">
      <ci> FLUX_VALUE </ci>
     </math>
     <listOfParameters>
      <parameter id="LOWER_BOUND" value="-5" units="mmol_per_gDW_per_hr"/>
      <parameter id="UPPER_BOUND" value="1000" units="mmol_per_gDW_per_hr"/>
      <parameter id="OBJECTIVE_COEFFICIENT" value="0"/>
     </listOfParameters>
    </kineticLaw>
   </reaction>
   <reaction id="R_E00018" name="">
    <notes>
     <html xmlns="http://www.w3.org/1999/xhtml">
      <p>GENE_ASSOCIATION: </p>
      <p>GENE_LIST: </p>
      <p>SUBSYSTEM: exchange</p>
     </html>
    </notes>
    <listOfReactants>
     <speciesReference species="M_C00078_e"/>
    </listOfReactants>
    <kineticLaw>
     <math xmlns="http://www.w3.org/1998/Math/MathML">
      <ci> FLUX_VALUE </ci>
     </math>
     <listOfParameters>
      <parameter id="LOWER_BOUND" value="-5" units="mmol_per_gDW_per_hr"/>
      <parameter id="UPPER_BOUND" value="1000" units="mmol_per_gDW_per_hr"/>
      <parameter id="OBJECTIVE_COEFFICIENT" value="0"/>
     </listOfParameters>
    </kineticLaw>
   </reaction>
   <reaction id="R_E00019" name="" reversible="false">
    <notes>
     <html xmlns="http://www.w3.org/1999/xhtml">
      <p>GENE_ASSOCIATION: </p>
      <p>GENE_LIST: </p>
      <p>SUBSYSTEM: exchange</p>
     </html>
    </notes>
    <listOfReactants>
     <speciesReference species="M_C00082_e"/>
    </listOfReactants>
    <kineticLaw>
     <math xmlns="http://www.w3.org/1998/Math/MathML">
      <ci> FLUX_VALUE </ci>
     </math>
     <listOfParameters>
      <parameter id="LOWER_BOUND" value="0" units="mmol_per_gDW_per_hr"/>
      <parameter id="UPPER_BOUND" value="1000" units="mmol_per_gDW_per_hr"/>
      <parameter id="OBJECTIVE_COEFFICIENT" value="0"/>
     </listOfParameters>
    </kineticLaw>
   </reaction>
   <reaction id="R_E00020" name="">
    <notes>
     <html xmlns="http://www.w3.org/1999/xhtml">
      <p>GENE_ASSOCIATION: </p>
      <p>GENE_LIST: </p>
      <p>SUBSYSTEM: exchange</p>
     </html>
    </notes>
    <listOfReactants>
     <speciesReference species="M_C00183_e"/>
    </listOfReactants>
    <kineticLaw>
     <math xmlns="http://www.w3.org/1998/Math/MathML">
      <ci> FLUX_VALUE </ci>
     </math>
     <listOfParameters>
      <parameter id="LOWER_BOUND" value="-5" units="mmol_per_gDW_per_hr"/>
      <parameter id="UPPER_BOUND" value="1000" units="mmol_per_gDW_per_hr"/>
      <parameter id="OBJECTIVE_COEFFICIENT" value="0"/>
     </listOfParameters>
    </kineticLaw>
   </reaction>
   <reaction id="R_E00021" name="">
    <notes>
     <html xmlns="http://www.w3.org/1999/xhtml">
      <p>GENE_ASSOCIATION: </p>
      <p>GENE_LIST: </p>
      <p>SUBSYSTEM: exchange</p>
     </html>
    </notes>
    <listOfReactants>
     <speciesReference species="M_C00267_e"/>
    </listOfReactants>
    <kineticLaw>
     <math xmlns="http://www.w3.org/1998/Math/MathML">
      <ci> FLUX_VALUE </ci>
     </math>
     <listOfParameters>
      <parameter id="LOWER_BOUND" value="-5" units="mmol_per_gDW_per_hr"/>
      <parameter id="UPPER_BOUND" value="1000" units="mmol_per_gDW_per_hr"/>
      <parameter id="OBJECTIVE_COEFFICIENT" value="0"/>
     </listOfParameters>
    </kineticLaw>
   </reaction>
   <reaction id="R_E00023" name="">
    <notes>
     <html xmlns="http://www.w3.org/1999/xhtml">
      <p>GENE_ASSOCIATION: </p>
      <p>GENE_LIST: </p>
      <p>SUBSYSTEM: exchange</p>
     </html>
    </notes>
    <listOfReactants>
     <speciesReference species="M_C00034_e"/>
    </listOfReactants>
    <kineticLaw>
     <math xmlns="http://www.w3.org/1998/Math/MathML">
      <ci> FLUX_VALUE </ci>
     </math>
     <listOfParameters>
      <parameter id="LOWER_BOUND" value="-1" units="mmol_per_gDW_per_hr"/>
      <parameter id="UPPER_BOUND" value="1000" units="mmol_per_gDW_per_hr"/>
      <parameter id="OBJECTIVE_COEFFICIENT" value="0"/>
     </listOfParameters>
    </kineticLaw>
   </reaction>
   <reaction id="R_E00024" name="">
    <notes>
     <html xmlns="http://www.w3.org/1999/xhtml">
      <p>GENE_ASSOCIATION: </p>
      <p>GENE_LIST: </p>
      <p>SUBSYSTEM: exchange</p>
     </html>
    </notes>
    <listOfReactants>
     <speciesReference species="M_C00038_e"/>
    </listOfReactants>
    <kineticLaw>
     <math xmlns="http://www.w3.org/1998/Math/MathML">
      <ci> FLUX_VALUE </ci>
     </math>
     <listOfParameters>
      <parameter id="LOWER_BOUND" value="-1" units="mmol_per_gDW_per_hr"/>
      <parameter id="UPPER_BOUND" value="1000" units="mmol_per_gDW_per_hr"/>
      <parameter id="OBJECTIVE_COEFFICIENT" value="0"/>
     </listOfParameters>
    </kineticLaw>
   </reaction>
   <reaction id="R_E00025" name="">
    <notes>
     <html xmlns="http://www.w3.org/1999/xhtml">
      <p>GENE_ASSOCIATION: </p>
      <p>GENE_LIST: </p>
      <p>SUBSYSTEM: exchange</p>
     </html>
    </notes>
    <listOfReactants>
     <speciesReference species="M_C00070_e"/>
    </listOfReactants>
    <kineticLaw>
     <math xmlns="http://www.w3.org/1998/Math/MathML">
      <ci> FLUX_VALUE </ci>
     </math>
     <listOfParameters>
      <parameter id="LOWER_BOUND" value="-1" units="mmol_per_gDW_per_hr"/>
      <parameter id="UPPER_BOUND" value="1000" units="mmol_per_gDW_per_hr"/>
      <parameter id="OBJECTIVE_COEFFICIENT" value="0"/>
     </listOfParameters>
    </kineticLaw>
   </reaction>
   <reaction id="R_E00026" name="">
    <notes>
     <html xmlns="http://www.w3.org/1999/xhtml">
      <p>GENE_ASSOCIATION: </p>
      <p>GENE_LIST: </p>
      <p>SUBSYSTEM: exchange</p>
     </html>
    </notes>
    <listOfReactants>
     <speciesReference species="M_C00076_e"/>
    </listOfReactants>
    <kineticLaw>
     <math xmlns="http://www.w3.org/1998/Math/MathML">
      <ci> FLUX_VALUE </ci>
     </math>
     <listOfParameters>
      <parameter id="LOWER_BOUND" value="-1" units="mmol_per_gDW_per_hr"/>
      <parameter id="UPPER_BOUND" value="1000" units="mmol_per_gDW_per_hr"/>
      <parameter id="OBJECTIVE_COEFFICIENT" value="0"/>
     </listOfParameters>
    </kineticLaw>
   </reaction>
   <reaction id="R_E00027" name="">
    <notes>
     <html xmlns="http://www.w3.org/1999/xhtml">
      <p>GENE_ASSOCIATION: </p>
      <p>GENE_LIST: </p>
      <p>SUBSYSTEM: exchange</p>
     </html>
    </notes>
    <listOfReactants>
     <speciesReference species="M_C00238_e"/>
    </listOfReactants>
    <kineticLaw>
     <math xmlns="http://www.w3.org/1998/Math/MathML">
      <ci> FLUX_VALUE </ci>
     </math>
     <listOfParameters>
      <parameter id="LOWER_BOUND" value="-1" units="mmol_per_gDW_per_hr"/>
      <parameter id="UPPER_BOUND" value="1000" units="mmol_per_gDW_per_hr"/>
      <parameter id="OBJECTIVE_COEFFICIENT" value="0"/>
     </listOfParameters>
    </kineticLaw>
   </reaction>
   <reaction id="R_R00010" name="alpha,alpha-trehalose glucohydrolase" reversible="false">
    <notes>
     <html xmlns="http://www.w3.org/1999/xhtml">
      <p>GENE_ASSOCIATION: ( Unigene20596_A0A and Unigene28294_A0A )</p>
      <p>GENE_LIST: Unigene20596_A0A Unigene28294_A0A</p>
      <p>SUBSYSTEM: path00500</p>
     </html>
    </notes>
    <listOfReactants>
     <speciesReference species="M_C01083_c"/>
     <speciesReference species="M_C00001_c"/>
    </listOfReactants>
    <listOfProducts>
     <speciesReference species="M_C00267_c" stoichiometry="2"/>
    </listOfProducts>
    <kineticLaw>
     <math xmlns="http://www.w3.org/1998/Math/MathML">
      <ci> FLUX_VALUE </ci>
     </math>
     <listOfParameters>
      <parameter id="LOWER_BOUND" value="0" units="mmol_per_gDW_per_hr"/>
      <parameter id="UPPER_BOUND" value="1000" units="mmol_per_gDW_per_hr"/>
      <parameter id="OBJECTIVE_COEFFICIENT" value="0"/>
     </listOfParameters>
    </kineticLaw>
   </reaction>
   <reaction id="R_R00014" name="pyruvate:thiamin diphosphate acetaldehydetransferase (decarboxylating)" reversible="false">
    <notes>
     <html xmlns="http://www.w3.org/1999/xhtml">
      <p>GENE_ASSOCIATION: ( Unigene8216_A0A and Unigene56010_A0A and Unigene49156_A0A and Unigene40892_A0A ) or ( Unigene40891_A0A )</p>
      <p>GENE_LIST: Unigene8216_A0A Unigene56010_A0A Unigene49156_A0A Unigene40892_A0A Unigene40891_A0A</p>
      <p>SUBSYSTEM: path00010</p>
     </html>
    </notes>
    <listOfReactants>
     <speciesReference species="M_C00022_c"/>
     <speciesReference species="M_C00068_c"/>
    </listOfReactants>
    <listOfProducts>
     <speciesReference species="M_C05125_c"/>
     <speciesReference species="M_C00011_c"/>
    </listOfProducts>
    <kineticLaw>
     <math xmlns="http://www.w3.org/1998/Math/MathML">
      <ci> FLUX_VALUE </ci>
     </math>
     <listOfParameters>
      <parameter id="LOWER_BOUND" value="0" units="mmol_per_gDW_per_hr"/>
      <parameter id="UPPER_BOUND" value="1000" units="mmol_per_gDW_per_hr"/>
      <parameter id="OBJECTIVE_COEFFICIENT" value="0"/>
     </listOfParameters>
    </kineticLaw>
   </reaction>
   <reaction id="R_R00028" name="maltose glucohydrolase" reversible="false">
    <notes>
     <html xmlns="http://www.w3.org/1999/xhtml">
      <p>GENE_ASSOCIATION: ( Unigene9371_A0A and Unigene16266_A0A and Unigene7366_A0A and Unigene40494_A0A and Unigene14018_A0A and Unigene29636_A0A ) or ( Unigene50561_A0A and Unigene42872_A0A and Unigene50408_A0A and Unigene47450_A0A and Unigene15323_A0A and Unigene23697_A0A and Unigene23976_A0A )</p>
      <p>GENE_LIST: Unigene9371_A0A Unigene16266_A0A Unigene7366_A0A Unigene40494_A0A Unigene14018_A0A Unigene29636_A0A Unigene50561_A0A Unigene42872_A0A Unigene50408_A0A Unigene47450_A0A Unigene15323_A0A Unigene23697_A0A Unigene23976_A0A</p>
      <p>SUBSYSTEM: path00500</p>
     </html>
    </notes>
    <listOfReactants>
     <speciesReference species="M_C00208_c"/>
     <speciesReference species="M_C00001_c"/>
    </listOfReactants>
    <listOfProducts>
     <speciesReference species="M_C00267_c" stoichiometry="2"/>
    </listOfProducts>
    <kineticLaw>
     <math xmlns="http://www.w3.org/1998/Math/MathML">
      <ci> FLUX_VALUE </ci>
     </math>
     <listOfParameters>
      <parameter id="LOWER_BOUND" value="0" units="mmol_per_gDW_per_hr"/>
      <parameter id="UPPER_BOUND" value="1000" units="mmol_per_gDW_per_hr"/>
      <parameter id="OBJECTIVE_COEFFICIENT" value="0"/>
     </listOfParameters>
    </kineticLaw>
   </reaction>
   <reaction id="R_R00032" name="beta-Carotene:oxygen 15,15'-oxidoreductase (bond-cleaving)" reversible="false">
    <notes>
     <html xmlns="http://www.w3.org/1999/xhtml">
      <p>GENE_ASSOCIATION: ( Unigene34524_A0A and Unigene57049_A0A and Unigene37098_A0A and Unigene53784_A0A and Unigene16338_A0A )</p>
      <p>GENE_LIST: Unigene34524_A0A Unigene57049_A0A Unigene37098_A0A Unigene53784_A0A Unigene16338_A0A</p>
      <p>SUBSYSTEM: path00830</p>
     </html>
    </notes>
    <listOfReactants>
     <speciesReference species="M_C02094_c"/>
     <speciesReference species="M_C00007_c"/>
    </listOfReactants>
    <listOfProducts>
     <speciesReference species="M_C00376_c" stoichiometry="2"/>
    </listOfProducts>
    <kineticLaw>
     <math xmlns="http://www.w3.org/1998/Math/MathML">
      <ci> FLUX_VALUE </ci>
     </math>
     <listOfParameters>
      <parameter id="LOWER_BOUND" value="0" units="mmol_per_gDW_per_hr"/>
      <parameter id="UPPER_BOUND" value="1000" units="mmol_per_gDW_per_hr"/>
      <parameter id="OBJECTIVE_COEFFICIENT" value="0"/>
     </listOfParameters>
    </kineticLaw>
   </reaction>
   <reaction id="R_R00036" name="5-aminolevulinate hydro-lyase (adding 5-aminolevulinate and cyclizing; porphobilinogen-forming)" reversible="false">
    <notes>
     <html xmlns="http://www.w3.org/1999/xhtml">
      <p>GENE_ASSOCIATION: ( Unigene12682_A0A and Unigene14752_A0A )</p>
      <p>GENE_LIST: Unigene12682_A0A Unigene14752_A0A</p>
      <p>SUBSYSTEM: path00860</p>
     </html>
    </notes>
    <listOfReactants>
     <speciesReference species="M_C00430_c" stoichiometry="2"/>
    </listOfReactants>
    <listOfProducts>
     <speciesReference species="M_C00931_c"/>
     <speciesReference species="M_C00001_c" stoichiometry="2"/>
    </listOfProducts>
    <kineticLaw>
     <math xmlns="http://www.w3.org/1998/Math/MathML">
      <ci> FLUX_VALUE </ci>
     </math>
     <listOfParameters>
      <parameter id="LOWER_BOUND" value="0" units="mmol_per_gDW_per_hr"/>
      <parameter id="UPPER_BOUND" value="1000" units="mmol_per_gDW_per_hr"/>
      <parameter id="OBJECTIVE_COEFFICIENT" value="0"/>
     </listOfParameters>
    </kineticLaw>
   </reaction>
   <reaction id="R_R00042" name="4-hydroxyphenylpyruvate:oxygen oxidoreductase (decarboxylating)" reversible="false">
    <notes>
     <html xmlns="http://www.w3.org/1999/xhtml">
      <p>GENE_ASSOCIATION: </p>
      <p>GENE_LIST: </p>
      <p>SUBSYSTEM: path00350</p>
     </html>
    </notes>
    <listOfReactants>
     <speciesReference species="M_C01179_c" stoichiometry="2"/>
     <speciesReference species="M_C00007_c"/>
    </listOfReactants>
    <listOfProducts>
     <speciesReference species="M_C00642_c" stoichiometry="2"/>
     <speciesReference species="M_C00011_c" stoichiometry="2"/>
    </listOfProducts>
    <kineticLaw>
     <math xmlns="http://www.w3.org/1998/Math/MathML">
      <ci> FLUX_VALUE </ci>
     </math>
     <listOfParameters>
      <parameter id="LOWER_BOUND" value="0" units="mmol_per_gDW_per_hr"/>
      <parameter id="UPPER_BOUND" value="1000" units="mmol_per_gDW_per_hr"/>
      <parameter id="OBJECTIVE_COEFFICIENT" value="0"/>
     </listOfParameters>
    </kineticLaw>
   </reaction>
   <reaction id="R_R00073" name="reduced acceptor:prostaglandin G2 oxidoreductase" reversible="false">
    <notes>
     <html xmlns="http://www.w3.org/1999/xhtml">
      <p>GENE_ASSOCIATION: ( Unigene48198_A0A and Unigene47903_A0A )</p>
      <p>GENE_LIST: Unigene48198_A0A Unigene47903_A0A</p>
      <p>SUBSYSTEM: path00590</p>
     </html>
    </notes>
    <listOfReactants>
     <speciesReference species="M_C05956_c"/>
     <speciesReference species="M_C00030_c"/>
    </listOfReactants>
    <listOfProducts>
     <speciesReference species="M_C00427_c"/>
     <speciesReference species="M_C00028_c"/>
     <speciesReference species="M_C00001_c"/>
    </listOfProducts>
    <kineticLaw>
     <math xmlns="http://www.w3.org/1998/Math/MathML">
      <ci> FLUX_VALUE </ci>
     </math>
     <listOfParameters>
      <parameter id="LOWER_BOUND" value="0" units="mmol_per_gDW_per_hr"/>
      <parameter id="UPPER_BOUND" value="1000" units="mmol_per_gDW_per_hr"/>
      <parameter id="OBJECTIVE_COEFFICIENT" value="0"/>
     </listOfParameters>
    </kineticLaw>
   </reaction>
   <reaction id="R_R00078" name="Fe(II):oxygen oxidoreductase;Fe2+:oxygen oxidoreductase" reversible="false">
    <notes>
     <html xmlns="http://www.w3.org/1999/xhtml">
      <p>GENE_ASSOCIATION: ( Unigene20267_A0A and Unigene19708_A0A )</p>
      <p>GENE_LIST: Unigene20267_A0A Unigene19708_A0A</p>
      <p>SUBSYSTEM: path00860</p>
     </html>
    </notes>
    <listOfReactants>
     <speciesReference species="M_C00007_c"/>
     <speciesReference species="M_C14818_c" stoichiometry="4"/>
     <speciesReference species="M_C00080_c" stoichiometry="4"/>
    </listOfReactants>
    <listOfProducts>
     <speciesReference species="M_C14819_c" stoichiometry="4"/>
     <speciesReference species="M_C00001_c" stoichiometry="2"/>
    </listOfProducts>
    <kineticLaw>
     <math xmlns="http://www.w3.org/1998/Math/MathML">
      <ci> FLUX_VALUE </ci>
     </math>
     <listOfParameters>
      <parameter id="LOWER_BOUND" value="0" units="mmol_per_gDW_per_hr"/>
      <parameter id="UPPER_BOUND" value="1000" units="mmol_per_gDW_per_hr"/>
      <parameter id="OBJECTIVE_COEFFICIENT" value="0"/>
     </listOfParameters>
    </kineticLaw>
   </reaction>
   <reaction id="R_R00084" name="porphobilinogen:(4-[2-carboxyethyl]-3-[carboxymethyl]pyrrol-2-yl)methyltransferase (hydrolysing);porphobilinogen ammonia-lyase (polymerizing)" reversible="false">
    <notes>
     <html xmlns="http://www.w3.org/1999/xhtml">
      <p>GENE_ASSOCIATION: </p>
      <p>GENE_LIST: </p>
      <p>SUBSYSTEM: path00860</p>
     </html>
    </notes>
    <listOfReactants>
     <speciesReference species="M_C00931_c" stoichiometry="4"/>
     <speciesReference species="M_C00001_c"/>
    </listOfReactants>
    <listOfProducts>
     <speciesReference species="M_C01024_c"/>
     <speciesReference species="M_C00014_c" stoichiometry="4"/>
    </listOfProducts>
    <kineticLaw>
     <math xmlns="http://www.w3.org/1998/Math/MathML">
      <ci> FLUX_VALUE </ci>
     </math>
     <listOfParameters>
      <parameter id="LOWER_BOUND" value="0" units="mmol_per_gDW_per_hr"/>
      <parameter id="UPPER_BOUND" value="1000" units="mmol_per_gDW_per_hr"/>
      <parameter id="OBJECTIVE_COEFFICIENT" value="0"/>
     </listOfParameters>
    </kineticLaw>
   </reaction>
   <reaction id="R_R00086" name="ATP phosphohydrolase" reversible="false">
    <notes>
     <html xmlns="http://www.w3.org/1999/xhtml">
      <p>GENE_ASSOCIATION: ( ( Unigene33812_A0A ) or ( Unigene35104_A0A ) or ( Unigene30508_A0A ) )</p>
      <p>GENE_LIST: Unigene33812_A0A Unigene35104_A0A Unigene30508_A0A</p>
      <p>SUBSYSTEM: path00230</p>
     </html>
    </notes>
    <listOfReactants>
     <speciesReference species="M_C00002_c"/>
     <speciesReference species="M_C00001_c"/>
    </listOfReactants>
    <listOfProducts>
     <speciesReference species="M_C00008_c"/>
     <speciesReference species="M_C00009_c"/>
    </listOfProducts>
    <kineticLaw>
     <math xmlns="http://www.w3.org/1998/Math/MathML">
      <ci> FLUX_VALUE </ci>
     </math>
     <listOfParameters>
      <parameter id="LOWER_BOUND" value="0" units="mmol_per_gDW_per_hr"/>
      <parameter id="UPPER_BOUND" value="1000" units="mmol_per_gDW_per_hr"/>
      <parameter id="OBJECTIVE_COEFFICIENT" value="0"/>
     </listOfParameters>
    </kineticLaw>
   </reaction>
   <reaction id="R_R00089" name="ATP diphosphate-lyase (cyclizing; 3',5'-cyclic-AMP-forming)" reversible="false">
    <notes>
     <html xmlns="http://www.w3.org/1999/xhtml">
      <p>GENE_ASSOCIATION: ( Unigene34001_A0A and Unigene9409_A0A and Unigene42066_A0A and Unigene28223_A0A and Unigene1787_A0A and Unigene13236_A0A and Unigene55197_A0A and Unigene21280_A0A and Unigene40956_A0A and Unigene30053_A0A ) or ( Unigene52821_A0A and Unigene42595_A0A and Unigene12250_A0A and Unigene27853_A0A )</p>
      <p>GENE_LIST: Unigene34001_A0A Unigene9409_A0A Unigene42066_A0A Unigene28223_A0A Unigene1787_A0A Unigene13236_A0A Unigene55197_A0A Unigene21280_A0A Unigene40956_A0A Unigene30053_A0A Unigene52821_A0A Unigene42595_A0A Unigene12250_A0A Unigene27853_A0A</p>
      <p>SUBSYSTEM: path00230</p>
     </html>
    </notes>
    <listOfReactants>
     <speciesReference species="M_C00002_c"/>
    </listOfReactants>
    <listOfProducts>
     <speciesReference species="M_C00575_c"/>
     <speciesReference species="M_C00013_c"/>
    </listOfProducts>
    <kineticLaw>
     <math xmlns="http://www.w3.org/1998/Math/MathML">
      <ci> FLUX_VALUE </ci>
     </math>
     <listOfParameters>
      <parameter id="LOWER_BOUND" value="0" units="mmol_per_gDW_per_hr"/>
      <parameter id="UPPER_BOUND" value="1000" units="mmol_per_gDW_per_hr"/>
      <parameter id="OBJECTIVE_COEFFICIENT" value="0"/>
     </listOfParameters>
    </kineticLaw>
   </reaction>
   <reaction id="R_R00093" name="L-glutamate:NAD+ oxidoreductase (transaminating)" reversible="false">
    <notes>
     <html xmlns="http://www.w3.org/1999/xhtml">
      <p>GENE_ASSOCIATION: ( Unigene40236_A0A and Unigene25226_A0A and Unigene30627_A0A and Unigene2285_A0A and Unigene7521_A0A and Unigene29101_A0A )</p>
      <p>GENE_LIST: Unigene40236_A0A Unigene25226_A0A Unigene30627_A0A Unigene2285_A0A Unigene7521_A0A Unigene29101_A0A</p>
      <p>SUBSYSTEM: path00250</p>
     </html>
    </notes>
    <listOfReactants>
     <speciesReference species="M_C00064_c"/>
     <speciesReference species="M_C00026_c"/>
     <speciesReference species="M_C00004_c"/>
     <speciesReference species="M_C00080_c"/>
    </listOfReactants>
    <listOfProducts>
     <speciesReference species="M_C00025_c" stoichiometry="2"/>
     <speciesReference species="M_C00003_c"/>
    </listOfProducts>
    <kineticLaw>
     <math xmlns="http://www.w3.org/1998/Math/MathML">
      <ci> FLUX_VALUE </ci>
     </math>
     <listOfParameters>
      <parameter id="LOWER_BOUND" value="0" units="mmol_per_gDW_per_hr"/>
      <parameter id="UPPER_BOUND" value="1000" units="mmol_per_gDW_per_hr"/>
      <parameter id="OBJECTIVE_COEFFICIENT" value="0"/>
     </listOfParameters>
    </kineticLaw>
   </reaction>
   <reaction id="R_R00100" name="NADH:ferricytochrome-b5 oxidoreductase" reversible="false">
    <notes>
     <html xmlns="http://www.w3.org/1999/xhtml">
      <p>GENE_ASSOCIATION: ( Unigene46401_A0A and Unigene55820_A0A and Unigene4818_A0A and Unigene44400_A0A and Unigene28802_A0A )</p>
      <p>GENE_LIST: Unigene46401_A0A Unigene55820_A0A Unigene4818_A0A Unigene44400_A0A Unigene28802_A0A</p>
      <p>SUBSYSTEM: path00520</p>
     </html>
    </notes>
    <listOfReactants>
     <speciesReference species="M_C00004_c"/>
     <speciesReference species="M_C00996_c" stoichiometry="2"/>
    </listOfReactants>
    <listOfProducts>
     <speciesReference species="M_C00003_c"/>
     <speciesReference species="M_C00999_c" stoichiometry="2"/>
     <speciesReference species="M_C00080_c"/>
    </listOfProducts>
    <kineticLaw>
     <math xmlns="http://www.w3.org/1998/Math/MathML">
      <ci> FLUX_VALUE </ci>
     </math>
     <listOfParameters>
      <parameter id="LOWER_BOUND" value="0" units="mmol_per_gDW_per_hr"/>
      <parameter id="UPPER_BOUND" value="1000" units="mmol_per_gDW_per_hr"/>
      <parameter id="OBJECTIVE_COEFFICIENT" value="0"/>
     </listOfParameters>
    </kineticLaw>
   </reaction>
   <reaction id="R_R00103" name="NAD+ phosphohydrolase" reversible="false">
    <notes>
     <html xmlns="http://www.w3.org/1999/xhtml">
      <p>GENE_ASSOCIATION: ( Unigene15522_A0A and Unigene6586_A0A and Unigene35482_A0A and Unigene22325_A0A and Unigene13055_A0A and Unigene16733_A0A and Unigene24143_A0A and Unigene47033_A0A )</p>
      <p>GENE_LIST: Unigene15522_A0A Unigene6586_A0A Unigene35482_A0A Unigene22325_A0A Unigene13055_A0A Unigene16733_A0A Unigene24143_A0A Unigene47033_A0A</p>
      <p>SUBSYSTEM: path00760</p>
     </html>
    </notes>
    <listOfReactants>
     <speciesReference species="M_C00003_c"/>
     <speciesReference species="M_C00001_c"/>
    </listOfReactants>
    <listOfProducts>
     <speciesReference species="M_C00020_c"/>
     <speciesReference species="M_C00455_c"/>
    </listOfProducts>
    <kineticLaw>
     <math xmlns="http://www.w3.org/1998/Math/MathML">
      <ci> FLUX_VALUE </ci>
     </math>
     <listOfParameters>
      <parameter id="LOWER_BOUND" value="0" units="mmol_per_gDW_per_hr"/>
      <parameter id="UPPER_BOUND" value="1000" units="mmol_per_gDW_per_hr"/>
      <parameter id="OBJECTIVE_COEFFICIENT" value="0"/>
     </listOfParameters>
    </kineticLaw>
   </reaction>
   <reaction id="R_R00104" name="ATP:NAD+ 2'-phosphotransferase" reversible="false">
    <notes>
     <html xmlns="http://www.w3.org/1999/xhtml">
      <p>GENE_ASSOCIATION: ( Unigene16791_A0A ) or ( Unigene6658_A0A )</p>
      <p>GENE_LIST: Unigene16791_A0A Unigene6658_A0A</p>
      <p>SUBSYSTEM: path00760</p>
     </html>
    </notes>
    <listOfReactants>
     <speciesReference species="M_C00002_c"/>
     <speciesReference species="M_C00003_c"/>
    </listOfReactants>
    <listOfProducts>
     <speciesReference species="M_C00008_c"/>
     <speciesReference species="M_C00006_c"/>
    </listOfProducts>
    <kineticLaw>
     <math xmlns="http://www.w3.org/1998/Math/MathML">
      <ci> FLUX_VALUE </ci>
     </math>
     <listOfParameters>
      <parameter id="LOWER_BOUND" value="0" units="mmol_per_gDW_per_hr"/>
      <parameter id="UPPER_BOUND" value="1000" units="mmol_per_gDW_per_hr"/>
      <parameter id="OBJECTIVE_COEFFICIENT" value="0"/>
     </listOfParameters>
    </kineticLaw>
   </reaction>
   <reaction id="R_R00111" name="N-(omega)-Hydroxyarginine,NADPH:oxygen oxidoreductase (nitric-oxide-forming)" reversible="false">
    <notes>
     <html xmlns="http://www.w3.org/1999/xhtml">
      <p>GENE_ASSOCIATION: </p>
      <p>GENE_LIST: </p>
      <p>SUBSYSTEM: path00330</p>
     </html>
    </notes>
    <listOfReactants>
     <speciesReference species="M_C00005_c"/>
     <speciesReference species="M_C05933_c" stoichiometry="2"/>
     <speciesReference species="M_C00007_c" stoichiometry="2"/>
     <speciesReference species="M_C00080_c"/>
    </listOfReactants>
    <listOfProducts>
     <speciesReference species="M_C00006_c"/>
     <speciesReference species="M_C00533_c" stoichiometry="2"/>
     <speciesReference species="M_C00327_c" stoichiometry="2"/>
     <speciesReference species="M_C00001_c" stoichiometry="2"/>
    </listOfProducts>
    <kineticLaw>
     <math xmlns="http://www.w3.org/1998/Math/MathML">
      <ci> FLUX_VALUE </ci>
     </math>
     <listOfParameters>
      <parameter id="LOWER_BOUND" value="0" units="mmol_per_gDW_per_hr"/>
      <parameter id="UPPER_BOUND" value="1000" units="mmol_per_gDW_per_hr"/>
      <parameter id="OBJECTIVE_COEFFICIENT" value="0"/>
     </listOfParameters>
    </kineticLaw>
   </reaction>
   <reaction id="R_R00112" name="NADPH:NAD+ oxidoreductase">
    <notes>
     <html xmlns="http://www.w3.org/1999/xhtml">
      <p>GENE_ASSOCIATION: ( Unigene45141_A0A and Unigene8246_A0A and Unigene49286_A0A )</p>
      <p>GENE_LIST: Unigene45141_A0A Unigene8246_A0A Unigene49286_A0A</p>
      <p>SUBSYSTEM: path00760</p>
     </html>
    </notes>
    <listOfReactants>
     <speciesReference species="M_C00005_c"/>
     <speciesReference species="M_C00003_c"/>
    </listOfReactants>
    <listOfProducts>
     <speciesReference species="M_C00006_c"/>
     <speciesReference species="M_C00004_c"/>
    </listOfProducts>
    <kineticLaw>
     <math xmlns="http://www.w3.org/1998/Math/MathML">
      <ci> FLUX_VALUE </ci>
     </math>
     <listOfParameters>
      <parameter id="LOWER_BOUND" value="-1000" units="mmol_per_gDW_per_hr"/>
      <parameter id="UPPER_BOUND" value="1000" units="mmol_per_gDW_per_hr"/>
      <parameter id="OBJECTIVE_COEFFICIENT" value="0"/>
     </listOfParameters>
    </kineticLaw>
   </reaction>
   <reaction id="R_R00114" name="L-Glutamate:NADP+ oxidoreductase (transaminating)" reversible="false">
    <notes>
     <html xmlns="http://www.w3.org/1999/xhtml">
      <p>GENE_ASSOCIATION: ( Unigene40236_A0A and Unigene25226_A0A and Unigene30627_A0A and Unigene2285_A0A and Unigene7521_A0A and Unigene29101_A0A )</p>
      <p>GENE_LIST: Unigene40236_A0A Unigene25226_A0A Unigene30627_A0A Unigene2285_A0A Unigene7521_A0A Unigene29101_A0A</p>
      <p>SUBSYSTEM: path00250</p>
     </html>
    </notes>
    <listOfReactants>
     <speciesReference species="M_C00064_c"/>
     <speciesReference species="M_C00026_c"/>
     <speciesReference species="M_C00005_c"/>
     <speciesReference species="M_C00080_c"/>
    </listOfReactants>
    <listOfProducts>
     <speciesReference species="M_C00025_c" stoichiometry="2"/>
     <speciesReference species="M_C00006_c"/>
    </listOfProducts>
    <kineticLaw>
     <math xmlns="http://www.w3.org/1998/Math/MathML">
      <ci> FLUX_VALUE </ci>
     </math>
     <listOfParameters>
      <parameter id="LOWER_BOUND" value="0" units="mmol_per_gDW_per_hr"/>
      <parameter id="UPPER_BOUND" value="1000" units="mmol_per_gDW_per_hr"/>
      <parameter id="OBJECTIVE_COEFFICIENT" value="0"/>
     </listOfParameters>
    </kineticLaw>
   </reaction>
   <reaction id="R_R00115" name="glutathione:NADP+ oxidoreductase" reversible="false">
    <notes>
     <html xmlns="http://www.w3.org/1999/xhtml">
      <p>GENE_ASSOCIATION: </p>
      <p>GENE_LIST: </p>
      <p>SUBSYSTEM: path00480</p>
     </html>
    </notes>
    <listOfReactants>
     <speciesReference species="M_C00127_c"/>
     <speciesReference species="M_C00005_c"/>
     <speciesReference species="M_C00080_c"/>
    </listOfReactants>
    <listOfProducts>
     <speciesReference species="M_C00051_c" stoichiometry="2"/>
     <speciesReference species="M_C00006_c"/>
    </listOfProducts>
    <kineticLaw>
     <math xmlns="http://www.w3.org/1998/Math/MathML">
      <ci> FLUX_VALUE </ci>
     </math>
     <listOfParameters>
      <parameter id="LOWER_BOUND" value="0" units="mmol_per_gDW_per_hr"/>
      <parameter id="UPPER_BOUND" value="1000" units="mmol_per_gDW_per_hr"/>
      <parameter id="OBJECTIVE_COEFFICIENT" value="0"/>
     </listOfParameters>
    </kineticLaw>
   </reaction>
   <reaction id="R_R00122" name="ADP phosphohydrolase" reversible="false">
    <notes>
     <html xmlns="http://www.w3.org/1999/xhtml">
      <p>GENE_ASSOCIATION: Unigene33812_A0A</p>
      <p>GENE_LIST: Unigene33812_A0A</p>
      <p>SUBSYSTEM: path00230</p>
     </html>
    </notes>
    <listOfReactants>
     <speciesReference species="M_C00008_c"/>
     <speciesReference species="M_C00001_c"/>
    </listOfReactants>
    <listOfProducts>
     <speciesReference species="M_C00020_c"/>
     <speciesReference species="M_C00009_c"/>
    </listOfProducts>
    <kineticLaw>
     <math xmlns="http://www.w3.org/1998/Math/MathML">
      <ci> FLUX_VALUE </ci>
     </math>
     <listOfParameters>
      <parameter id="LOWER_BOUND" value="0" units="mmol_per_gDW_per_hr"/>
      <parameter id="UPPER_BOUND" value="1000" units="mmol_per_gDW_per_hr"/>
      <parameter id="OBJECTIVE_COEFFICIENT" value="0"/>
     </listOfParameters>
    </kineticLaw>
   </reaction>
   <reaction id="R_R00124" name="ATP:ADP phosphatransferase">
    <notes>
     <html xmlns="http://www.w3.org/1999/xhtml">
      <p>GENE_ASSOCIATION: ( Unigene21044_A0A and Unigene16902_A0A and Unigene26862_A0A and Unigene43803_A0A and Unigene36433_A0A )</p>
      <p>GENE_LIST: Unigene21044_A0A Unigene16902_A0A Unigene26862_A0A Unigene43803_A0A Unigene36433_A0A</p>
      <p>SUBSYSTEM: path00230</p>
     </html>
    </notes>
    <listOfReactants>
     <speciesReference species="M_C00008_c"/>
     <speciesReference species="M_C00002_c"/>
    </listOfReactants>
    <listOfProducts>
     <speciesReference species="M_C00002_c"/>
     <speciesReference species="M_C00008_c"/>
    </listOfProducts>
    <kineticLaw>
     <math xmlns="http://www.w3.org/1998/Math/MathML">
      <ci> FLUX_VALUE </ci>
     </math>
     <listOfParameters>
      <parameter id="LOWER_BOUND" value="-1000" units="mmol_per_gDW_per_hr"/>
      <parameter id="UPPER_BOUND" value="1000" units="mmol_per_gDW_per_hr"/>
      <parameter id="OBJECTIVE_COEFFICIENT" value="0"/>
     </listOfParameters>
    </kineticLaw>
   </reaction>
   <reaction id="R_R00127" name="ATP:AMP phosphotransferase">
    <notes>
     <html xmlns="http://www.w3.org/1999/xhtml">
      <p>GENE_ASSOCIATION: ( Unigene8600_A0A and Unigene2847_A0A and Unigene34073_A0A )</p>
      <p>GENE_LIST: Unigene8600_A0A Unigene2847_A0A Unigene34073_A0A</p>
      <p>SUBSYSTEM: path00230</p>
     </html>
    </notes>
    <listOfReactants>
     <speciesReference species="M_C00002_c"/>
     <speciesReference species="M_C00020_c"/>
    </listOfReactants>
    <listOfProducts>
     <speciesReference species="M_C00008_c" stoichiometry="2"/>
    </listOfProducts>
    <kineticLaw>
     <math xmlns="http://www.w3.org/1998/Math/MathML">
      <ci> FLUX_VALUE </ci>
     </math>
     <listOfParameters>
      <parameter id="LOWER_BOUND" value="-1000" units="mmol_per_gDW_per_hr"/>
      <parameter id="UPPER_BOUND" value="1000" units="mmol_per_gDW_per_hr"/>
      <parameter id="OBJECTIVE_COEFFICIENT" value="0"/>
     </listOfParameters>
    </kineticLaw>
   </reaction>
   <reaction id="R_R00130" name="ATP:dephospho-CoA 3'-phosphotransferase" reversible="false">
    <notes>
     <html xmlns="http://www.w3.org/1999/xhtml">
      <p>GENE_ASSOCIATION: Unigene23758_A0A</p>
      <p>GENE_LIST: Unigene23758_A0A</p>
      <p>SUBSYSTEM: path00770</p>
     </html>
    </notes>
    <listOfReactants>
     <speciesReference species="M_C00002_c"/>
     <speciesReference species="M_C00882_c"/>
    </listOfReactants>
    <listOfProducts>
     <speciesReference species="M_C00008_c"/>
     <speciesReference species="M_C00010_c"/>
    </listOfProducts>
    <kineticLaw>
     <math xmlns="http://www.w3.org/1998/Math/MathML">
      <ci> FLUX_VALUE </ci>
     </math>
     <listOfParameters>
      <parameter id="LOWER_BOUND" value="0" units="mmol_per_gDW_per_hr"/>
      <parameter id="UPPER_BOUND" value="1000" units="mmol_per_gDW_per_hr"/>
      <parameter id="OBJECTIVE_COEFFICIENT" value="0"/>
     </listOfParameters>
    </kineticLaw>
   </reaction>
   <reaction id="R_R00132" name="carbonate hydro-lyase (carbon-dioxide-forming);carbonic acid hydro-lyase">
    <notes>
     <html xmlns="http://www.w3.org/1999/xhtml">
      <p>GENE_ASSOCIATION: ( Unigene41002_A0A and Unigene32023_A0A and Unigene9253_A0A )</p>
      <p>GENE_LIST: Unigene41002_A0A Unigene32023_A0A Unigene9253_A0A</p>
      <p>SUBSYSTEM: path00910</p>
     </html>
    </notes>
    <listOfReactants>
     <speciesReference species="M_C00011_c"/>
     <speciesReference species="M_C00001_c"/>
    </listOfReactants>
    <listOfProducts>
     <speciesReference species="M_C01353_c"/>
    </listOfProducts>
    <kineticLaw>
     <math xmlns="http://www.w3.org/1998/Math/MathML">
      <ci> FLUX_VALUE </ci>
     </math>
     <listOfParameters>
      <parameter id="LOWER_BOUND" value="-1000" units="mmol_per_gDW_per_hr"/>
      <parameter id="UPPER_BOUND" value="1000" units="mmol_per_gDW_per_hr"/>
      <parameter id="OBJECTIVE_COEFFICIENT" value="0"/>
     </listOfParameters>
    </kineticLaw>
   </reaction>
   <reaction id="R_R00134" name="formate:NADP+ oxidoreductase" reversible="false">
    <notes>
     <html xmlns="http://www.w3.org/1999/xhtml">
      <p>GENE_ASSOCIATION: </p>
      <p>GENE_LIST: </p>
      <p>SUBSYSTEM: path00680</p>
     </html>
    </notes>
    <listOfReactants>
     <speciesReference species="M_C00011_c"/>
     <speciesReference species="M_C00005_c"/>
    </listOfReactants>
    <listOfProducts>
     <speciesReference species="M_C00058_c"/>
     <speciesReference species="M_C00006_c"/>
    </listOfProducts>
    <kineticLaw>
     <math xmlns="http://www.w3.org/1998/Math/MathML">
      <ci> FLUX_VALUE </ci>
     </math>
     <listOfParameters>
      <parameter id="LOWER_BOUND" value="0" units="mmol_per_gDW_per_hr"/>
      <parameter id="UPPER_BOUND" value="1000" units="mmol_per_gDW_per_hr"/>
      <parameter id="OBJECTIVE_COEFFICIENT" value="0"/>
     </listOfParameters>
    </kineticLaw>
   </reaction>
   <reaction id="R_R00135" name="" reversible="false">
    <notes>
     <html xmlns="http://www.w3.org/1999/xhtml">
      <p>GENE_ASSOCIATION: ( Unigene3366_A0A and Unigene1296_A0A and Unigene15866_A0A )</p>
      <p>GENE_LIST: Unigene3366_A0A Unigene1296_A0A Unigene15866_A0A</p>
      <p>SUBSYSTEM: path00330</p>
     </html>
    </notes>
    <listOfReactants>
     <speciesReference species="M_C00148_c"/>
     <speciesReference species="M_C00012_c"/>
    </listOfReactants>
    <listOfProducts>
     <speciesReference species="M_C00012_c"/>
     <speciesReference species="M_C00001_c"/>
    </listOfProducts>
    <kineticLaw>
     <math xmlns="http://www.w3.org/1998/Math/MathML">
      <ci> FLUX_VALUE </ci>
     </math>
     <listOfParameters>
      <parameter id="LOWER_BOUND" value="0" units="mmol_per_gDW_per_hr"/>
      <parameter id="UPPER_BOUND" value="1000" units="mmol_per_gDW_per_hr"/>
      <parameter id="OBJECTIVE_COEFFICIENT" value="0"/>
     </listOfParameters>
    </kineticLaw>
   </reaction>
   <reaction id="R_R00137" name="ATP:nicotinamide-nucleotide adenylyltransferase">
    <notes>
     <html xmlns="http://www.w3.org/1999/xhtml">
      <p>GENE_ASSOCIATION: ( Unigene2026_A0A ) or ( Unigene46205_A0A )</p>
      <p>GENE_LIST: Unigene2026_A0A Unigene46205_A0A</p>
      <p>SUBSYSTEM: path00760</p>
     </html>
    </notes>
    <listOfReactants>
     <speciesReference species="M_C00002_c"/>
     <speciesReference species="M_C00455_c"/>
    </listOfReactants>
    <listOfProducts>
     <speciesReference species="M_C00013_c"/>
     <speciesReference species="M_C00003_c"/>
    </listOfProducts>
    <kineticLaw>
     <math xmlns="http://www.w3.org/1998/Math/MathML">
      <ci> FLUX_VALUE </ci>
     </math>
     <listOfParameters>
      <parameter id="LOWER_BOUND" value="-1000" units="mmol_per_gDW_per_hr"/>
      <parameter id="UPPER_BOUND" value="1000" units="mmol_per_gDW_per_hr"/>
      <parameter id="OBJECTIVE_COEFFICIENT" value="0"/>
     </listOfParameters>
    </kineticLaw>
   </reaction>
   <reaction id="R_R00155" name="UDP phosphohydrolase" reversible="false">
    <notes>
     <html xmlns="http://www.w3.org/1999/xhtml">
      <p>GENE_ASSOCIATION: ( ( Unigene4191_A0A and Unigene23117_A0A and Unigene23144_A0A ) or ( Unigene33812_A0A ) )</p>
      <p>GENE_LIST: Unigene4191_A0A Unigene23117_A0A Unigene23144_A0A Unigene33812_A0A</p>
      <p>SUBSYSTEM: path00240</p>
     </html>
    </notes>
    <listOfReactants>
     <speciesReference species="M_C00015_c"/>
     <speciesReference species="M_C00001_c"/>
    </listOfReactants>
    <listOfProducts>
     <speciesReference species="M_C00105_c"/>
     <speciesReference species="M_C00009_c"/>
    </listOfProducts>
    <kineticLaw>
     <math xmlns="http://www.w3.org/1998/Math/MathML">
      <ci> FLUX_VALUE </ci>
     </math>
     <listOfParameters>
      <parameter id="LOWER_BOUND" value="0" units="mmol_per_gDW_per_hr"/>
      <parameter id="UPPER_BOUND" value="1000" units="mmol_per_gDW_per_hr"/>
      <parameter id="OBJECTIVE_COEFFICIENT" value="0"/>
     </listOfParameters>
    </kineticLaw>
   </reaction>
   <reaction id="R_R00156" name="ATP:UDP phosphotransferase">
    <notes>
     <html xmlns="http://www.w3.org/1999/xhtml">
      <p>GENE_ASSOCIATION: ( Unigene21044_A0A and Unigene16902_A0A and Unigene26862_A0A and Unigene43803_A0A and Unigene36433_A0A )</p>
      <p>GENE_LIST: Unigene21044_A0A Unigene16902_A0A Unigene26862_A0A Unigene43803_A0A Unigene36433_A0A</p>
      <p>SUBSYSTEM: path00240</p>
     </html>
    </notes>
    <listOfReactants>
     <speciesReference species="M_C00002_c"/>
     <speciesReference species="M_C00015_c"/>
    </listOfReactants>
    <listOfProducts>
     <speciesReference species="M_C00008_c"/>
     <speciesReference species="M_C00075_c"/>
    </listOfProducts>
    <kineticLaw>
     <math xmlns="http://www.w3.org/1998/Math/MathML">
      <ci> FLUX_VALUE </ci>
     </math>
     <listOfParameters>
      <parameter id="LOWER_BOUND" value="-1000" units="mmol_per_gDW_per_hr"/>
      <parameter id="UPPER_BOUND" value="1000" units="mmol_per_gDW_per_hr"/>
      <parameter id="OBJECTIVE_COEFFICIENT" value="0"/>
     </listOfParameters>
    </kineticLaw>
   </reaction>
   <reaction id="R_R00157" name="Uridine triphosphate:AMP phosphotransferase;UTP:AMP phosphotransferase" reversible="false">
    <notes>
     <html xmlns="http://www.w3.org/1999/xhtml">
      <p>GENE_ASSOCIATION: Unigene34073_A0A</p>
      <p>GENE_LIST: Unigene34073_A0A</p>
      <p>SUBSYSTEM: path00240</p>
     </html>
    </notes>
    <listOfReactants>
     <speciesReference species="M_C00015_c"/>
     <speciesReference species="M_C00008_c"/>
    </listOfReactants>
    <listOfProducts>
     <speciesReference species="M_C00075_c"/>
     <speciesReference species="M_C00020_c"/>
    </listOfProducts>
    <kineticLaw>
     <math xmlns="http://www.w3.org/1998/Math/MathML">
      <ci> FLUX_VALUE </ci>
     </math>
     <listOfParameters>
      <parameter id="LOWER_BOUND" value="0" units="mmol_per_gDW_per_hr"/>
      <parameter id="UPPER_BOUND" value="1000" units="mmol_per_gDW_per_hr"/>
      <parameter id="OBJECTIVE_COEFFICIENT" value="0"/>
     </listOfParameters>
    </kineticLaw>
   </reaction>
   <reaction id="R_R00158" name="ATP:UMP phosphotransferase">
    <notes>
     <html xmlns="http://www.w3.org/1999/xhtml">
      <p>GENE_ASSOCIATION: Unigene7801_A0A</p>
      <p>GENE_LIST: Unigene7801_A0A</p>
      <p>SUBSYSTEM: path00240</p>
     </html>
    </notes>
    <listOfReactants>
     <speciesReference species="M_C00002_c"/>
     <speciesReference species="M_C00105_c"/>
    </listOfReactants>
    <listOfProducts>
     <speciesReference species="M_C00008_c"/>
     <speciesReference species="M_C00015_c"/>
    </listOfProducts>
    <kineticLaw>
     <math xmlns="http://www.w3.org/1998/Math/MathML">
      <ci> FLUX_VALUE </ci>
     </math>
     <listOfParameters>
      <parameter id="LOWER_BOUND" value="-1000" units="mmol_per_gDW_per_hr"/>
      <parameter id="UPPER_BOUND" value="1000" units="mmol_per_gDW_per_hr"/>
      <parameter id="OBJECTIVE_COEFFICIENT" value="0"/>
     </listOfParameters>
    </kineticLaw>
   </reaction>
   <reaction id="R_R00159" name="UTP phosphohydrolase" reversible="false">
    <notes>
     <html xmlns="http://www.w3.org/1999/xhtml">
      <p>GENE_ASSOCIATION: Unigene33812_A0A</p>
      <p>GENE_LIST: Unigene33812_A0A</p>
      <p>SUBSYSTEM: path00240</p>
     </html>
    </notes>
    <listOfReactants>
     <speciesReference species="M_C00075_c"/>
     <speciesReference species="M_C00001_c"/>
    </listOfReactants>
    <listOfProducts>
     <speciesReference species="M_C00015_c"/>
     <speciesReference species="M_C00009_c"/>
    </listOfProducts>
    <kineticLaw>
     <math xmlns="http://www.w3.org/1998/Math/MathML">
      <ci> FLUX_VALUE </ci>
     </math>
     <listOfParameters>
      <parameter id="LOWER_BOUND" value="0" units="mmol_per_gDW_per_hr"/>
      <parameter id="UPPER_BOUND" value="1000" units="mmol_per_gDW_per_hr"/>
      <parameter id="OBJECTIVE_COEFFICIENT" value="0"/>
     </listOfParameters>
    </kineticLaw>
   </reaction>
   <reaction id="R_R00160" name="FAD nucleotidohydrolase" reversible="false">
    <notes>
     <html xmlns="http://www.w3.org/1999/xhtml">
      <p>GENE_ASSOCIATION: ( Unigene15522_A0A and Unigene6586_A0A and Unigene35482_A0A and Unigene22325_A0A and Unigene13055_A0A and Unigene16733_A0A and Unigene24143_A0A and Unigene47033_A0A )</p>
[truncated: 1,723,346 more chars]
