# Supplementary material for: Reconstruction of Eriocheir sinensis Y-organ Genome-Scale Metabolic Network and Differential Analysis After Eyestalk Ablation
Source: Front Genet. 2020 Sep 25;11:532492. doi: 10.3389/fgene.2020.532492 (PMC7545369; doi:10.3389/fgene.2020.532492)
Supplement: Supplementary File 5 — The DEUs between group C0 and C1. [file Table_4.XLSX]

## Sheet: Sheet1
GeneID	Up-Down-Regulation(C1/C0)	P-value
Unigene9524_A0A	Up	0
CL1815.Contig1_A0A	Up	2.22044e-16
Unigene24003_A0A	Up	8.20938e-10
Unigene12066_A0A	Up	2.25598e-13
Unigene28480_A0A	Up	1.00253e-12
Unigene38893_A0A	Up	6.72094e-07
Unigene19143_A0A	Up	2.98394e-06
Unigene15364_A0A	Up	6.72094e-07
Unigene29950_A0A	Up	1.41615e-06
Unigene42757_A0A	Up	6.28738e-06
Unigene28418_A0A	Up	6.28738e-06
Unigene37829_A0A	Up	5.8818e-05
Unigene24872_A0A	Up	6.28738e-06
Unigene39666_A0A	Up	5.8818e-05
Unigene40960_A0A	Up	4.4409e-16
Unigene18897_A0A	Up	2.98394e-06
CL1971.Contig1_A0A	Up	5.8818e-05
Unigene19140_A0A	Up	3.52598e-05
CL579.Contig1_A0A	Up	3.52598e-05
Unigene51795_A0A	Up	5.57746e-05
Unigene9196_A0A	Up	4.5426e-06
Unigene53004_A0A	Up	1.30667e-05
Unigene44729_A0A	Up	5.57746e-05
Unigene54071_A0A	Up	5.57746e-05
Unigene19417_A0A	Up	0
Unigene49178_A0A	Up	4.06342e-14
Unigene33416_A0A	Up	7.75184e-06
Unigene24663_A0A	Up	0
Unigene26393_A0A	Up	5.57748e-05
Unigene19142_A0A	Up	2.16846e-05
Unigene6977_A0A	Up	7.75184e-06
Unigene10161_A0A	Up	2.16846e-05
Unigene56184_A0A	Up	0
Unigene30235_A0A	Up	5.5784e-05
Unigene26561_A0A	Up	4.5426e-06
Unigene20696_A0A	Up	1.33866e-10
Unigene24719_A0A	Up	7.23932e-12
Unigene6690_A0A	Up	3.52604e-05
Unigene20608_A0A	Up	7.75184e-06
Unigene13978_A0A	Up	3.52608e-05
Unigene49543_A0A	Up	1.30667e-05
Unigene25138_A0A	Up	5.58398e-05
Unigene19265_A0A	Up	1.6831e-13
Unigene14564_A0A	Up	3.52616e-05
Unigene12979_A0A	Up	5.58982e-05
Unigene25462_A0A	Up	7.94484e-10
Unigene8197_A0A	Up	3.324e-13
Unigene6495_A0A	Up	7.75184e-06
Unigene37381_A0A	Up	7.75184e-06
Unigene20026_A0A	Up	4.38694e-10
Unigene43654_A0A	Up	4.5426e-06
Unigene50863_A0A	Up	4.5426e-06
Unigene29205_A0A	Up	7.75184e-06
Unigene9009_A0A	Up	7.75184e-06
CL590.Contig1_A0A	Up	3.5283e-05
Unigene17136_A0A	Up	2.16858e-05
Unigene3064_A0A	Up	5.73264e-05
Unigene20587_A0A	Up	3.53412e-05
Unigene49290_A0A	Up	1.51684e-06
Unigene7299_A0A	Up	5.86714e-05
CL1290.Contig1_A0A	Up	4.92722e-07
CL146.Contig1_A0A	Up	2.74558e-08
Unigene5161_A0A	Up	1.51684e-06
Unigene45635_A0A	Up	1.69864e-13
Unigene16653_A0A	Up	3.55412e-05
CL1565.Contig1_A0A	Up	4.5426e-06
Unigene33850_A0A	Up	8.8029e-08
Unigene27439_A0A	Up	2.17124e-05
Unigene2138_A0A	Up	2.63568e-06
Unigene13721_A0A	Up	8.79296e-14
Unigene54457_A0A	Up	4.92722e-07
Unigene9592_A0A	Up	7.28306e-14
Unigene38585_A0A	Up	2.17786e-05
Unigene8671_A0A	Up	2.17786e-05
Unigene48871_A0A	Up	1.36335e-13
Unigene33937_A0A	Up	1.56903e-07
Unigene19437_A0A	Up	4.92304e-08
Unigene7732_A0A	Up	3.7025e-05
Unigene8562_A0A	Up	7.75354e-06
Unigene44220_A0A	Up	4.54276e-06
Unigene16943_A0A	Up	0
CL1597.Contig1_A0A	Up	2.19992e-05
Unigene14123_A0A	Up	1.51684e-06
Unigene38809_A0A	Up	3.84916e-05
CL907.Contig1_A0A	Up	7.75492e-06
Unigene30943_A0A	Up	4.92722e-07
Unigene17365_A0A	Up	4.54316e-06
Unigene54476_A0A	Up	4.92722e-07
Unigene2432_A0A	Up	2.22572e-05
Unigene25011_A0A	Up	0
Unigene2224_A0A	Up	7.40578e-11
CL342.Contig1_A0A	Up	1.51685e-06
Unigene37375_A0A	Up	4.11522e-05
Unigene16398_A0A	Up	2.63578e-06
Unigene56265_A0A	Up	4.11522e-05
Unigene4861_A0A	Up	2.27234e-05
Unigene753_A0A	Up	8.67012e-07
CL86.Contig1_A0A	Up	0
Unigene20955_A0A	Up	4.59578e-05
Unigene39483_A0A	Up	4.59578e-05
Unigene10369_A0A	Up	8.67014e-07
Unigene7047_A0A	Up	1.52753e-08
Unigene12361_A0A	Up	2.78636e-07
Unigene50126_A0A	Up	2.78636e-07
Unigene25583_A0A	Up	4.92304e-08
CL1132.Contig1_A0A	Up	8.6702e-07
Unigene54337_A0A	Up	2.3562e-05
Unigene55743_A0A	Up	2.3562e-05
Unigene748_A0A	Up	2.63628e-06
Unigene48130_A0A	Up	4.54854e-06
Unigene19488_A0A	Up	4.54854e-06
Unigene19568_A0A	Up	1.33993e-05
Unigene32364_A0A	Up	5.45942e-05
Unigene53930_A0A	Up	5.45942e-05
Unigene12267_A0A	Up	1.52753e-08
Unigene28179_A0A	Up	2.5064e-05
Unigene40247_A0A	Up	1.33866e-10
CL1455.Contig1_A0A	Up	1.36636e-05
Unigene29955_A0A	Up	1.36636e-05
Unigene50826_A0A	Up	1.36636e-05
Unigene9741_A0A	Up	1.48104e-13
Unigene28890_A0A	Up	7.85812e-06
Unigene7602_A0A	Up	7.85812e-06
Unigene384_A0A	Up	4.92732e-07
Unigene55496_A0A	Up	4.92732e-07
Unigene19092_A0A	Up	4.56164e-06
Unigene30135_A0A	Up	1.52753e-08
Unigene36650_A0A	Up	3.61932e-14
Unigene26268_A0A	Up	0
Unigene30262_A0A	Up	2.77416e-05
Unigene54768_A0A	Up	2.77416e-05
Unigene12200_A0A	Up	2.77416e-05
Unigene2018_A0A	Up	3.73034e-14
Unigene47854_A0A	Up	1.41338e-05
Unigene6389_A0A	Up	2.74558e-08
Unigene22369_A0A	Up	2.64178e-06
Unigene20729_A0A	Up	1.51794e-06
Unigene13747_A0A	Up	4.92758e-07
Unigene20426_A0A	Up	1.57261e-11
Unigene8319_A0A	Up	4.60282e-06
Unigene27426_A0A	Up	3.2493e-05
Unigene50834_A0A	Up	3.61932e-14
Unigene27270_A0A	Up	7.23932e-12
Unigene36384_A0A	Up	4.64074e-14
Unigene31566_A0A	Up	2.65482e-06
Unigene10379_A0A	Up	8.34898e-06
Unigene19634_A0A	Up	1.56909e-07
Unigene56740_A0A	Up	1.64366e-05
Unigene10067_A0A	Up	1.64366e-05
Unigene20838_A0A	Up	4.11078e-11
Unigene6685_A0A	Up	8.8056e-06
Unigene48029_A0A	Up	4.38694e-10
Unigene30827_A0A	Up	1.90172e-05
Unigene29009_A0A	Up	8.48104e-09
Unigene16360_A0A	Up	7.94484e-10
Unigene8361_A0A	Up	5.5609e-05
Unigene46352_A0A	Up	5.5609e-05
Unigene19128_A0A	Up	4.92324e-08
CL1196.Contig1_A0A	Up	3.73034e-14
Unigene735_A0A	Up	4.9234e-08
Unigene54105_A0A	Up	4.9234e-08
Unigene9071_A0A	Up	2.24044e-13
Unigene27846_A0A	Up	8.72932e-07
Unigene56381_A0A	Up	8.72932e-07
Unigene35845_A0A	Up	1.52755e-08
Unigene19288_A0A	Up	2.35264e-05
Unigene52512_A0A	Up	2.35264e-05
CL1478.Contig1_A0A	Up	5.12108e-06
Unigene9127_A0A	Up	8.80636e-08
Unigene51502_A0A	Up	1.09936e-05
Unigene44042_A0A	Up	8.80636e-08
Unigene42771_A0A	Up	4.92414e-08
Unigene25978_A0A	Up	2.08722e-14
Unigene44855_A0A	Up	1.33866e-10
Unigene54247_A0A	Up	8.8089e-08
Unigene13984_A0A	Up	5.9286e-14
Unigene54761_A0A	Up	4.11078e-11
Unigene16281_A0A	Up	1.5723e-07
CL1731.Contig1_A0A	Up	2.38098e-12
Unigene53789_A0A	Up	1.34011e-05
Unigene8490_A0A	Up	4.38694e-10
Unigene26228_A0A	Up	0
Unigene40755_A0A	Up	1.28055e-11
Unigene19770_A0A	Up	2.60158e-09
Unigene39981_A0A	Up	2.42272e-10
Unigene17147_A0A	Up	3.18184e-06
Unigene48701_A0A	Up	2.38098e-12
Unigene25980_A0A	Up	1.75515e-05
Unigene43549_A0A	Up	1.75515e-05
Unigene30032_A0A	Up	7.57498e-06
Unigene2740_A0A	Up	1.81102e-06
Unigene55260_A0A	Up	1.81102e-06
Unigene25685_A0A	Up	9.59112e-07
CL1950.Contig1_A0A	Up	2.42276e-10
Unigene33979_A0A	Up	8.89356e-08
Unigene54509_A0A	Up	4.12448e-12
Unigene34568_A0A	Up	9.7655e-06
Unigene45973_A0A	Up	1.53041e-08
CL1510.Contig1_A0A	Up	2.02176e-06
Unigene54709_A0A	Up	4.39648e-14
Unigene39398_A0A	Up	1.43848e-09
Unigene34995_A0A	Up	2.942e-07
Unigene23066_A0A	Up	2.942e-07
Unigene16660_A0A	Up	8.9577e-08
Unigene19416_A0A	Up	9.76996e-15
Unigene14189_A0A	Up	8.49664e-09
Unigene55983_A0A	Up	2.42288e-10
Unigene25302_A0A	Up	1.41109e-12
Unigene40164_A0A	Up	3.0517e-07
Unigene49573_A0A	Up	3.68118e-05
Unigene50789_A0A	Up	1.34972e-05
Unigene41012_A0A	Up	2.2872e-11
Unigene44797_A0A	Up	5.40988e-06
Unigene38563_A0A	Up	1.34972e-05
Unigene24909_A0A	Up	5.40988e-06
Unigene45964_A0A	Up	5.7719e-07
Unigene20994_A0A	Up	2.3801e-06
Unigene11454_A0A	Up	3.68118e-05
Unigene48682_A0A	Up	7.40606e-11
Unigene7796_A0A	Up	0
Unigene48609_A0A	Up	1.43963e-09
Unigene45490_A0A	Up	4.71484e-09
Unigene45775_A0A	Up	5.06442e-08
Unigene9180_A0A	Up	1.28055e-11
Unigene45992_A0A	Up	1.71093e-07
Unigene20129_A0A	Up	9.4813e-14
Unigene4563_A0A	Up	2.98684e-06
Unigene40940_A0A	Up	7.36406e-06
Unigene13415_A0A	Up	8.55714e-09
Unigene31467_A0A	Up	4.11122e-11
Unigene11050_A0A	Up	1.55152e-08
Unigene40611_A0A	Up	1.98218e-05
Unigene28773_A0A	Up	1.98218e-05
Unigene6691_A0A	Up	9.56046e-08
Unigene41896_A0A	Up	5.74036e-05
CL514.Contig1_A0A	Up	5.74036e-05
Unigene42378_A0A	Up	5.74036e-05
Unigene25114_A0A	Up	5.74036e-05
Unigene3326_A0A	Up	3.73034e-14
Unigene50347_A0A	Up	1.80931e-07
Unigene54733_A0A	Up	7.36074e-07
Unigene49507_A0A	Up	7.36074e-07
Unigene5265_A0A	Up	7.23954e-12
Unigene26389_A0A	Up	1.56801e-08
Unigene29458_A0A	Up	7.96698e-10
Unigene5075_A0A	Up	4.00958e-06
Unigene50539_A0A	Up	0
Unigene40780_A0A	Up	1.00814e-07
Unigene10325_A0A	Up	4.76922e-09
Unigene20362_A0A	Up	0
Unigene13798_A0A	Up	0
Unigene46424_A0A	Up	1.06581e-05
Unigene19830_A0A	Up	1.06581e-05
Unigene25701_A0A	Up	8.6972e-09
Unigene36870_A0A	Up	1.06581e-05
Unigene6703_A0A	Up	1.06581e-05
Unigene45598_A0A	Up	1.06581e-05
Unigene53438_A0A	Up	0
Unigene36210_A0A	Up	4.07552e-07
Unigene25232_A0A	Up	1.44986e-09
Unigene16892_A0A	Up	5.60254e-08
Unigene40659_A0A	Up	0
Unigene40451_A0A	Up	4.40684e-10
Unigene20910_A0A	Up	2.17974e-06
Unigene52149_A0A	Up	8.84396e-09
Unigene19415_A0A	Up	1.79856e-13
Unigene49193_A0A	Up	5.72562e-06
Unigene55644_A0A	Up	3.10638e-08
Unigene18703_A0A	Up	8.79296e-14
Unigene20201_A0A	Up	1.18353e-06
Unigene2620_A0A	Up	7.4361e-11
Unigene48470_A0A	Up	0
Unigene49417_A0A	Up	2.71278e-07
Unigene43239_A0A	Up	4.8352e-05
Unigene24935_A0A	Up	0
Unigene19428_A0A	Up	0
Unigene49704_A0A	Up	6.42002e-07
Unigene28760_A0A	Up	6.06182e-14
Unigene32516_A0A	Up	1.48333e-07
Unigene1015_A0A	Up	1.48333e-07
Unigene49843_A0A	Up	7.66054e-14
Unigene13011_A0A	Up	2.53978e-05
Unigene11784_A0A	Up	2.53978e-05
Unigene49292_A0A	Up	2.53978e-05
Unigene30225_A0A	Up	3.4798e-07
Unigene36048_A0A	Up	2.30148e-11
Unigene30998_A0A	Up	2.53978e-05
Unigene21075_A0A	Up	2.20734e-11
Unigene8255_A0A	Up	1.88494e-07
Unigene9953_A0A	Up	8.62644e-13
Unigene8448_A0A	Up	3.75478e-13
Unigene49787_A0A	Up	0
Unigene28095_A0A	Up	8.7437e-10
Unigene9214_A0A	Up	2.42296e-06
Unigene9725_A0A	Up	2.3923e-12
Unigene45813_A0A	Up	8.37108e-14
Unigene49813_A0A	Up	6.66134e-16
Unigene14343_A0A	Up	4.06836e-05
Unigene27796_A0A	Up	4.06836e-05
Unigene28379_A0A	Up	3.38374e-09
Unigene4762_A0A	Up	4.06836e-05
Unigene56108_A0A	Up	7.02462e-06
Unigene9264_A0A	Up	7.7859e-11
Unigene55318_A0A	Up	2.54818e-07
Unigene51038_A0A	Up	4.06342e-14
Unigene45665_A0A	Up	2.41184e-12
Unigene19252_A0A	Up	1.337e-11
Unigene54474_A0A	Up	1.40776e-13
Unigene41177_A0A	Up	0
Unigene45156_A0A	Up	2.11836e-09
Unigene51482_A0A	Up	8.43582e-11
Unigene25421_A0A	Up	4.28236e-12
Unigene39846_A0A	Up	1.10819e-05
Unigene27297_A0A	Up	1.10819e-05
Unigene8194_A0A	Up	1.10819e-05
Unigene49881_A0A	Up	2.08722e-14
Unigene51261_A0A	Up	1.02826e-06
Unigene8195_A0A	Up	0
Unigene45036_A0A	Up	0
Unigene54086_A0A	Up	4.38338e-12
Unigene40619_A0A	Up	3.61932e-14
Unigene40301_A0A	Up	0
Unigene48947_A0A	Up	6.08816e-09
Unigene24799_A0A	Up	3.41478e-05
Unigene50073_A0A	Up	3.03448e-06
Unigene11017_A0A	Up	2.86714e-07
Unigene8198_A0A	Up	2.92324e-08
Unigene35858_A0A	Up	5.56946e-11
Unigene47955_A0A	Up	0
Unigene8026_A0A	Up	1.59064e-06
Unigene6740_A0A	Up	3.05636e-11
CL542.Contig1_A0A	Up	1.55796e-08
Unigene52820_A0A	Up	1.34337e-13
Unigene45267_A0A	Up	8.34666e-07
Unigene39904_A0A	Up	6.49086e-11
Unigene45820_A0A	Up	2.70672e-13
Unigene2673_A0A	Up	9.22258e-06
Unigene20862_A0A	Up	1.93179e-14
Unigene8514_A0A	Up	4.8044e-06
Unigene25892_A0A	Up	4.8044e-06
Unigene40265_A0A	Up	1.02673e-12
Unigene45643_A0A	Up	2.30476e-07
Unigene19756_A0A	Up	5.9286e-14
CL262.Contig1_A0A	Up	6.31718e-09
Unigene49352_A0A	Up	0
Unigene8093_A0A	Up	1.17684e-14
Unigene33226_A0A	Up	1.93754e-10
Unigene48019_A0A	Up	1.28935e-11
Unigene20946_A0A	Up	5.59704e-11
Unigene53996_A0A	Up	1.47969e-05
Unigene7903_A0A	Up	1.47969e-05
Unigene28266_A0A	Up	1.47969e-05
Unigene14597_A0A	Up	1.08358e-13
Unigene13969_A0A	Up	1.27676e-13
Unigene44667_A0A	Up	1.64313e-13
Unigene13994_A0A	Up	9.36662e-09
Unigene7827_A0A	Up	9.36662e-09
Unigene21033_A0A	Up	3.20854e-13
Unigene35570_A0A	Up	7.67786e-06
Unigene27042_A0A	Up	7.67786e-06
CL1645.Contig1_A0A	Up	7.67786e-06
Unigene30229_A0A	Up	4.947e-09
Unigene46351_A0A	Up	3.99046e-06
Unigene3658_A0A	Up	5.17086e-08
Unigene29090_A0A	Up	2.07704e-06
Unigene52719_A0A	Up	2.07704e-06
Unigene4052_A0A	Up	2.07704e-06
Unigene41638_A0A	Up	2.71666e-08
Unigene39496_A0A	Up	0
Unigene56605_A0A	Up	4.5075e-14
Unigene18934_A0A	Up	2.05956e-10
Unigene51316_A0A	Up	3.56958e-12
Unigene2072_A0A	Up	5.649e-07
Unigene53729_A0A	Up	4.61362e-05
Unigene43910_A0A	Up	4.61362e-05
Unigene1828_A0A	Up	4.61362e-05
Unigene50873_A0A	Up	4.61362e-05
Unigene16739_A0A	Up	4.61362e-05
Unigene48895_A0A	Up	4.61362e-05
Unigene53141_A0A	Up	4.61362e-05
Unigene39795_A0A	Up	5.82892e-11
Unigene40830_A0A	Up	3.1143e-11
Unigene49048_A0A	Up	2.38158e-05
Unigene18944_A0A	Up	2.38158e-05
CL1085.Contig1_A0A	Up	1.54322e-07
Unigene27417_A0A	Up	1.10016e-09
Unigene19371_A0A	Up	1.10016e-09
Unigene20297_A0A	Up	8.07766e-08
Unigene18989_A0A	Up	1.23197e-05
Unigene49646_A0A	Up	3.0694e-10
Unigene56764_A0A	Up	2.08722e-14
Unigene49426_A0A	Up	0
Unigene50484_A0A	Up	3.31436e-06
Unigene33531_A0A	Up	3.31436e-06
Unigene12014_A0A	Up	3.31436e-06
Unigene5810_A0A	Up	6.11448e-09
Unigene54193_A0A	Up	0
Unigene16992_A0A	Up	5.9286e-14
Unigene9935_A0A	Up	8.96978e-07
Unigene24755_A0A	Up	8.96978e-07
Unigene44535_A0A	Up	4.67506e-07
Unigene49826_A0A	Up	2.9976e-14
Unigene20351_A0A	Up	0
Unigene14293_A0A	Up	1.98508e-13
Unigene20166_A0A	Up	1.11022e-13
Unigene19399_A0A	Up	0
Unigene28935_A0A	Up	9.56606e-09
Unigene9020_A0A	Up	3.83274e-05
Unigene42680_A0A	Up	9.47908e-13
Unigene13074_A0A	Up	1.97795e-05
Unigene25342_A0A	Up	1.97795e-05
Unigene12320_A0A	Up	0
Unigene8200_A0A	Up	9.52572e-14
CL313.Contig1_A0A	Up	1.06274e-10
Unigene35506_A0A	Up	5.2989e-06
Unigene40421_A0A	Up	4.15224e-14
Unigene19635_A0A	Up	1.42876e-06
Unigene19899_A0A	Up	1.45217e-11
Unigene3493_A0A	Up	3.87256e-07
CL400.Contig1_A0A	Up	1.05418e-07
Unigene47259_A0A	Up	1.50736e-08
Unigene1640_A0A	Up	2.1703e-09
Unigene19355_A0A	Up	0
Unigene46309_A0A	Up	8.7217e-11
Unigene40291_A0A	Up	4.6009e-11
Unigene48584_A0A	Up	9.4124e-10
Unigene36062_A0A	Up	6.15592e-07
Unigene33266_A0A	Up	3.42126e-09
Unigene9187_A0A	Up	7.21644e-14
Unigene53663_A0A	Up	4.38714e-06
Unigene25886_A0A	Up	0
Unigene49814_A0A	Up	1.6368e-05
Unigene8439_A0A	Up	4.55878e-08
Unigene12026_A0A	Up	3.17038e-05
Unigene30916_A0A	Up	2.3834e-08
Unigene44250_A0A	Up	8.46676e-06
Unigene56222_A0A	Up	3.17038e-05
Unigene19389_A0A	Up	0
Unigene13976_A0A	Up	1.22125e-13
CL1670.Contig1_A0A	Up	9.05942e-14
Unigene52952_A0A	Up	1.97244e-08
Unigene14477_A0A	Up	7.22052e-08
Unigene31496_A0A	Up	2.65208e-07
CL18.Contig2_A0A	Up	1.88103e-06
Unigene50210_A0A	Up	3.62286e-06
Unigene5450_A0A	Up	1.34986e-05
Unigene44996_A0A	Up	6.10622e-14
Unigene48541_A0A	Up	2.61234e-05
Unigene20954_A0A	Up	2.34312e-09
Unigene40213_A0A	Up	2.34312e-09
Unigene51164_A0A	Up	2.34312e-09
CL54.Contig1_A0A	Up	2.61234e-05
Unigene19644_A0A	Up	3.57492e-14
Unigene41105_A0A	Up	5.06582e-05
Unigene18556_A0A	Up	5.06582e-05
Unigene18462_A0A	Up	1.63118e-08
Unigene11714_A0A	Up	0
Unigene18073_A0A	Up	3.1188e-08
Unigene24973_A0A	Up	1.14269e-07
Unigene2685_A0A	Up	3.57492e-14
Unigene20035_A0A	Up	2.80124e-10
Unigene14755_A0A	Up	3.69612e-09
Unigene10490_A0A	Up	0
Unigene19178_A0A	Up	6.22168e-13
CL232.Contig1_A0A	Up	5.75018e-06
Unigene52854_A0A	Up	5.75018e-06
Unigene3850_A0A	Up	4.92452e-08
Unigene48409_A0A	Up	4.92452e-08
Unigene20215_A0A	Up	0
Unigene43056_A0A	Up	1.1097e-05
Unigene11177_A0A	Up	1.1097e-05
Unigene5735_A0A	Up	1.1097e-05
Unigene49719_A0A	Up	0
Unigene19193_A0A	Up	2.14506e-05
Unigene20107_A0A	Up	2.14506e-05
CL2074.Contig1_A0A	Up	2.14506e-05
Unigene4260_A0A	Up	1.60053e-09
Unigene19968_A0A	Up	0
Unigene29587_A0A	Up	1.06581e-14
Unigene6578_A0A	Up	6.63898e-07
Unigene43135_A0A	Up	3.46966e-12
Unigene49664_A0A	Up	7.37188e-13
Unigene39146_A0A	Up	1.32037e-09
Unigene49454_A0A	Up	1.62093e-13
Unigene45452_A0A	Up	1.4968e-12
Unigene53567_A0A	Up	4.71914e-06
Unigene9489_A0A	Up	2.53574e-13
Unigene40124_A0A	Up	0
Unigene20461_A0A	Up	5.49782e-13
Unigene45453_A0A	Up	5.45274e-07
Unigene53635_A0A	Up	1.04621e-06
Unigene45493_A0A	Up	3.1597e-13
Unigene28457_A0A	Up	3.39504e-05
Unigene17572_A0A	Up	2.33374e-07
Unigene19027_A0A	Up	3.6069e-12
Unigene4929_A0A	Up	7.43656e-06
Unigene7728_A0A	Up	3.24374e-09
Unigene32889_A0A	Up	3.86616e-10
Unigene14152_A0A	Up	8.56616e-07
Unigene28257_A0A	Up	8.56616e-07
CL1528.Contig1_A0A	Up	0
Unigene47775_A0A	Up	1.43336e-05
Unigene3211_A0A	Up	1.43336e-05
Unigene26288_A0A	Up	9.99646e-08
CL218.Contig1_A0A	Up	0
Unigene20482_A0A	Up	0
Unigene21161_A0A	Up	0
Unigene26354_A0A	Up	5.9286e-14
Unigene10474_A0A	Up	2.76674e-05
Unigene8273_A0A	Up	0
CL1298.Contig1_A0A	Up	5.06636e-09
Unigene20292_A0A	Up	4.65184e-13
Unigene26217_A0A	Up	7.23064e-11
Unigene12181_A0A	Up	6.0653e-06
Unigene10447_A0A	Up	6.9999e-07
Unigene52360_A0A	Up	1.14653e-09
Unigene7871_A0A	Up	6.9999e-07
Unigene55733_A0A	Up	8.18014e-08
Unigene30406_A0A	Up	1.34118e-06
Unigene8657_A0A	Up	0
Unigene29509_A0A	Up	3.5044e-08
CL1610.Contig1_A0A	Up	2.98574e-07
Unigene26825_A0A	Up	1.27511e-07
Unigene45245_A0A	Up	0
Unigene25962_A0A	Up	0
Unigene28068_A0A	Up	4.33964e-05
Unigene56814_A0A	Up	3.97256e-11
Unigene36658_A0A	Up	2.43416e-07
Unigene50327_A0A	Up	1.45775e-09
Unigene6405_A0A	Up	3.30598e-10
Unigene24987_A0A	Up	5.9286e-14
Unigene30571_A0A	Up	4.64928e-07
CL1306.Contig1_A0A	Up	2.33336e-08
Unigene36398_A0A	Up	0
Unigene24789_A0A	Up	1.82416e-05
Unigene51062_A0A	Up	4.00982e-06
Unigene16699_A0A	Up	8.88542e-07
Unigene9606_A0A	Up	1.98142e-07
Unigene7731_A0A	Up	1.9984e-13
Unigene32498_A0A	Up	3.51278e-05
Unigene46388_A0A	Up	3.51278e-05
Unigene39837_A0A	Up	7.69138e-06
Unigene41051_A0A	Up	9.70068e-10
CL228.Contig1_A0A	Up	0
Unigene26119_A0A	Up	8.1386e-09
Unigene25595_A0A	Up	3.61318e-08
Unigene20313_A0A	Up	6.26166e-14
Unigene8470_A0A	Up	0
Unigene39276_A0A	Up	7.21492e-07
Unigene45632_A0A	Up	1.40776e-13
Unigene5525_A0A	Up	3.2516e-06
Unigene29516_A0A	Up	3.48898e-09
Unigene53503_A0A	Up	1.54563e-08
Unigene27760_A0A	Up	3.06898e-07
Unigene20084_A0A	Up	2.93604e-08
Unigene640_A0A	Up	6.22682e-06
Unigene45269_A0A	Up	2.83796e-05
Unigene48618_A0A	Up	9.4147e-14
Unigene20271_A0A	Up	2.6327e-06
Unigene48608_A0A	Up	0
Unigene25280_A0A	Up	0
Unigene50304_A0A	Up	1.19336e-05
Unigene49437_A0A	Up	0
Unigene17537_A0A	Up	2.22622e-12
Unigene37034_A0A	Up	4.52332e-08
CL216.Contig1_A0A	Up	2.28894e-05
Unigene35407_A0A	Up	2.12864e-06
Unigene25604_A0A	Up	0
Unigene7503_A0A	Up	0
Unigene2623_A0A	Up	8.26482e-09
Unigene40180_A0A	Up	9.62942e-06
Unigene46020_A0A	Up	3.83916e-13
CL1487.Contig1_A0A	Up	4.06322e-06
Unigene40303_A0A	Up	4.06322e-06
Unigene50488_A0A	Up	4.06322e-06
Unigene1898_A0A	Up	4.39432e-05
Unigene17964_A0A	Up	1.71895e-06
Unigene9305_A0A	Up	0
Unigene14443_A0A	Up	5.13344e-12
Unigene55882_A0A	Up	2.9651e-08
Unigene19987_A0A	Up	0
Unigene37506_A0A	Up	3.09638e-07
Unigene7156_A0A	Up	5.41986e-09
Unigene40205_A0A	Up	1.31775e-07
Unigene25805_A0A	Up	7.60502e-13
Unigene47904_A0A	Up	2.87104e-13
Unigene18859_A0A	Up	0
Unigene2678_A0A	Up	5.85976e-13
Unigene25997_A0A	Up	3.53154e-05
Unigene20207_A0A	Up	1.48273e-05
Unigene45746_A0A	Up	1.48273e-05
Unigene55699_A0A	Up	1.48273e-05
Unigene18905_A0A	Up	0
Unigene8783_A0A	Up	1.93687e-08
CL1481.Contig1_A0A	Up	3.5432e-09
Unigene18772_A0A	Up	4.74142e-07
Unigene210_A0A	Up	2.01586e-07
Unigene44961_A0A	Up	3.66134e-08
Unigene3847_A0A	Up	2.83472e-05
Unigene15031_A0A	Up	2.83472e-05
Unigene26129_A0A	Up	0
Unigene2318_A0A	Up	7.75114e-12
Unigene6664_A0A	Up	2.95278e-08
Unigene13904_A0A	Up	2.4003e-13
Unigene9638_A0A	Up	9.00612e-13
Unigene48471_A0A	Up	0
CL18.Contig1_A0A	Up	4.03434e-06
Unigene24705_A0A	Up	1.30813e-07
Unigene49116_A0A	Up	5.57552e-08
Unigene3894_A0A	Up	9.56158e-06
Unigene56332_A0A	Up	3.0739e-07
Unigene54277_A0A	Up	2.27298e-05
Unigene8690_A0A	Up	2.13674e-12
Unigene26301_A0A	Up	2.27298e-05
Unigene55640_A0A	Up	6.44242e-10
Unigene18564_A0A	Up	0
Unigene46180_A0A	Up	4.48876e-08
CL807.Contig1_A0A	Up	5.81622e-07
Unigene13829_A0A	Up	1.37089e-06
Unigene40198_A0A	Up	3.23818e-06
Unigene19064_A0A	Up	4.33858e-05
Unigene46232_A0A	Up	6.18728e-12
Unigene26208_A0A	Up	0
CL1813.Contig1_A0A	Up	1.98713e-07
Unigene27687_A0A	Up	4.67196e-07
Unigene40688_A0A	Up	1.64313e-13
Unigene50375_A0A	Up	1.15488e-11
Unigene10798_A0A	Up	8.85958e-14
Unigene30633_A0A	Up	6.14432e-06
Unigene9458_A0A	Up	2.9043e-08
Unigene10687_A0A	Up	6.80404e-08
Unigene53343_A0A	Up	6.80404e-08
Unigene16865_A0A	Up	1.45753e-05
Unigene54031_A0A	Up	9.31944e-12
Unigene50483_A0A	Up	9.4147e-14
Unigene1976_A0A	Up	5.0127e-11
Unigene39881_A0A	Up	3.46842e-05
Unigene52097_A0A	Up	4.9202e-06
Unigene21133_A0A	Up	4.9202e-06
Unigene2378_A0A	Up	0
Unigene18755_A0A	Up	0
Unigene2329_A0A	Up	7.07712e-07
Unigene45436_A0A	Up	2.7708e-05
Unigene48180_A0A	Up	1.02833e-07
Unigene6386_A0A	Up	0
Unigene24718_A0A	Up	9.51788e-10
Unigene2573_A0A	Up	3.93756e-06
Unigene39482_A0A	Up	3.86092e-12
Unigene41149_A0A	Up	9.31996e-06
Unigene43028_A0A	Up	2.21212e-05
Unigene9199_A0A	Up	0
Unigene8921_A0A	Up	4.54192e-07
Unigene28227_A0A	Up	5.26764e-05
Unigene2472_A0A	Up	5.26764e-05
Unigene2288_A0A	Up	6.4837e-14
Unigene9890_A0A	Up	2.5179e-06
Unigene50740_A0A	Up	1.24095e-07
Unigene4840_A0A	Up	8.546e-07
Unigene25881_A0A	Up	0
Unigene8937_A0A	Up	0
Unigene25368_A0A	Up	1.40782e-05
Unigene48463_A0A	Up	1.48104e-13
Unigene18683_A0A	Up	1.89382e-11
Unigene7776_A0A	Up	0
Unigene11370_A0A	Up	4.74682e-06
Unigene53636_A0A	Up	4.74682e-06
Unigene5278_A0A	Up	2.32776e-07
Unigene49086_A0A	Up	1.6073e-06
Unigene47952_A0A	Up	7.06362e-11
Unigene22264_A0A	Up	5.4617e-07
Unigene49539_A0A	Up	0
Unigene48229_A0A	Up	0
Unigene20661_A0A	Up	0
Unigene3230_A0A	Up	5.6587e-11
Unigene19083_A0A	Up	0
Unigene44723_A0A	Up	2.17854e-08
Unigene25877_A0A	Up	0
Unigene8963_A0A	Up	0
Unigene9058_A0A	Up	3.324e-13
CL1593.Contig1_A0A	Up	2.66078e-05
Unigene16527_A0A	Up	2.66078e-05
Unigene19969_A0A	Up	7.38076e-13
Unigene3036_A0A	Up	1.74316e-08
Unigene25281_A0A	Up	3.02142e-06
CL1375.Contig1_A0A	Up	0
Unigene53760_A0A	Up	5.17364e-14
Unigene25023_A0A	Up	3.48604e-07
Unigene5189_A0A	Up	2.11752e-05
Unigene40241_A0A	Up	2.40944e-06
Unigene40082_A0A	Up	2.32696e-11
Unigene48837_A0A	Up	7.5051e-14
Unigene53841_A0A	Up	2.12586e-12
CL1691.Contig1_A0A	Up	3.06466e-09
Unigene20996_A0A	Up	0
Unigene14469_A0A	Up	5.67642e-06
Unigene40847_A0A	Up	3.06466e-09
Unigene3264_A0A	Up	2.22266e-07
Unigene48876_A0A	Up	5.0268e-05
Unigene6816_A0A	Up	1.05495e-09
Unigene8384_A0A	Up	0
Unigene48841_A0A	Up	0
CL1404.Contig1_A0A	Up	5.20422e-07
Unigene20049_A0A	Up	1.53109e-06
Unigene39918_A0A	Up	1.34008e-05
Unigene53866_A0A	Up	1.34008e-05
Unigene20167_A0A	Up	1.43174e-12
Unigene48550_A0A	Up	3.99292e-05
Unigene45587_A0A	Up	3.99292e-05
Unigene42624_A0A	Up	4.15048e-07
Unigene26032_A0A	Up	1.99774e-12
Unigene3717_A0A	Up	1.22013e-06
Unigene45055_A0A	Up	1.9984e-13
Unigene10387_A0A	Up	3.1711e-05
Unigene17420_A0A	Up	9.72138e-07
Unigene24752_A0A	Up	2.86474e-06
Unigene45963_A0A	Up	0
Unigene46202_A0A	Up	0
Unigene49668_A0A	Up	9.01302e-08
Unigene8072_A0A	Up	2.63848e-07
Unigene19366_A0A	Up	5.68434e-14
Unigene47932_A0A	Up	2.51808e-05
Unigene40646_A0A	Up	2.51808e-05
Unigene39704_A0A	Up	7.1893e-08
Unigene42996_A0A	Up	6.73702e-06
Unigene6268_A0A	Up	6.73702e-06
Unigene17716_A0A	Up	6.16838e-07
Unigene25255_A0A	Up	3.3018e-13
Unigene20507_A0A	Up	1.94733e-13
Unigene8612_A0A	Up	1.99928e-05
Unigene45420_A0A	Up	5.63994e-14
Unigene11023_A0A	Up	4.07832e-10
Unigene25667_A0A	Up	4.30118e-09
Unigene19326_A0A	Up	2.06324e-12
Unigene2140_A0A	Up	8.9857e-11
Unigene26399_A0A	Up	1.58724e-05
Unigene8071_A0A	Up	8.70414e-14
Unigene13760_A0A	Up	4.72764e-05
Unigene48127_A0A	Up	8.48104e-08
Unigene51463_A0A	Up	0
Unigene29580_A0A	Up	2.31716e-08
Unigene40987_A0A	Up	3.38326e-06
Unigene24589_A0A	Up	4.57758e-11
Unigene8371_A0A	Up	2.6888e-06
Unigene11878_A0A	Up	7.26906e-07
Unigene20454_A0A	Up	0
CL11.Contig3_A0A	Up	1.11017e-09
Unigene51360_A0A	Up	1.70108e-12
Unigene14752_A0A	Up	2.97008e-05
Unigene40177_A0A	Up	2.4003e-13
Unigene56806_A0A	Up	6.302e-06
Unigene39865_A0A	Up	4.4409e-14
CL1318.Contig1_A0A	Up	1.5743e-13
Unigene1667_A0A	Up	1.34928e-06
Unigene20873_A0A	Up	1.86599e-05
Unigene20833_A0A	Up	1.86599e-05
Unigene13420_A0A	Up	3.03312e-13
Unigene28635_A0A	Up	2.31362e-07
Unigene39734_A0A	Up	6.19504e-14
Unigene49321_A0A	Up	1.66755e-13
Unigene50998_A0A	Up	3.99432e-11
Unigene40589_A0A	Up	2.47002e-12
Unigene12647_A0A	Up	6.76938e-07
Unigene30653_A0A	Up	1.17247e-05
Unigene40326_A0A	Up	2.50158e-06
CL1259.Contig1_A0A	Up	9.2006e-11
Unigene54128_A0A	Up	2.0132e-08
Unigene53703_A0A	Up	3.47682e-05
Unigene20392_A0A	Up	7.36852e-06
Unigene55404_A0A	Up	3.39606e-07
Unigene52681_A0A	Up	5.852e-08
Unigene53580_A0A	Up	5.84192e-06
Unigene19794_A0A	Up	1.19371e-12
Unigene9149_A0A	Up	1.88101e-11
Unigene48001_A0A	Up	4.63188e-06
Unigene20341_A0A	Up	2.17844e-05
Unigene1850_A0A	Up	2.17844e-05
Unigene31690_A0A	Up	7.88536e-07
Unigene56153_A0A	Up	1.35395e-07
Unigene19506_A0A	Up	0
Unigene56127_A0A	Up	8.91642e-10
Unigene49456_A0A	Up	5.17364e-14
Unigene14847_A0A	Up	1.48013e-08
Unigene45655_A0A	Up	1.74083e-13
Unigene9108_A0A	Up	7.88884e-11
Unigene44971_A0A	Up	0
Unigene55860_A0A	Up	5.11256e-05
Unigene50910_A0A	Up	8.56382e-06
Unigene8670_A0A	Up	2.70894e-13
CL48.Contig1_A0A	Up	0
Unigene47940_A0A	Up	3.1952e-05
Unigene24942_A0A	Up	3.1952e-05
Unigene30412_A0A	Up	9.10806e-11
Unigene52659_A0A	Up	4.25678e-06
Unigene38056_A0A	Up	4.25678e-06
Unigene7739_A0A	Up	4.67182e-13
Unigene19871_A0A	Up	5.77944e-11
Unigene47868_A0A	Up	1.64313e-13
Unigene39572_A0A	Up	4.5649e-07
Unigene30628_A0A	Up	2.67258e-06
Unigene56280_A0A	Up	4.95754e-08
Unigene45654_A0A	Up	2.11802e-06
Unigene20051_A0A	Up	4.59632e-14
Unigene5461_A0A	Up	2.28108e-07
Unigene49460_A0A	Up	1.25068e-05
Unigene9572_A0A	Up	1.64313e-13
Unigene48289_A0A	Up	8.9262e-14
Unigene40083_A0A	Up	8.36314e-07
Unigene49805_A0A	Up	4.84058e-14
Unigene49706_A0A	Up	1.51812e-12
Unigene10076_A0A	Up	4.66676e-05
Unigene45742_A0A	Up	6.08676e-11
Unigene46147_A0A	Up	4.17018e-07
Unigene49041_A0A	Up	3.6864e-05
Unigene25916_A0A	Up	7.03882e-14
Unigene2872_A0A	Up	2.30186e-05
Unigene19132_A0A	Up	1.21603e-11
Unigene55520_A0A	Up	1.43093e-08
Unigene53783_A0A	Up	1.13653e-08
Unigene13295_A0A	Up	1.03944e-07
Unigene44514_A0A	Up	8.9977e-06
Unigene11658_A0A	Up	7.11794e-06
Unigene7495_A0A	Up	9.05174e-10
Unigene26682_A0A	Up	3.52762e-06
Unigene45181_A0A	Up	5.63994e-14
Unigene49110_A0A	Up	3.52762e-06
Unigene56448_A0A	Up	1.30055e-08
Unigene1847_A0A	Up	5.71736e-10
Unigene48956_A0A	Up	2.70894e-13
Unigene13516_A0A	Up	0
Unigene14124_A0A	Up	0
Unigene14492_A0A	Up	4.54536e-10
Unigene19575_A0A	Up	4.6585e-13
Unigene6908_A0A	Up	4.2279e-05
Unigene18971_A0A	Up	5.93778e-08
Unigene9160_A0A	Up	1.44107e-13
Unigene9756_A0A	Up	0
Unigene26870_A0A	Up	2.0831e-05
Unigene43276_A0A	Up	2.0831e-05
Unigene8656_A0A	Up	1.35225e-13
Unigene20251_A0A	Up	2.6057e-12
Unigene20156_A0A	Up	1.30104e-05
Unigene25511_A0A	Up	1.48386e-08
CL561.Contig1_A0A	Up	0
Unigene48403_A0A	Up	0
Unigene14964_A0A	Up	3.71858e-12
Unigene51045_A0A	Up	2.9531e-09
Unigene19098_A0A	Up	2.9531e-09
Unigene53535_A0A	Up	3.18564e-06
Unigene46053_A0A	Up	1.25126e-06
Unigene14246_A0A	Up	2.1272e-08
Unigene45522_A0A	Up	1.02585e-13
Unigene50336_A0A	Up	2.35068e-10
Unigene46346_A0A	Up	0
Unigene25993_A0A	Up	6.70306e-09
Unigene19499_A0A	Up	9.45022e-13
Unigene8137_A0A	Up	3.8058e-05
Unigene17311_A0A	Up	3.8058e-05
Unigene3309_A0A	Up	3.00464e-05
Unigene7740_A0A	Up	5.68434e-14
Unigene39604_A0A	Up	2.37276e-05
Unigene13398_A0A	Up	2.37276e-05
Unigene46201_A0A	Up	4.15668e-13
Unigene44837_A0A	Up	8.42258e-10
Unigene35451_A0A	Up	9.25078e-06
Unigene8648_A0A	Up	0
Unigene8251_A0A	Up	5.78392e-06
Unigene19442_A0A	Up	3.6735e-12
Unigene9673_A0A	Up	1.61093e-12
Unigene39588_A0A	Up	3.61922e-06
Unigene45478_A0A	Up	2.86374e-06
Unigene50050_A0A	Up	0
Unigene26369_A0A	Up	1.7939e-06
Unigene53422_A0A	Up	1.42016e-06
CL420.Contig1_A0A	Up	7.23866e-14
Unigene14356_A0A	Up	3.50716e-07
Unigene45618_A0A	Up	3.44354e-08
CL2189.Contig1_A0A	Up	4.31664e-05
Unigene49079_A0A	Up	6.8235e-09
Unigene30343_A0A	Up	3.40698e-05
Unigene13243_A0A	Up	3.40698e-05
Unigene7924_A0A	Up	3.19078e-13
Unigene1867_A0A	Up	1.02585e-13
Unigene21105_A0A	Up	4.15668e-13
Unigene18932_A0A	Up	2.0206e-13
Unigene24993_A0A	Up	1.0477e-05
Unigene28787_A0A	Up	8.28182e-06
CL178.Contig1_A0A	Up	3.24028e-06
Unigene25691_A0A	Up	2.56392e-06
Unigene13403_A0A	Up	2.0291e-06
Unigene19464_A0A	Up	1.3672e-11
Unigene45966_A0A	Up	1.60612e-06
Unigene16705_A0A	Up	1.60612e-06
Unigene46320_A0A	Up	1.27153e-06
Unigene2721_A0A	Up	7.973e-07
Unigene49605_A0A	Up	3.1403e-07
Unigene17185_A0A	Up	7.69844e-09
Unigene50558_A0A	Up	3.07132e-11
Unigene8662_A0A	Up	2.39008e-12
Unigene18856_A0A	Up	0
Unigene49209_A0A	Up	1.23901e-13
Unigene24874_A0A	Up	7.5051e-14
Unigene26059_A0A	Up	0
Unigene8216_A0A	Up	1.93179e-14
Unigene8325_A0A	Up	3.19744e-14
Unigene20409_A0A	Up	3.78186e-12
Unigene20944_A0A	Up	5.83888e-06
Unigene8018_A0A	Up	1.52989e-13
Unigene9484_A0A	Up	1.18175e-05
Unigene16196_A0A	Up	3.653e-06
Unigene46331_A0A	Up	6.85376e-10
CL1603.Contig1_A0A	Up	1.2923e-13
Unigene19056_A0A	Up	1.18175e-05
Unigene2118_A0A	Up	2.17648e-12
Unigene46188_A0A	Up	3.84526e-05
Unigene46078_A0A	Up	2.39676e-05
Unigene40617_A0A	Up	4.3769e-08
Unigene19796_A0A	Up	0
Unigene49282_A0A	Up	1.805e-12
Unigene20037_A0A	Up	4.8459e-12
Unigene40549_A0A	Up	6.11444e-12
Unigene3050_A0A	Up	7.69606e-12
Unigene20607_A0A	Up	0
Unigene49520_A0A	Up	6.13158e-09
Unigene21781_A0A	Up	3.09338e-08
Unigene46126_A0A	Up	3.09338e-08
Unigene30074_A0A	Up	9.85586e-08
Unigene8535_A0A	Up	2.62678e-13
Unigene26300_A0A	Up	0
Unigene6294_A0A	Up	1.36517e-11
Unigene45766_A0A	Up	2.03362e-06
Unigene10907_A0A	Up	3.247e-06
Unigene44989_A0A	Up	3.247e-06
Unigene48763_A0A	Up	2.16954e-10
Unigene8628_A0A	Up	1.50768e-13
Unigene19609_A0A	Up	2.73006e-10
Unigene3315_A0A	Up	1.04943e-05
Unigene14966_A0A	Up	2.12698e-05
Unigene52846_A0A	Up	5.47542e-05
Unigene34892_A0A	Up	5.47542e-05
CL362.Contig1_A0A	Up	3.46612e-08
Unigene50380_A0A	Up	5.72876e-14
Unigene25152_A0A	Up	0
Unigene19202_A0A	Up	1.5743e-13
Unigene19008_A0A	Up	1.43885e-12
Unigene48951_A0A	Up	0
Unigene26806_A0A	Up	6.82916e-11
Unigene40415_A0A	Up	4.59528e-06
Unigene20711_A0A	Up	4.31432e-13
Unigene50777_A0A	Up	7.34452e-06
Unigene9269_A0A	Up	4.66294e-15
Unigene6861_A0A	Up	9.28794e-06
Unigene52114_A0A	Up	1.48631e-05
Unigene30385_A0A	Up	1.55631e-07
Unigene50589_A0A	Up	1.12133e-13
Unigene19479_A0A	Up	0
Unigene49943_A0A	Up	3.94086e-07
Unigene30068_A0A	Up	3.81696e-05
Unigene47991_A0A	Up	4.8351e-05
Unigene8829_A0A	Up	0
Unigene13872_A0A	Up	9.99882e-07
Unigene19776_A0A	Up	1.45883e-13
Unigene45546_A0A	Up	1.20121e-09
Unigene20450_A0A	Up	7.06102e-14
Unigene39892_A0A	Up	5.4478e-08
Unigene52543_A0A	Up	6.86682e-08
Unigene39479_A0A	Up	6.4829e-06
Unigene20868_A0A	Up	2.02772e-12
Unigene8326_A0A	Up	2.9976e-14
Unigene40381_A0A	Up	1.03631e-05
Unigene20495_A0A	Up	1.03631e-05
Unigene50387_A0A	Up	1.31063e-05
Unigene53250_A0A	Up	6.70558e-10
Unigene46243_A0A	Up	6.4837e-14
Unigene17666_A0A	Up	2.83066e-06
CL1613.Contig1_A0A	Up	5.38924e-05
Unigene49657_A0A	Up	5.75318e-13
Unigene19073_A0A	Up	9.5286e-12
Unigene46359_A0A	Up	5.90506e-09
Unigene21069_A0A	Up	4.03234e-13
Unigene16215_A0A	Up	1.45734e-05
Unigene48347_A0A	Up	0
Unigene41060_A0A	Up	1.45734e-05
Unigene44628_A0A	Up	1.86875e-08
Unigene45398_A0A	Up	2.33158e-05
Unigene10818_A0A	Up	2.33158e-05
Unigene8327_A0A	Up	2.47802e-13
Unigene3278_A0A	Up	4.60226e-10
Unigene9263_A0A	Up	4.54304e-13
Unigene27139_A0A	Up	5.9242e-08
Unigene49077_A0A	Up	1.43743e-11
CL445.Contig1_A0A	Up	0
Unigene9487_A0A	Up	0
Unigene47995_A0A	Up	1.96954e-13
Unigene48169_A0A	Up	1.01155e-11
Unigene19845_A0A	Up	2.37178e-07
Unigene39798_A0A	Up	1.73025e-06
Unigene47884_A0A	Up	1.7901e-10
Unigene48588_A0A	Up	3.35288e-14
Unigene49478_A0A	Up	2.04248e-05
Unigene19778_A0A	Up	1.43219e-13
Unigene19277_A0A	Up	1.98286e-12
Unigene45145_A0A	Up	7.55464e-07
Unigene49156_A0A	Up	2.2872e-08
Unigene20749_A0A	Up	2.99872e-12
Unigene54462_A0A	Up	4.13388e-05
Unigene11491_A0A	Up	5.2314e-05
Unigene18735_A0A	Up	6.65534e-12
Unigene46416_A0A	Up	0
Unigene9294_A0A	Up	2.1405e-13
Unigene21101_A0A	Up	0
Unigene54284_A0A	Up	1.41256e-05
Unigene45624_A0A	Up	1.41256e-05
Unigene46276_A0A	Up	1.73456e-10
Unigene36487_A0A	Up	3.8424e-06
Unigene17592_A0A	Up	0
Unigene19740_A0A	Up	7.23866e-14
Unigene48344_A0A	Up	0
Unigene25721_A0A	Up	1.62093e-13
Unigene16743_A0A	Up	2.8527e-05
Unigene45604_A0A	Up	6.33622e-08
Unigene8330_A0A	Up	0
Unigene2054_A0A	Up	4.87762e-09
Unigene45037_A0A	Up	4.58838e-07
Unigene16895_A0A	Up	1.66755e-13
Unigene2021_A0A	Up	2.77968e-08
Unigene50346_A0A	Up	4.56224e-05
Unigene40938_A0A	Up	5.78194e-07
Unigene25619_A0A	Up	1.67534e-10
Unigene44742_A0A	Up	4.66514e-11
Unigene13833_A0A	Up	5.77134e-05
Unigene20252_A0A	Up	1.22061e-08
Unigene19767_A0A	Up	9.79216e-14
Unigene7961_A0A	Up	4.59188e-13
Unigene21077_A0A	Up	5.34098e-06
Unigene25454_A0A	Up	0
Unigene17594_A0A	Up	2.48552e-05
Unigene48431_A0A	Up	0
Unigene39692_A0A	Up	1.83962e-06
Unigene48950_A0A	Up	3.84558e-08
Unigene39861_A0A	Up	3.47278e-13
Unigene8290_A0A	Up	3.98214e-12
CL198.Contig1_A0A	Up	1.75073e-07
CL1734.Contig1_A0A	Up	1.28066e-10
Unigene2402_A0A	Up	4.57606e-10
Unigene9094_A0A	Up	3.21964e-14
Unigene40277_A0A	Up	2.57128e-13
Unigene5215_A0A	Up	9.63918e-08
Unigene20882_A0A	Up	9.01502e-14
Unigene8597_A0A	Up	1.86962e-13
Unigene26124_A0A	Up	2.56684e-13
Unigene9354_A0A	Up	1.60272e-06
Unigene49236_A0A	Up	5.27356e-13
Unigene50189_A0A	Up	6.23412e-12
Unigene54123_A0A	Up	2.54588e-06
CL1327.Contig1_A0A	Up	2.73018e-05
Unigene13598_A0A	Up	9.33864e-06
Unigene8951_A0A	Up	1.43219e-13
Unigene8014_A0A	Up	5.46984e-12
Unigene44983_A0A	Up	2.45582e-13
Unigene8212_A0A	Up	3.83118e-07
Unigene25812_A0A	Up	1.39888e-13
Unigene49663_A0A	Up	2.36088e-11
Unigene56114_A0A	Up	1.39446e-06
Unigene49979_A0A	Up	6.901e-10
Unigene47810_A0A	Up	4.3574e-05
Unigene28834_A0A	Up	5.1004e-06
Unigene9089_A0A	Up	7.3142e-08
Unigene8968_A0A	Up	1.15681e-07
Unigene8043_A0A	Up	3.3321e-07
Unigene46069_A0A	Up	8.10952e-06
Unigene12212_A0A	Up	2.36908e-05
Unigene21044_A0A	Up	0
Unigene20456_A0A	Up	1.57874e-13
Unigene13869_A0A	Up	1.02272e-05
Unigene51201_A0A	Up	6.3618e-08
Unigene19255_A0A	Up	3.39756e-09
Unigene8013_A0A	Up	4.26672e-09
Unigene45890_A0A	Up	1.28993e-05
Unigene20060_A0A	Up	6.58362e-13
Unigene25284_A0A	Up	1.92154e-06
Unigene24748_A0A	Up	2.41994e-06
CL1580.Contig1_A0A	Up	0
Unigene25640_A0A	Up	8.86454e-06
Unigene2826_A0A	Up	2.58988e-05
Unigene1918_A0A	Up	2.71862e-11
Unigene8647_A0A	Up	1.62093e-13
Unigene18748_A0A	Up	2.7423e-10
Unigene19546_A0A	Up	3.56382e-13
Unigene46319_A0A	Up	2.56684e-13
Unigene44883_A0A	Up	9.5192e-08
CL1276.Contig1_A0A	Down	2.77904e-13
Unigene26242_A0A	Down	1.03592e-19
Unigene52545_A0A	Down	3.29934e-10
Unigene12912_A0A	Down	1.08132e-07
Unigene42683_A0A	Down	8.24028e-09
Unigene29390_A0A	Down	1.41894e-06
Unigene21985_A0A	Down	1.41894e-06
Unigene54301_A0A	Down	7.67164e-14
Unigene43253_A0A	Down	2.98502e-08
Unigene30971_A0A	Down	7.45524e-07
Unigene55670_A0A	Down	1.08132e-07
Unigene18396_A0A	Down	1.08132e-07
Unigene11327_A0A	Down	1.41894e-06
Unigene49314_A0A	Down	4.10128e-127
Unigene44719_A0A	Down	0
Unigene50703_A0A	Down	2.05328e-47
Unigene9634_A0A	Down	1.9134e-66
Unigene49087_A0A	Down	2.19022e-122
Unigene27677_A0A	Down	3.83426e-136
Unigene25590_A0A	Down	2.63614e-78
Unigene48208_A0A	Down	2.4507e-46
Unigene46628_A0A	Down	4.0774e-23
Unigene7640_A0A	Down	7.24712e-44
Unigene1112_A0A	Down	6.02974e-42
Unigene24154_A0A	Down	6.39078e-21
Unigene25412_A0A	Down	1.45534e-37
Unigene44873_A0A	Down	5.28294e-19
Unigene687_A0A	Down	4.20584e-35
Unigene45006_A0A	Down	3.05716e-49
Unigene30567_A0A	Down	4.32818e-17
Unigene13815_A0A	Down	7.84942e-29
Unigene48239_A0A	Down	3.69066e-42
Unigene45811_A0A	Down	5.08434e-53
Unigene29395_A0A	Down	1.50083e-13
Unigene15699_A0A	Down	1.50083e-13
Unigene36416_A0A	Down	9.25572e-69
Unigene10425_A0A	Down	1.41958e-10
Unigene5317_A0A	Down	1.41958e-10
Unigene1530_A0A	Down	1.11614e-53
Unigene21492_A0A	Down	9.10628e-10
Unigene22526_A0A	Down	1.71841e-26
Unigene26694_A0A	Down	7.19754e-34
Unigene46342_A0A	Down	1.1367e-96
Unigene50007_A0A	Down	7.00038e-16
Unigene31344_A0A	Down	7.23678e-30
Unigene30590_A0A	Down	3.68114e-08
Unigene17491_A0A	Down	6.80084e-08
Unigene19734_A0A	Down	0
Unigene31539_A0A	Down	1.25529e-07
Unigene36819_A0A	Down	2.31476e-07
Unigene32354_A0A	Down	1.42017e-101
Unigene18742_A0A	Down	4.59964e-166
CL263.Contig1_A0A	Down	4.84838e-24
Unigene33052_A0A	Down	6.20662e-17
Unigene19938_A0A	Down	0
Unigene11222_A0A	Down	8.88104e-06
Unigene43_A0A	Down	8.88104e-06
Unigene7271_A0A	Down	8.88104e-06
Unigene45757_A0A	Down	7.66116e-15
Unigene12888_A0A	Down	1.62299e-05
Unigene11725_A0A	Down	9.5663e-28
Unigene47317_A0A	Down	2.96088e-05
Unigene5982_A0A	Down	8.2034e-34
Unigene45663_A0A	Down	2.70378e-09
Unigene42786_A0A	Down	1.28836e-29
Unigene44242_A0A	Down	5.3915e-05
Unigene55828_A0A	Down	4.9076e-09
Unigene36676_A0A	Down	8.89746e-09
Unigene55897_A0A	Down	2.96928e-12
Unigene41383_A0A	Down	6.20964e-29
Unigene33308_A0A	Down	2.19288e-18
Unigene19318_A0A	Down	1.00509e-23
Unigene31546_A0A	Down	4.11804e-17
Unigene22430_A0A	Down	1.70928e-07
Unigene36178_A0A	Down	1.12546e-76
Unigene14587_A0A	Down	1.14555e-13
Unigene20688_A0A	Down	0
Unigene7849_A0A	Down	6.58844e-13
Unigene21143_A0A	Down	5.5169e-07
Unigene53481_A0A	Down	6.58844e-13
Unigene12947_A0A	Down	5.5169e-07
Unigene53165_A0A	Down	5.5169e-07
Unigene29334_A0A	Down	1.59678e-18
Unigene24596_A0A	Down	1.31707e-130
Unigene40914_A0A	Down	9.88574e-07
Unigene28238_A0A	Down	6.69794e-12
Unigene37923_A0A	Down	3.3556e-09
Unigene39428_A0A	Down	2.29456e-107
Unigene55075_A0A	Down	1.89149e-08
CL1973.Contig1_A0A	Down	5.62166e-06
Unigene31932_A0A	Down	5.62166e-06
Unigene49649_A0A	Down	5.94238e-31
Unigene29883_A0A	Down	1.02087e-48
Unigene23018_A0A	Down	8.84172e-15
Unigene30398_A0A	Down	5.94374e-08
Unigene28594_A0A	Down	6.94618e-32
Unigene11538_A0A	Down	1.77122e-05
Unigene56795_A0A	Down	1.22217e-31
Unigene46510_A0A	Down	1.05089e-07
Unigene56526_A0A	Down	8.83524e-183
Unigene11140_A0A	Down	3.13198e-05
Unigene5574_A0A	Down	3.13198e-05
Unigene36730_A0A	Down	2.034e-09
Unigene1506_A0A	Down	2.034e-09
Unigene43871_A0A	Down	3.26662e-07
Unigene39705_A0A	Down	3.05248e-15
Unigene5798_A0A	Down	1.04709e-22
Unigene32754_A0A	Down	5.52268e-05
Unigene41182_A0A	Down	5.52268e-05
Unigene16937_A0A	Down	5.52268e-05
Unigene35186_A0A	Down	5.52268e-05
Unigene19718_A0A	Down	0
Unigene3350_A0A	Down	6.8933e-18
Unigene48587_A0A	Down	8.70556e-14
Unigene5151_A0A	Down	1.23388e-51
Unigene21805_A0A	Down	6.78932e-24
Unigene3866_A0A	Down	1.01622e-07
Unigene24443_A0A	Down	5.35758e-06
Unigene49601_A0A	Down	9.8269e-81
Unigene48924_A0A	Down	3.44038e-09
Unigene6155_A0A	Down	1.7633e-07
Unigene43756_A0A	Down	2.96938e-15
Unigene48889_A0A	Down	1.35544e-19
Unigene49144_A0A	Down	9.304e-06
Unigene38233_A0A	Down	9.304e-06
Unigene40873_A0A	Down	1.4451e-20
Unigene48505_A0A	Down	1.77517e-08
Unigene31171_A0A	Down	1.77517e-08
Unigene22418_A0A	Down	1.6111e-05
Unigene16675_A0A	Down	8.43364e-39
Unigene35972_A0A	Down	7.2719e-38
Unigene23062_A0A	Down	1.25609e-19
Unigene29848_A0A	Down	1.04667e-09
Unigene24864_A0A	Down	1.37162e-76
Unigene12600_A0A	Down	9.08804e-07
Unigene40073_A0A	Down	9.08804e-07
Unigene48630_A0A	Down	6.23454e-11
Unigene44134_A0A	Down	2.78128e-05
Unigene50557_A0A	Down	2.16306e-32
Unigene51008_A0A	Down	2.59618e-28
Unigene29725_A0A	Down	1.06853e-10
Unigene18727_A0A	Down	1.56219e-06
Unigene10094_A0A	Down	1.56219e-06
Unigene15258_A0A	Down	1.56219e-06
Unigene56874_A0A	Down	1.09462e-11
Unigene56468_A0A	Down	3.12362e-10
Unigene40795_A0A	Down	4.58314e-83
Unigene627_A0A	Down	8.1385e-24
Unigene54656_A0A	Down	3.7913e-22
Unigene28757_A0A	Down	1.19688e-14
Unigene7934_A0A	Down	6.74598e-23
Unigene40475_A0A	Down	1.00546e-103
Unigene52702_A0A	Down	2.60808e-08
Unigene12621_A0A	Down	4.4704e-07
Unigene26333_A0A	Down	4.12092e-122
CL1574.Contig1_A0A	Down	2.08858e-255
CL1681.Contig1_A0A	Down	7.8049e-06
Unigene44563_A0A	Down	7.8049e-06
Unigene35389_A0A	Down	3.67548e-16
Unigene38938_A0A	Down	1.58666e-11
Unigene31707_A0A	Down	2.64038e-10
Unigene46124_A0A	Down	7.24478e-151
Unigene19774_A0A	Down	1.04722e-15
Unigene9036_A0A	Down	0
Unigene4208_A0A	Down	1.32629e-05
Unigene47988_A0A	Down	1.1446e-42
CL319.Contig1_A0A	Down	5.11502e-118
Unigene20976_A0A	Down	5.56006e-72
Unigene2814_A0A	Down	6.56714e-117
Unigene8661_A0A	Down	1.09699e-197
Unigene17851_A0A	Down	1.18677e-23
Unigene9272_A0A	Down	2.15344e-10
Unigene19468_A0A	Down	4.47442e-92
Unigene54480_A0A	Down	2.36756e-37
Unigene10299_A0A	Down	2.90248e-31
Unigene48922_A0A	Down	4.63868e-40
Unigene44752_A0A	Down	0
Unigene21365_A0A	Down	3.56342e-08
Unigene35823_A0A	Down	3.79158e-05
Unigene30926_A0A	Down	5.2498e-55
Unigene9270_A0A	Down	2.97848e-123
Unigene10154_A0A	Down	1.686e-24
Unigene18824_A0A	Down	0
Unigene31065_A0A	Down	6.13226e-11
Unigene40280_A0A	Down	1.99938e-287
Unigene40833_A0A	Down	1.43437e-78
Unigene24646_A0A	Down	1.25601e-17
Unigene10439_A0A	Down	1.31341e-80
Unigene10354_A0A	Down	2.01774e-16
Unigene926_A0A	Down	1.00854e-09
Unigene20317_A0A	Down	0
Unigene53201_A0A	Down	9.99346e-09
Unigene50599_A0A	Down	9.99346e-09
Unigene21136_A0A	Down	2.13992e-151
Unigene56067_A0A	Down	4.1392e-69
Unigene2851_A0A	Down	1.13122e-20
Unigene25706_A0A	Down	1.70638e-10
Unigene15849_A0A	Down	1.0055e-06
Unigene18627_A0A	Down	1.0055e-06
Unigene9321_A0A	Down	1.79977e-19
Unigene54676_A0A	Down	1.66586e-08
Unigene47335_A0A	Down	2.83892e-10
Unigene18295_A0A	Down	8.95274e-15
Unigene44547_A0A	Down	4.92752e-12
Unigene45995_A0A	Down	2.7964e-09
Unigene53297_A0A	Down	5.66558e-27
Unigene9496_A0A	Down	8.17434e-12
Unigene17322_A0A	Down	2.77074e-08
Unigene48199_A0A	Down	1.43608e-13
Unigene20718_A0A	Down	3.17242e-43
Unigene48949_A0A	Down	4.32692e-87
Unigene40065_A0A	Down	1.71222e-05
Unigene31964_A0A	Down	1.71222e-05
Unigene31186_A0A	Down	2.30396e-12
Unigene9268_A0A	Down	2.30396e-12
Unigene21967_A0A	Down	7.09728e-31
Unigene46871_A0A	Down	2.78712e-06
Unigene18448_A0A	Down	2.78712e-06
Unigene5536_A0A	Down	1.14984e-14
Unigene31909_A0A	Down	3.38594e-16
Unigene46214_A0A	Down	1.727e-18
Unigene4624_A0A	Down	1.27134e-08
Unigene6133_A0A	Down	2.84524e-05
Unigene43217_A0A	Down	4.8974e-19
Unigene40121_A0A	Down	1.16222e-86
Unigene26693_A0A	Down	4.61902e-06
Unigene17455_A0A	Down	4.61902e-06
Unigene53778_A0A	Down	4.61902e-06
Unigene53233_A0A	Down	1.03395e-11
Unigene40539_A0A	Down	1.75969e-12
Unigene5193_A0A	Down	2.26874e-24
Unigene48200_A0A	Down	1.257e-07
Unigene15071_A0A	Down	2.39662e-20
Unigene20371_A0A	Down	2.9757e-235
Unigene45809_A0A	Down	1.11013e-150
Unigene53242_A0A	Down	1.97801e-103
Unigene42808_A0A	Down	3.54248e-18
Unigene34321_A0A	Down	2.36344e-14
Unigene7802_A0A	Down	7.63022e-06
Unigene54382_A0A	Down	6.95306e-16
Unigene31147_A0A	Down	7.63022e-06
Unigene18485_A0A	Down	4.7103e-05
Unigene5316_A0A	Down	4.7103e-05
Unigene7487_A0A	Down	3.82932e-30
Unigene9699_A0A	Down	3.80894e-125
Unigene9538_A0A	Down	1.63437e-150
Unigene24588_A0A	Down	1.32444e-12
Unigene43371_A0A	Down	7.77276e-12
Unigene26779_A0A	Down	4.57274e-11
Unigene28971_A0A	Down	2.81714e-19
Unigene27232_A0A	Down	1.63252e-18
Unigene42037_A0A	Down	6.32524e-14
Unigene49556_A0A	Down	8.97174e-28
Unigene52781_A0A	Down	2.05746e-06
Unigene42979_A0A	Down	1.27126e-11
Unigene8189_A0A	Down	1.84241e-109
Unigene49093_A0A	Down	3.01534e-36
Unigene41195_A0A	Down	1.25617e-05
Unigene50487_A0A	Down	1.39066e-74
Unigene49557_A0A	Down	2.9857e-130
Unigene44123_A0A	Down	2.89136e-21
Unigene19048_A0A	Down	9.6527e-20
Unigene9382_A0A	Down	2.7557e-223
Unigene33435_A0A	Down	5.48424e-25
Unigene53790_A0A	Down	1.51544e-07
Unigene45976_A0A	Down	1.41224e-39
Unigene18929_A0A	Down	0
Unigene26639_A0A	Down	1.82938e-40
Unigene11803_A0A	Down	5.51102e-06
Unigene23391_A0A	Down	5.51102e-06
Unigene24360_A0A	Down	1.13102e-08
Unigene37693_A0A	Down	5.5939e-14
Unigene27513_A0A	Down	7.17956e-22
Unigene44319_A0A	Down	9.04858e-14
Unigene39958_A0A	Down	3.25358e-22
Unigene15590_A0A	Down	4.00466e-11
Unigene13274_A0A	Down	5.27052e-28
Unigene33069_A0A	Down	5.83404e-17
Unigene19775_A0A	Down	9.94122e-110
Unigene16722_A0A	Down	4.04732e-45
Unigene22818_A0A	Down	4.18006e-66
Unigene56485_A0A	Down	7.97234e-49
Unigene15341_A0A	Down	8.04688e-33
Unigene17390_A0A	Down	2.35764e-13
Unigene33491_A0A	Down	2.35764e-13
Unigene20374_A0A	Down	2.33464e-98
Unigene50614_A0A	Down	5.48246e-05
Unigene32672_A0A	Down	5.48246e-05
Unigene19960_A0A	Down	6.2288e-30
Unigene24951_A0A	Down	1.40482e-287
Unigene15109_A0A	Down	7.21354e-20
Unigene4499_A0A	Down	1.45637e-05
Unigene11365_A0A	Down	3.54238e-12
Unigene11509_A0A	Down	4.8633e-56
Unigene3980_A0A	Down	2.81654e-16
Unigene50486_A0A	Down	2.70506e-10
Unigene3142_A0A	Down	2.70506e-10
Unigene51263_A0A	Down	7.84946e-17
Unigene20391_A0A	Down	2.0565e-11
Unigene7810_A0A	Down	9.90278e-86
Unigene31209_A0A	Down	2.35466e-05
Unigene6637_A0A	Down	1.19503e-10
Unigene12432_A0A	Down	7.2144e-16
Unigene35526_A0A	Down	7.2144e-16
Unigene42054_A0A	Down	1.69133e-06
Unigene32731_A0A	Down	4.57158e-07
Unigene50082_A0A	Down	1.77905e-72
Unigene45981_A0A	Down	9.08332e-24
Unigene8509_A0A	Down	1.11103e-09
Unigene26611_A0A	Down	6.3315e-17
Unigene52642_A0A	Down	8.41964e-11
Unigene26010_A0A	Down	5.06064e-25
Unigene44724_A0A	Down	1.24529e-17
Unigene28740_A0A	Down	2.35976e-08
Unigene42720_A0A	Down	7.4138e-15
Unigene24225_A0A	Down	8.64542e-08
Unigene32457_A0A	Down	1.9541e-58
Unigene1165_A0A	Down	1.24702e-12
Unigene9320_A0A	Down	7.0849e-17
Unigene51210_A0A	Down	7.07636e-26
Unigene18634_A0A	Down	4.34624e-06
Unigene13782_A0A	Down	9.11914e-16
Unigene41085_A0A	Down	5.33656e-20
CL210.Contig1_A0A	Down	1.62024e-05
Unigene23453_A0A	Down	1.62024e-05
Unigene6454_A0A	Down	1.97989e-12
Unigene1270_A0A	Down	1.97989e-12
Unigene43671_A0A	Down	3.82384e-31
Unigene11173_A0A	Down	1.38546e-17
Unigene25020_A0A	Down	1.02063e-22
Unigene31623_A0A	Down	3.39104e-10
Unigene25727_A0A	Down	3.44828e-196
Unigene9892_A0A	Down	5.06382e-07
Unigene87_A0A	Down	6.1223e-18
Unigene27466_A0A	Down	1.23138e-09
Unigene53365_A0A	Down	1.23138e-09
Unigene49451_A0A	Down	5.51284e-26
Unigene49585_A0A	Down	6.93244e-06
CL377.Contig1_A0A	Down	5.14622e-46
Unigene19921_A0A	Down	0
Unigene3080_A0A	Down	2.58598e-05
Unigene9723_A0A	Down	2.72476e-130
Unigene54895_A0A	Down	8.0461e-07
Unigene20987_A0A	Down	6.62748e-95
Unigene23272_A0A	Down	9.4591e-08
Unigene49362_A0A	Down	1.10563e-15
Unigene27952_A0A	Down	7.64334e-16
Unigene8346_A0A	Down	0
Unigene23505_A0A	Down	4.11118e-05
Unigene44691_A0A	Down	4.49094e-203
Unigene39654_A0A	Down	8.01828e-14
Unigene8832_A0A	Down	3.35628e-16
Unigene36251_A0A	Down	9.80052e-15
Unigene26597_A0A	Down	4.70522e-06
Unigene26360_A0A	Down	3.42158e-28
Unigene35850_A0A	Down	1.1937e-63
Unigene49450_A0A	Down	6.4524e-08
Unigene56558_A0A	Down	7.98052e-24
Unigene5230_A0A	Down	9.90136e-25
Unigene14745_A0A	Down	1.74503e-05
Unigene10077_A0A	Down	1.74503e-05
Unigene51579_A0A	Down	1.74503e-05
CL1606.Contig1_A0A	Down	0
Unigene11798_A0A	Down	1.86202e-42
Unigene20204_A0A	Down	4.93324e-85
Unigene48049_A0A	Down	1.56216e-56
Unigene4921_A0A	Down	2.9626e-19
Unigene9495_A0A	Down	2.6515e-58
Unigene8652_A0A	Down	1.05452e-18
Unigene43920_A0A	Down	1.20504e-08
Unigene39277_A0A	Down	1.05452e-18
Unigene46887_A0A	Down	1.01492e-07
Unigene47459_A0A	Down	6.9553e-17
Unigene26997_A0A	Down	9.12302e-12
Unigene17014_A0A	Down	9.12302e-12
Unigene38661_A0A	Down	5.21368e-09
Unigene15311_A0A	Down	7.2176e-15
Unigene6854_A0A	Down	8.3848e-53
Unigene20744_A0A	Down	1.69552e-16
Unigene17167_A0A	Down	2.7892e-57
Unigene8025_A0A	Down	1.17843e-10
Unigene51501_A0A	Down	1.35513e-06
Unigene19713_A0A	Down	8.93306e-109
Unigene3498_A0A	Down	1.43596e-13
Unigene29802_A0A	Down	4.09546e-31
Unigene20509_A0A	Down	2.95374e-08
Unigene52390_A0A	Down	1.52689e-09
Unigene12448_A0A	Down	2.2353e-13
Unigene17900_A0A	Down	2.2353e-13
Unigene40122_A0A	Down	2.29536e-19
Unigene35872_A0A	Down	6.7611e-22
Unigene41575_A0A	Down	4.08682e-29
Unigene20803_A0A	Down	3.46556e-105
Unigene10250_A0A	Down	3.56316e-19
Unigene1962_A0A	Down	4.3264e-05
Unigene42124_A0A	Down	6.54832e-12
Unigene38521_A0A	Down	4.60776e-08
Unigene21515_A0A	Down	1.89638e-16
Unigene19548_A0A	Down	5.5739e-63
Unigene47557_A0A	Down	7.77622e-06
Unigene36500_A0A	Down	7.77622e-06
Unigene44593_A0A	Down	7.77622e-06
Unigene45028_A0A	Down	1.9214e-12
Unigene17590_A0A	Down	6.02712e-21
Unigene9509_A0A	Down	1.63605e-197
Unigene8853_A0A	Down	1.41371e-06
Unigene33626_A0A	Down	2.9936e-10
Unigene6653_A0A	Down	3.86348e-35
Unigene36504_A0A	Down	3.06972e-16
Unigene42438_A0A	Down	1.34026e-16
Unigene14563_A0A	Down	1.49843e-43
Unigene10050_A0A	Down	5.62562e-13
Unigene172_A0A	Down	2.85904e-05
Unigene8248_A0A	Down	2.85904e-05
Unigene728_A0A	Down	1.21171e-05
Unigene22788_A0A	Down	8.81038e-15
Unigene17146_A0A	Down	2.65964e-77
Unigene7886_A0A	Down	0
Unigene45790_A0A	Down	5.15148e-06
Unigene41211_A0A	Down	2.06014e-08
Unigene20363_A0A	Down	4.3038e-28
Unigene18718_A0A	Down	1.00542e-20
Unigene21894_A0A	Down	7.15686e-10
Unigene36343_A0A	Down	4.01698e-07
Unigene5588_A0A	Down	4.01698e-07
Unigene15896_A0A	Down	3.0969e-10
Unigene2257_A0A	Down	4.44624e-05
Unigene39693_A0A	Down	4.44624e-05
Unigene14619_A0A	Down	7.9863e-06
Unigene24669_A0A	Down	7.30192e-12
Unigene24958_A0A	Down	1.77773e-15
Unigene2263_A0A	Down	9.10802e-09
Unigene12173_A0A	Down	2.7603e-24
Unigene45058_A0A	Down	7.56384e-14
Unigene46769_A0A	Down	1.43427e-14
Unigene19851_A0A	Down	0
Unigene22821_A0A	Down	1.39945e-08
Unigene48861_A0A	Down	3.24836e-08
Unigene13831_A0A	Down	5.2474e-06
Unigene12716_A0A	Down	4.09564e-07
Unigene37431_A0A	Down	1.15804e-13
Unigene18054_A0A	Down	1.75704e-07
Unigene7734_A0A	Down	5.2474e-06
Unigene6976_A0A	Down	2.90956e-05
Unigene7515_A0A	Down	2.109e-10
Unigene21415_A0A	Down	2.90956e-05
Unigene9540_A0A	Down	7.04018e-103
Unigene54586_A0A	Down	6.24376e-39
Unigene23271_A0A	Down	5.8329e-20
Unigene14113_A0A	Down	5.2798e-16
Unigene53381_A0A	Down	1.87058e-29
Unigene9364_A0A	Down	2.6292e-11
Unigene11200_A0A	Down	7.41584e-56
Unigene27812_A0A	Down	7.4604e-10
Unigene46110_A0A	Down	1.72515e-09
Unigene31288_A0A	Down	1.27668e-17
Unigene25504_A0A	Down	3.67984e-40
Unigene31515_A0A	Down	1.64968e-25
Unigene26855_A0A	Down	2.69648e-07
Unigene36921_A0A	Down	2.69648e-07
Unigene55577_A0A	Down	6.28832e-07
Unigene33663_A0A	Down	1.46913e-06
Unigene38706_A0A	Down	3.43936e-06
Unigene11461_A0A	Down	4.01622e-11
Unigene27411_A0A	Down	3.43936e-06
Unigene26660_A0A	Down	8.07072e-06
Unigene15052_A0A	Down	4.9341e-10
Unigene34205_A0A	Down	4.9341e-10
Unigene232_A0A	Down	1.79346e-13
Unigene13734_A0A	Down	5.03196e-21
Unigene17150_A0A	Down	4.48234e-05
Unigene13649_A0A	Down	4.48234e-05
Unigene54429_A0A	Down	8.15638e-16
Unigene31537_A0A	Down	3.1396e-19
Unigene41734_A0A	Down	7.61994e-08
Unigene45337_A0A	Down	1.5713e-23
Unigene17132_A0A	Down	4.12688e-07
Unigene43805_A0A	Down	2.24986e-06
Unigene4172_A0A	Down	2.24986e-06
Unigene12162_A0A	Down	9.32258e-11
Unigene18133_A0A	Down	4.15036e-13
Unigene41685_A0A	Down	5.26908e-06
Unigene10396_A0A	Down	2.70412e-07
Unigene29842_A0A	Down	1.41656e-10
Unigene30711_A0A	Down	1.81178e-13
Unigene1706_A0A	Down	1.04454e-28
Unigene32000_A0A	Down	4.04958e-11
Unigene24305_A0A	Down	1.76952e-07
Unigene26904_A0A	Down	4.11528e-07
Unigene40429_A0A	Down	2.58224e-30
Unigene27693_A0A	Down	5.44334e-16
Unigene48209_A0A	Down	1.69482e-48
Unigene45481_A0A	Down	3.59164e-33
Unigene47217_A0A	Down	4.44764e-05
Unigene9543_A0A	Down	4.44764e-05
Unigene30041_A0A	Down	4.44764e-05
Unigene55558_A0A	Down	4.44764e-05
Unigene19268_A0A	Down	1.86223e-50
Unigene30176_A0A	Down	2.18404e-12
Unigene56698_A0A	Down	3.17516e-19
Unigene24034_A0A	Down	2.68596e-07
Unigene54043_A0A	Down	2.68596e-07
Unigene44504_A0A	Down	5.22618e-06
Unigene44955_A0A	Down	1.15189e-11
Unigene52366_A0A	Down	3.26084e-08
Unigene40219_A0A	Down	3.99084e-09
Unigene52089_A0A	Down	1.45431e-06
Unigene49749_A0A	Down	1.03579e-51
Unigene25160_A0A	Down	1.75148e-07
Unigene23387_A0A	Down	2.87382e-05
Unigene47402_A0A	Down	2.87382e-05
Unigene39935_A0A	Down	3.99038e-11
Unigene19675_A0A	Down	1.36936e-19
Unigene7809_A0A	Down	1.36936e-19
Unigene51341_A0A	Down	1.1393e-11
Unigene52526_A0A	Down	3.52742e-16
Unigene31114_A0A	Down	5.6244e-18
Unigene5074_A0A	Down	1.14125e-07
Unigene44046_A0A	Down	9.45116e-07
Unigene53745_A0A	Down	1.84065e-15
Unigene37699_A0A	Down	2.64526e-07
Unigene7040_A0A	Down	1.85573e-05
Unigene9980_A0A	Down	1.85573e-05
Unigene32094_A0A	Down	7.65382e-14
Unigene33359_A0A	Down	3.4789e-16
Unigene45333_A0A	Down	4.89296e-12
Unigene29425_A0A	Down	6.13816e-07
Unigene7808_A0A	Down	4.7367e-26
Unigene3634_A0A	Down	6.30708e-15
CL1824.Contig1_A0A	Down	5.91866e-09
Unigene45365_A0A	Down	1.99515e-19
Unigene34467_A0A	Down	9.44724e-15
Unigene55773_A0A	Down	1.24399e-17
Unigene40329_A0A	Down	7.80042e-16
Unigene48380_A0A	Down	5.74726e-37
Unigene9449_A0A	Down	1.63253e-97
Unigene2507_A0A	Down	4.80142e-12
Unigene24651_A0A	Down	8.88208e-09
Unigene35406_A0A	Down	2.80296e-05
Unigene39456_A0A	Down	2.04598e-08
Unigene36221_A0A	Down	1.64384e-11
Unigene39079_A0A	Down	3.76112e-09
Unigene2524_A0A	Down	1.21069e-61
Unigene4566_A0A	Down	4.98688e-06
Unigene16042_A0A	Down	7.00252e-12
Unigene19725_A0A	Down	3.78574e-29
Unigene46173_A0A	Down	3.06152e-08
Unigene9297_A0A	Down	9.1299e-125
Unigene30573_A0A	Down	1.36638e-16
Unigene9288_A0A	Down	2.50948e-07
Unigene17163_A0A	Down	1.16087e-05
Unigene4537_A0A	Down	2.07556e-06
CL581.Contig1_A0A	Down	7.47164e-06
Unigene52530_A0A	Down	8.3681e-09
Unigene19156_A0A	Down	4.1772e-54
Unigene9168_A0A	Down	1.33906e-06
Unigene14221_A0A	Down	4.02376e-64
Unigene4397_A0A	Down	2.28596e-13
Unigene8725_A0A	Down	2.9679e-18
Unigene8398_A0A	Down	1.20438e-32
Unigene53273_A0A	Down	8.6397e-07
Unigene25794_A0A	Down	1.11567e-05
Unigene34273_A0A	Down	5.57492e-07
Unigene5036_A0A	Down	1.482e-09
Unigene4400_A0A	Down	3.59776e-07
Unigene13509_A0A	Down	1.7465e-12
Unigene36539_A0A	Down	1.28447e-06
Unigene19678_A0A	Down	0
Unigene28694_A0A	Down	2.59082e-05
Unigene53928_A0A	Down	6.90034e-35
Unigene14114_A0A	Down	8.27536e-07
Unigene47537_A0A	Down	8.27536e-07
Unigene53752_A0A	Down	1.66017e-05
Unigene54231_A0A	Down	5.33276e-07
Unigene49754_A0A	Down	5.88254e-20
Unigene55827_A0A	Down	6.24914e-08
Unigene39754_A0A	Down	1.62512e-10
Unigene49545_A0A	Down	3.8491e-05
Unigene33340_A0A	Down	2.60688e-08
Unigene19853_A0A	Down	9.91708e-141
CL1274.Contig1_A0A	Down	7.89922e-16
Unigene40849_A0A	Down	5.07472e-07
Unigene3414_A0A	Down	5.94714e-08
Unigene6965_A0A	Down	5.94714e-08
Unigene20928_A0A	Down	1.06921e-17
Unigene690_A0A	Down	5.69658e-05
Unigene45936_A0A	Down	8.74308e-08
Unigene51036_A0A	Down	5.69658e-05
Unigene31856_A0A	Down	8.9662e-13
Unigene26963_A0A	Down	3.6365e-05
Unigene40169_A0A	Down	9.77512e-22
Unigene40312_A0A	Down	3.09308e-07
Unigene9425_A0A	Down	9.54926e-30
Unigene1234_A0A	Down	1.81448e-18
Unigene22893_A0A	Down	2.32356e-05
Unigene39902_A0A	Down	2.32356e-05
Unigene48953_A0A	Down	1.16255e-09
Unigene24613_A0A	Down	1.28229e-07
Unigene10521_A0A	Down	1.48593e-05
Unigene31066_A0A	Down	3.14208e-10
Unigene24916_A0A	Down	6.09092e-06
Unigene7534_A0A	Down	2.21242e-08
Unigene42528_A0A	Down	3.90374e-06
Unigene6067_A0A	Down	9.20582e-09
Unigene48583_A0A	Down	1.9835e-15
Unigene27799_A0A	Down	1.60649e-06
Unigene26027_A0A	Down	1.59862e-09
Unigene44426_A0A	Down	2.18076e-05
Unigene10310_A0A	Down	1.45033e-46
Unigene44601_A0A	Down	9.62978e-17
Unigene39746_A0A	Down	2.63574e-17
Unigene25921_A0A	Down	4.31036e-10
Unigene22547_A0A	Down	4.31036e-10
Unigene9114_A0A	Down	2.23666e-232
Unigene19002_A0A	Down	2.73806e-07
Unigene48396_A0A	Down	3.81904e-17
Unigene53797_A0A	Down	1.13344e-07
Unigene54383_A0A	Down	3.65844e-06
Unigene56648_A0A	Down	9.3322e-15
Unigene5541_A0A	Down	9.69346e-10
Unigene14494_A0A	Down	1.50474e-06
Unigene28687_A0A	Down	1.50474e-06
Unigene46164_A0A	Down	9.48596e-79
Unigene50449_A0A	Down	2.68516e-23
Unigene12649_A0A	Down	4.15566e-21
Unigene20478_A0A	Down	1.14024e-21
Unigene52773_A0A	Down	3.36418e-20
Unigene28817_A0A	Down	3.4146e-06
Unigene19570_A0A	Down	4.46874e-140
Unigene45379_A0A	Down	7.53166e-25
Unigene5491_A0A	Down	4.64676e-05
Unigene56601_A0A	Down	4.64676e-05
Unigene19959_A0A	Down	1.33103e-31
Unigene33560_A0A	Down	2.96446e-05
Unigene28868_A0A	Down	5.75408e-25
Unigene8180_A0A	Down	3.17526e-06
Unigene15488_A0A	Down	2.0357e-06
Unigene14613_A0A	Down	5.71802e-17
Unigene7129_A0A	Down	6.51116e-12
Unigene25800_A0A	Down	5.92314e-08
Unigene40138_A0A	Down	4.81438e-46
Unigene39441_A0A	Down	2.06296e-07
Unigene4009_A0A	Down	1.05895e-09
Unigene5454_A0A	Down	3.2086e-07
Unigene37004_A0A	Down	4.9928e-07
Unigene26602_A0A	Down	2.28042e-08
Unigene51180_A0A	Down	3.94002e-09
Unigene17106_A0A	Down	4.29998e-05
Unigene56506_A0A	Down	4.29998e-05
Unigene48760_A0A	Down	7.17132e-06
Unigene42580_A0A	Down	1.41722e-12
Unigene1890_A0A	Down	1.70908e-10
Unigene27830_A0A	Down	9.81706e-10
Unigene48139_A0A	Down	3.6773e-20
Unigene55948_A0A	Down	9.64732e-28
Unigene17207_A0A	Down	1.61728e-05
Unigene30940_A0A	Down	1.40706e-09
Unigene35781_A0A	Down	3.96362e-05
Unigene6042_A0A	Down	3.96362e-05
CL414.Contig1_A0A	Down	1.25854e-08
Unigene35914_A0A	Down	2.36024e-33
Unigene8037_A0A	Down	7.68052e-14
Unigene20066_A0A	Down	9.91e-24
Unigene33535_A0A	Down	6.09606e-06
Unigene7305_A0A	Down	1.4874e-05
Unigene2807_A0A	Down	3.64092e-05
Unigene48509_A0A	Down	3.27586e-17
Unigene40262_A0A	Down	5.01664e-12
Unigene9157_A0A	Down	2.57818e-20
Unigene28180_A0A	Down	6.81972e-11
Unigene8666_A0A	Down	1.07694e-26
Unigene40342_A0A	Down	1.36987e-07
Unigene21780_A0A	Down	5.2197e-05
Unigene26331_A0A	Down	4.9321e-50
Unigene2778_A0A	Down	3.6161e-17
Unigene20347_A0A	Down	7.75086e-275
Unigene56152_A0A	Down	7.98254e-07
Unigene48647_A0A	Down	1.25488e-07
Unigene45482_A0A	Down	1.28269e-08
Unigene33867_A0A	Down	1.9483e-05
Unigene48767_A0A	Down	1.93182e-06
Unigene33828_A0A	Down	3.04488e-05
Unigene14411_A0A	Down	7.40014e-08
Unigene16178_A0A	Down	7.30034e-06
Unigene39694_A0A	Down	1.13841e-05
Unigene29086_A0A	Down	1.15009e-10
Unigene26335_A0A	Down	3.84344e-18
Unigene55847_A0A	Down	3.21608e-28
Unigene7706_A0A	Down	1.24524e-37
Unigene16811_A0A	Down	6.6525e-06
Unigene48069_A0A	Down	1.03656e-05
Unigene53251_A0A	Down	4.25302e-17
Unigene19578_A0A	Down	8.53786e-58
Unigene2109_A0A	Down	1.61608e-05
Unigene50619_A0A	Down	3.88822e-06
Unigene24603_A0A	Down	3.53032e-10
Unigene45982_A0A	Down	3.56546e-14
Unigene26138_A0A	Down	2.1776e-11
Unigene2734_A0A	Down	9.4198e-06
Unigene16063_A0A	Down	9.4198e-06
Unigene27204_A0A	Down	7.70308e-14
Unigene50144_A0A	Down	1.12373e-12
Unigene45483_A0A	Down	4.19052e-20
Unigene19337_A0A	Down	2.55642e-13
Unigene55012_A0A	Down	3.205e-06
Unigene9951_A0A	Down	1.66002e-09
Unigene24607_A0A	Down	1.32654e-14
Unigene25411_A0A	Down	1.8519e-17
Unigene53932_A0A	Down	4.55038e-07
Unigene14108_A0A	Down	3.73446e-10
Unigene25977_A0A	Down	2.4767e-08
Unigene19964_A0A	Down	2.90318e-06
Unigene19849_A0A	Down	1.90145e-11
Unigene14518_A0A	Down	5.02794e-05
Unigene45733_A0A	Down	5.02794e-05
Unigene12292_A0A	Down	6.99784e-06
Unigene53307_A0A	Down	2.62618e-06
Unigene7768_A0A	Down	1.76131e-70
Unigene48104_A0A	Down	2.91258e-05
Unigene7245_A0A	Down	2.91258e-05
Unigene10663_A0A	Down	2.91258e-05
CL1302.Contig1_A0A	Down	2.94656e-09
Unigene49408_A0A	Down	6.31918e-06
Unigene28117_A0A	Down	1.68915e-05
Unigene25253_A0A	Down	5.21672e-07
Unigene48320_A0A	Down	1.43729e-25
Unigene39514_A0A	Down	2.41232e-09
Unigene467_A0A	Down	2.47708e-11
Unigene6342_A0A	Down	8.467e-21
Unigene49099_A0A	Down	2.86526e-13
Unigene1307_A0A	Down	3.02904e-09
Unigene14916_A0A	Down	7.16688e-09
Unigene12138_A0A	Down	3.29828e-05
Unigene20544_A0A	Down	1.05546e-07
Unigene20056_A0A	Down	7.40766e-31
Unigene21223_A0A	Down	1.23469e-08
Unigene27464_A0A	Down	1.53499e-05
Unigene47303_A0A	Down	8.51824e-08
Unigene20978_A0A	Down	6.31136e-24
Unigene25649_A0A	Down	4.10576e-05
Unigene21013_A0A	Down	1.37449e-05
Unigene50767_A0A	Down	1.22628e-14
Unigene24611_A0A	Down	3.67154e-05
Unigene19674_A0A	Down	1.2057e-21
Unigene7978_A0A	Down	1.77682e-12
Unigene44539_A0A	Down	1.97409e-16
Unigene9552_A0A	Down	1.89776e-05
Unigene20877_A0A	Down	0
Unigene40955_A0A	Down	8.44406e-08
Unigene49809_A0A	Down	5.76776e-15
Unigene13055_A0A	Down	1.51255e-05
Unigene25638_A0A	Down	2.61258e-05
Unigene20438_A0A	Down	2.63958e-06
Unigene48178_A0A	Down	1.84812e-08
Unigene26153_A0A	Down	5.40404e-08
Unigene13703_A0A	Down	2.4491e-11
Unigene46075_A0A	Down	2.10342e-22
Unigene12015_A0A	Down	4.0269e-05
Unigene19114_A0A	Down	9.6686e-09
Unigene40865_A0A	Down	9.4234e-29
Unigene7765_A0A	Down	6.9758e-06
Unigene48386_A0A	Down	3.58596e-05
Unigene16303_A0A	Down	6.21696e-06
Unigene25380_A0A	Down	6.35396e-07
Unigene13706_A0A	Down	1.17367e-10
Unigene56548_A0A	Down	9.7192e-07
Unigene14016_A0A	Down	1.79409e-08
Unigene47984_A0A	Down	1.85924e-19
Unigene16446_A0A	Down	1.66861e-06
Unigene41122_A0A	Down	9.37316e-09
Unigene11640_A0A	Down	8.65982e-07
Unigene24587_A0A	Down	2.73406e-08
Unigene20770_A0A	Down	1.31686e-73
Unigene55562_A0A	Down	1.46274e-05
Unigene586_A0A	Down	7.71294e-07
Unigene9644_A0A	Down	8.63176e-24
Unigene55894_A0A	Down	4.35994e-05
Unigene19652_A0A	Down	4.00664e-23
Unigene17308_A0A	Down	2.94484e-08
Unigene44776_A0A	Down	5.43804e-07
Unigene40647_A0A	Down	5.96768e-06
Unigene19359_A0A	Down	1.66685e-64
Unigene40053_A0A	Down	1.32927e-12
Unigene49471_A0A	Down	1.05508e-12
Unigene45852_A0A	Down	9.82074e-12
Unigene49807_A0A	Down	7.76672e-24
Unigene8143_A0A	Down	1.56942e-07
Unigene26004_A0A	Down	2.76216e-13
Unigene36913_A0A	Down	5.65366e-06
Unigene19483_A0A	Down	4.62068e-15
Unigene6488_A0A	Down	6.80076e-10
Unigene8854_A0A	Down	2.59234e-06
Unigene12016_A0A	Down	1.01341e-15
Unigene48642_A0A	Down	2.2988e-06
Unigene50938_A0A	Down	3.20604e-07
Unigene2421_A0A	Down	9.12708e-10
Unigene48759_A0A	Down	5.5917e-05
Unigene5770_A0A	Down	7.62478e-06
Unigene20875_A0A	Down	2.87208e-05
CL401.Contig1_A0A	Down	4.75948e-14
CL1954.Contig1_A0A	Down	1.11146e-100
Unigene16853_A0A	Down	3.81846e-07
Unigene43689_A0A	Down	2.20326e-08
Unigene1678_A0A	Down	1.99014e-05
Unigene46120_A0A	Down	1.84706e-10
Unigene14567_A0A	Down	1.76036e-05
Unigene47887_A0A	Down	2.3906e-15
Unigene7913_A0A	Down	6.30444e-09
Unigene63_A0A	Down	4.01338e-07
Unigene20503_A0A	Down	5.58916e-09
Unigene40571_A0A	Down	4.58926e-05
Unigene52555_A0A	Down	5.35946e-07
Unigene20639_A0A	Down	2.6202e-26
CL1529.Contig1_A0A	Down	1.03215e-06
Unigene40435_A0A	Down	1.54301e-16
Unigene44600_A0A	Down	1.74703e-33
Unigene9129_A0A	Down	9.34574e-16
Unigene2952_A0A	Down	2.78768e-05
Unigene25358_A0A	Down	5.12002e-06
Unigene49260_A0A	Down	9.37026e-14
Unigene8646_A0A	Down	2.17128e-05
Unigene35800_A0A	Down	1.91602e-05
Unigene19672_A0A	Down	1.82301e-12
Unigene48853_A0A	Down	1.79675e-10
Unigene48697_A0A	Down	3.40418e-16
Unigene28363_A0A	Down	2.14458e-06
Unigene45083_A0A	Down	1.46397e-11
Unigene40084_A0A	Down	9.03432e-06
